# Supplementary material for: The Co-Repressor SMRT Delays DNA Damage-Induced Caspase Activation by Repressing Pro-Apoptotic Genes and Modulating the Dynamics of Checkpoint Kinase 2 Activation
Source: PLoS One. 2013 May 17;8(5):e59986. doi: 10.1371/journal.pone.0059986 (PMC3656868; doi:10.1371/journal.pone.0059986)
Supplement: Table S1 — Genes regulated by cisplatin. The table reports the total number of genes resulting regulated by CDDP in the microarrays experiment, ranked by significance as described in Methods S1. (XLS) [file pone.0059986.s003.xls]

## Sheet: Sheet1
Table S1. Genes regulated by cisplatin.
Rank1	GENE ID	PROBE ID	SYMBOL	ACCESSION	DESCRIPTION	FC CDDP2
1	387914	ILMN_1760412	SHISA2	NM_001007538.1	Homo sapiens shisa homolog 2 (Xenopus laevis) (SHISA2), mRNA.	3.45427
2	467	ILMN_2374865	ATF3	NM_001040619.1	Homo sapiens activating transcription factor 3 (ATF3), transcript variant 4, mRNA.	3.221
3	57178	ILMN_1771627	ZMIZ1	NM_020338.2	Homo sapiens zinc finger, MIZ-type containing 1 (ZMIZ1), mRNA.	-2.77915
4	3720	ILMN_1764177	JARID2	NM_004973.2	Homo sapiens jumonji, AT rich interactive domain 2 (JARID2), mRNA.	-2.65274
5	387763	ILMN_1677402	LOC387763	XM_941665.2	PREDICTED: Homo sapiens hypothetical LOC387763 (LOC387763), mRNA.	2.60172
6	6446	ILMN_1702487	SGK	NM_005627.2	Homo sapiens serum/glucocorticoid regulated kinase (SGK), mRNA.	2.40548
7	1839	ILMN_2121408	HBEGF	NM_001945.1	Homo sapiens heparin-binding EGF-like growth factor (HBEGF), mRNA.	2.37779
8	6303	ILMN_1753342	SAT1	NM_002970.1	Homo sapiens spermidine/spermine N1-acetyltransferase 1 (SAT1), mRNA.	2.26063
9	8028	ILMN_2399310	MLLT10	NM_004641.2	Homo sapiens myeloid/lymphoid or mixed-lineage leukemia (trithorax homolog, Drosophila); translocated to, 10 (MLLT10), transcript variant 1, mRNA.	-2.25994
10	2354	ILMN_1751607	FOSB	NM_006732.1	Homo sapiens FBJ murine osteosarcoma viral oncogene homolog B (FOSB), mRNA.	2.24759
11	6310	ILMN_2153332	ATXN1	NM_000332.2	Homo sapiens ataxin 1 (ATXN1), mRNA.	-2.24501
12	9518	ILMN_2188862	GDF15	NM_004864.1	Homo sapiens growth differentiation factor 15 (GDF15), mRNA.	2.23232
13	23179	ILMN_1654398	RGL1	NM_015149.3	Homo sapiens ral guanine nucleotide dissociation stimulator-like 1 (RGL1), mRNA.	-2.11377
14	3038	ILMN_1794501	HAS3	NM_005329.2	Homo sapiens hyaluronan synthase 3 (HAS3), transcript variant 1, mRNA.	2.08627
15	2353	ILMN_1669523	FOS	NM_005252.2	Homo sapiens v-fos FBJ murine osteosarcoma viral oncogene homolog (FOS), mRNA.	2.02506
16	8613	ILMN_2388800	PPAP2B	NM_003713.3	Homo sapiens phosphatidic acid phosphatase type 2B (PPAP2B), transcript variant 1, mRNA.	-2.012
17	10140	ILMN_1672004	TOB1	NM_005749.2	Homo sapiens transducer of ERBB2, 1 (TOB1), mRNA.	2.00241
18	54971	ILMN_1663631	BANP	NM_079837.2	Homo sapiens BTG3 associated nuclear protein (BANP), transcript variant 2, mRNA.	-2.0013
19	23613	ILMN_1652407	ZMYND8	NM_183047.1	Homo sapiens zinc finger, MYND-type containing 8 (ZMYND8), transcript variant 1, mRNA.	-1.98586
20	760	ILMN_1662795	CA2	NM_000067.1	Homo sapiens carbonic anhydrase II (CA2), mRNA.	1.95282
21	4929	ILMN_1782305	NR4A2	NM_006186.2	Homo sapiens nuclear receptor subfamily 4, group A, member 2 (NR4A2), transcript variant 1, mRNA.	1.94493
22	5743	ILMN_2054297	PTGS2	NM_000963.1	Homo sapiens prostaglandin-endoperoxide synthase 2 (prostaglandin G/H synthase and cyclooxygenase) (PTGS2), mRNA.	1.94081
23	29950	ILMN_1794017	SERTAD1	NM_013376.3	Homo sapiens SERTA domain containing 1 (SERTAD1), mRNA.	1.93983
24	5997	ILMN_2197365	RGS2	NM_002923.1	Homo sapiens regulator of G-protein signalling 2, 24kDa (RGS2), mRNA.	1.92968
25	54476	ILMN_1729980	RNF216	NM_207111.2	Homo sapiens ring finger protein 216 (RNF216), transcript variant 1, mRNA.	-1.91307
26	8412	ILMN_1763638	BCAR3	NM_003567.2	Homo sapiens breast cancer anti-estrogen resistance 3 (BCAR3), mRNA.	-1.90362
27	56937	ILMN_2309156	PMEPA1	NM_199169.1	Homo sapiens prostate transmembrane protein, androgen induced 1 (PMEPA1), transcript variant 2, mRNA.	-1.89208
28	50807	ILMN_2233366	DDEF1	NM_018482.2	Homo sapiens development and differentiation enhancing factor 1 (DDEF1), mRNA.	-1.89165
29	2736	ILMN_1727577	GLI2	NM_005270.3	Homo sapiens GLI-Kruppel family member GLI2 (GLI2), mRNA.	-1.89076
30	57689	ILMN_1663037	LRRC4C	NM_020929.1	Homo sapiens leucine rich repeat containing 4C (LRRC4C), mRNA.	-1.86956
31	65997	ILMN_2148469	RASL11B	NM_023940.2	Homo sapiens RAS-like, family 11, member B (RASL11B), mRNA.	1.86936
32	5507	ILMN_1736670	PPP1R3C	NM_005398.4	Homo sapiens protein phosphatase 1, regulatory (inhibitor) subunit 3C (PPP1R3C), mRNA.	1.84671
33	6256	ILMN_1687315	RXRA	NM_002957.3	Homo sapiens retinoid X receptor, alpha (RXRA), mRNA.	-1.82802
34	1620	ILMN_1741603	DBC1	NM_014618.2	Homo sapiens deleted in bladder cancer 1 (DBC1), mRNA.	-1.80529
35	133	ILMN_1708934	ADM	NM_001124.1	Homo sapiens adrenomedullin (ADM), mRNA.	1.80033
36	53335	ILMN_2255133	BCL11A	NM_022893.2	Homo sapiens B-cell CLL/lymphoma 11A (zinc finger protein) (BCL11A), transcript variant 1, mRNA.	-1.77976
37	3231	ILMN_1717381	HOXD1	NM_024501.1	Homo sapiens homeobox D1 (HOXD1), mRNA.	1.77728
38	10743	ILMN_2060770	RAI1	NM_030665.3	Homo sapiens retinoic acid induced 1 (RAI1), mRNA.	-1.77703
39	129025	ILMN_1802094	ZNF280A	NM_080740.3	Homo sapiens zinc finger protein 280A (ZNF280A), mRNA.	1.77222
40	5775	ILMN_1793549	PTPN4	NM_002830.2	Homo sapiens protein tyrosine phosphatase, non-receptor type 4 (megakaryocyte) (PTPN4), mRNA.	-1.77222
41	80790	ILMN_1738075	CMIP	NM_030629.1	Homo sapiens c-Maf-inducing protein (CMIP), transcript variant Tc-mip, mRNA.	-1.76778
42	162979	ILMN_1693242	ZNF296	NM_145288.1	Homo sapiens zinc finger protein 296 (ZNF296), mRNA.	1.7652
43	5366	ILMN_2098446	PMAIP1	NM_021127.1	Homo sapiens phorbol-12-myristate-13-acetate-induced protein 1 (PMAIP1), mRNA.	1.76307
44	1050	ILMN_1715715	CEBPA	NM_004364.2	Homo sapiens CCAAT/enhancer binding protein (C/EBP), alpha (CEBPA), mRNA.	1.7545
45	4091	ILMN_1767068	SMAD6	NM_005585.3	Homo sapiens SMAD family member 6 (SMAD6), mRNA.	-1.75343
46	9698	ILMN_1783424	PUM1	NM_014676.2	Homo sapiens pumilio homolog 1 (Drosophila) (PUM1), transcript variant 2, mRNA.	-1.75065
47	11141	ILMN_2160428	IL1RAPL1	NM_014271.2	Homo sapiens interleukin 1 receptor accessory protein-like 1 (IL1RAPL1), mRNA.	-1.75018
48	22882	ILMN_2184966	ZHX2	NM_014943.3	Homo sapiens zinc fingers and homeoboxes 2 (ZHX2), mRNA.	-1.72692
49	3592	ILMN_1671353	IL12A	NM_000882.2	Homo sapiens interleukin 12A (natural killer cell stimulatory factor 1, cytotoxic lymphocyte maturation factor 1, p35) (IL12A), mRNA.	1.72574
50	89797	ILMN_2399300	NAV2	NM_145117.3	Homo sapiens neuron navigator 2 (NAV2), transcript variant 2, mRNA.	-1.72181
51	3589	ILMN_1788107	IL11	NM_000641.2	Homo sapiens interleukin 11 (IL11), mRNA.	1.71813
52	386617	ILMN_1754570	KCTD8	NM_198353.1	Homo sapiens potassium channel tetramerisation domain containing 8 (KCTD8), mRNA.	-1.70443
53	55636	ILMN_1677376	CHD7	NM_017780.2	Homo sapiens chromodomain helicase DNA binding protein 7 (CHD7), mRNA.	-1.69853
54	5747	ILMN_1714364	PTK2	NM_005607.3	Homo sapiens PTK2 protein tyrosine kinase 2 (PTK2), transcript variant 2, mRNA.	-1.69515
55	29994	ILMN_1720850	BAZ2B	NM_013450.2	Homo sapiens bromodomain adjacent to zinc finger domain, 2B (BAZ2B), mRNA.	-1.69167
56	3659	ILMN_1708375	IRF1	NM_002198.1	Homo sapiens interferon regulatory factor 1 (IRF1), mRNA.	1.68997
57	57035	ILMN_1760556	C1orf63	NM_207035.1	Homo sapiens chromosome 1 open reading frame 63 (C1orf63), transcript variant 1, mRNA.	1.68477
58	84068	ILMN_1732489	SLC10A7	NM_001029998.2	Homo sapiens solute carrier family 10 (sodium/bile acid cotransporter family), member 7 (SLC10A7), transcript variant 2, mRNA.	-1.68005
59	54796	ILMN_1656373	BNC2	NM_017637.5	Homo sapiens basonuclin 2 (BNC2), mRNA.	-1.67288
60	1859	ILMN_1664560	DYRK1A	NM_130438.1	Homo sapiens dual-specificity tyrosine-(Y)-phosphorylation regulated kinase 1A (DYRK1A), transcript variant 5, mRNA.	-1.67048
61	1058	ILMN_1801257	CENPA	NM_001042426.1	Homo sapiens centromere protein A (CENPA), transcript variant 2, mRNA.	-1.66989
62	23253	ILMN_1661833	ANKRD12	NM_015208.3	Homo sapiens ankyrin repeat domain 12 (ANKRD12), transcript variant 1, mRNA.	-1.66948
63	4306	ILMN_2210934	NR3C2	NM_000901.1	Homo sapiens nuclear receptor subfamily 3, group C, member 2 (NR3C2), mRNA.	-1.66421
64	85461	ILMN_1772278	TANC1	NM_033394.1	Homo sapiens tetratricopeptide repeat, ankyrin repeat and coiled-coil containing 1 (TANC1), mRNA.	-1.64718
65	23328	ILMN_2185984	SASH1	NM_015278.3	Homo sapiens SAM and SH3 domain containing 1 (SASH1), mRNA.	-1.64598
66	23294	ILMN_1813669	ANKS1A	NM_015245.2	Homo sapiens ankyrin repeat and sterile alpha motif domain containing 1A (ANKS1A), mRNA.	-1.63496
67	57688	ILMN_1777061	ZSWIM6	XM_035299.8	PREDICTED: Homo sapiens zinc finger, SWIM-type containing 6 (ZSWIM6), mRNA.	-1.61443
68	5090	ILMN_1810100	PBX3	NM_006195.4	Homo sapiens pre-B-cell leukemia homeobox 3 (PBX3), mRNA.	-1.6141
69	23767	ILMN_1805665	FLRT3	NM_198391.1	Homo sapiens fibronectin leucine rich transmembrane protein 3 (FLRT3), transcript variant 2, mRNA.	1.61367
70	6874	ILMN_1737535	TAF4	NM_003185.3	Homo sapiens TAF4 RNA polymerase II, TATA box binding protein (TBP)-associated factor, 135kDa (TAF4), mRNA.	-1.60274
71	6788	ILMN_1666453	STK3	NM_006281.2	Homo sapiens serine/threonine kinase 3 (STE20 homolog, yeast) (STK3), mRNA.	-1.60013
72	10221	ILMN_1803811	TRIB1	NM_025195.2	Homo sapiens tribbles homolog 1 (Drosophila) (TRIB1), mRNA.	1.59445
73	55227	ILMN_1755383	LRRC1	NM_018214.4	Homo sapiens leucine rich repeat containing 1 (LRRC1), mRNA.	-1.5934
74	2905	ILMN_2227790	GRIN2C	NM_000835.3	Homo sapiens glutamate receptor, ionotropic, N-methyl D-aspartate 2C (GRIN2C), mRNA.	1.58203
75	55628	ILMN_1741300	ZNF407	NM_017757.2	Homo sapiens zinc finger protein 407 (ZNF407), mRNA.	-1.5799
76	23144	ILMN_1702389	ZC3H3	NM_015117.1	Homo sapiens zinc finger CCCH-type containing 3 (ZC3H3), mRNA.	-1.57821
77	200734	ILMN_1791232	SPRED2	NM_181784.1	Homo sapiens sprouty-related, EVH1 domain containing 2 (SPRED2), mRNA.	-1.57652
78	57507	ILMN_1712798	ZNF608	NM_020747.2	Homo sapiens zinc finger protein 608 (ZNF608), mRNA.	-1.57279
79	26230	ILMN_2358560	TIAM2	NM_001010927.2	Homo sapiens T-cell lymphoma invasion and metastasis 2 (TIAM2), transcript variant 2, mRNA.	-1.56452
80	114818	ILMN_1802109	KBTBD9	XM_001134449.1	PREDICTED: Homo sapiens kelch repeat and BTB (POZ) domain containing 9 (KBTBD9), mRNA.	-1.55557
81	8648	ILMN_1669033	NCOA1	NM_147223.2	Homo sapiens nuclear receptor coactivator 1 (NCOA1), transcript variant 2, mRNA.	-1.55542
82	2131	ILMN_2129927	EXT1	NM_000127.2	Homo sapiens exostoses (multiple) 1 (EXT1), mRNA.	-1.55439
83	11214	ILMN_2396956	AKAP13	NM_007200.3	Homo sapiens A kinase (PRKA) anchor protein 13 (AKAP13), transcript variant 2, mRNA.	-1.54577
84	81849	ILMN_1773959	ST6GALNAC5	NM_030965.1	Homo sapiens ST6 (alpha-N-acetyl-neuraminyl-2,3-beta-galactosyl-1, 3)-N-acetylgalactosaminide alpha-2,6-sialyltransferase 5 (ST6GALNAC5), mRNA.	-1.54488
85	23764	ILMN_1680139	MAFF	NM_012323.2	Homo sapiens v-maf musculoaponeurotic fibrosarcoma oncogene homolog F (avian) (MAFF), transcript variant 1, mRNA.	1.54122
86	196528	ILMN_2182335	ARID2	NM_152641.2	Homo sapiens AT rich interactive domain 2 (ARID, RFX-like) (ARID2), mRNA.	-1.53884
87	11011	ILMN_1663486	TLK2	NM_006852.2	Homo sapiens tousled-like kinase 2 (TLK2), mRNA.	-1.53431
88	8732	ILMN_1734198	RNGTT	NM_003800.3	Homo sapiens RNA guanylyltransferase and 5-phosphatase (RNGTT), mRNA.	-1.51904
89	64332	ILMN_1719695	NFKBIZ	NM_001005474.1	Homo sapiens nuclear factor of kappa light polypeptide gene enhancer in B-cells inhibitor, zeta (NFKBIZ), transcript variant 2, mRNA.	1.51773
90	152189	ILMN_1710124	CMTM8	NM_178868.3	Homo sapiens CKLF-like MARVEL transmembrane domain containing 8 (CMTM8), mRNA.	-1.51596
91	1662	ILMN_1753249	DDX10	NM_004398.2	Homo sapiens DEAD (Asp-Glu-Ala-Asp) box polypeptide 10 (DDX10), mRNA.	-1.51551
92	23237	ILMN_1711120	ARC	NM_015193.3	Homo sapiens activity-regulated cytoskeleton-associated protein (ARC), mRNA.	1.51516
93	2852	ILMN_2384056	GPER	NM_001039966.1	Homo sapiens G protein-coupled estrogen receptor 1 (GPER), transcript variant 3, mRNA.	1.51127
94	2139	ILMN_2322996	EYA2	NM_172112.1	Homo sapiens eyes absent homolog 2 (Drosophila) (EYA2), transcript variant 4, mRNA.	-1.5065
95	2296	ILMN_1738401	FOXC1	NM_001453.1	Homo sapiens forkhead box C1 (FOXC1), mRNA.	1.50304
96	353322	ILMN_1756417	ANKRD37	NM_181726.2	Homo sapiens ankyrin repeat domain 37 (ANKRD37), mRNA.	1.50253
97	7832	ILMN_1770085	BTG2	NM_006763.2	Homo sapiens BTG family, member 2 (BTG2), mRNA.	1.50208
98	57616	ILMN_1743933	TSHZ3	NM_020856.2	Homo sapiens teashirt zinc finger homeobox 3 (TSHZ3), mRNA.	-1.49738
99	23286	ILMN_1658619	WWC1	NM_015238.1	Homo sapiens WW and C2 domain containing 1 (WWC1), mRNA.	-1.49713
100	246175	ILMN_2083833	CNOT6L	NM_144571.2	Homo sapiens CCR4-NOT transcription complex, subunit 6-like (CNOT6L), mRNA.	-1.49595
101	131583	ILMN_1706015	FAM43A	NM_153690.4	Homo sapiens family with sequence similarity 43, member A (FAM43A), mRNA.	1.49493
102	57630	ILMN_1656826	SH3RF1	NM_020870.3	Homo sapiens SH3 domain containing ring finger 1 (SH3RF1), mRNA.	-1.49339
103	84969	ILMN_2082209	C20orf100	NM_032883.1	Homo sapiens chromosome 20 open reading frame 100 (C20orf100), mRNA.	-1.49155
104	84186	ILMN_1744980	ZCCHC7	NM_032226.2	Homo sapiens zinc finger, CCHC domain containing 7 (ZCCHC7), mRNA.	-1.49098
105	4920	ILMN_1694426	ROR2	NM_004560.2	Homo sapiens receptor tyrosine kinase-like orphan receptor 2 (ROR2), mRNA.	-1.48563
106	151903	ILMN_1725071	CCDC12	NM_144716.2	Homo sapiens coiled-coil domain containing 12 (CCDC12), mRNA.	-1.4845
107	5994	ILMN_1652735	RFXAP	NM_000538.2	Homo sapiens regulatory factor X-associated protein (RFXAP), mRNA.	-1.48249
108	5430	ILMN_1782385	POLR2A	NM_000937.2	Homo sapiens polymerase (RNA) II (DNA directed) polypeptide A, 220kDa (POLR2A), mRNA.	1.48135
109	23047	ILMN_1746696	PDS5B	NM_015032.1	Homo sapiens PDS5, regulator of cohesion maintenance, homolog B (S. cerevisiae) (PDS5B), mRNA.	-1.48021
110	2120	ILMN_1789596	ETV6	NM_001987.4	Homo sapiens ets variant 6 (ETV6), mRNA.	-1.47788
111	25805	ILMN_1691410	BAMBI	NM_012342.2	Homo sapiens BMP and activin membrane-bound inhibitor homolog (Xenopus laevis) (BAMBI), mRNA.	1.47462
112	96459	ILMN_1737343	FNIP1	NM_001008738.2	Homo sapiens folliculin interacting protein 1 (FNIP1), transcript variant 2, mRNA.	-1.47431
113	8654	ILMN_1810836	PDE5A	NM_001083.3	Homo sapiens phosphodiesterase 5A, cGMP-specific (PDE5A), transcript variant 1, mRNA.	-1.47077
114	400629	ILMN_1730351	FLJ35767	NM_207459.1	Homo sapiens FLJ35767 protein (FLJ35767), mRNA.	-1.46947
115	53944	ILMN_1704713	CSNK1G1	NM_022048.3	Homo sapiens casein kinase 1, gamma 1 (CSNK1G1), mRNA.	-1.45817
116	221037	ILMN_1764970	JMJD1C	NM_032776.1	Homo sapiens jumonji domain containing 1C (JMJD1C), transcript variant 1, mRNA.	-1.45375
117	657	ILMN_1706957	BMPR1A	NM_004329.2	Homo sapiens bone morphogenetic protein receptor, type IA (BMPR1A), mRNA.	-1.45128
118	337876	ILMN_1740407	CHSY3	NM_175856.4	Homo sapiens chondroitin sulfate synthase 3 (CHSY3), mRNA.	-1.44361
119	55604	ILMN_1736730	LRRC16	NM_017640.3	Homo sapiens leucine rich repeat containing 16 (LRRC16), mRNA.	-1.43936
120	284058	ILMN_2200636	KIAA1267	NM_015443.2	Homo sapiens KIAA1267 (KIAA1267), mRNA.	-1.43664
121	23314	ILMN_1738657	SATB2	NM_015265.1	Homo sapiens SATB homeobox 2 (SATB2), mRNA.	-1.43285
122	64321	ILMN_1671092	SOX17	NM_022454.3	Homo sapiens SRY (sex determining region Y)-box 17 (SOX17), mRNA.	1.43184
123	23596	ILMN_1716988	OPN3	NM_014322.2	Homo sapiens opsin 3 (OPN3), mRNA.	1.43018
124	8535	ILMN_1724145	CBX4	NM_003655.2	Homo sapiens chromobox homolog 4 (Pc class homolog, Drosophila) (CBX4), mRNA.	1.42943
125	389421	ILMN_1748697	LIN28B	NM_001004317.2	Homo sapiens lin-28 homolog B (C. elegans) (LIN28B), mRNA.	-1.426
126	3552	ILMN_1658483	IL1A	NM_000575.3	Homo sapiens interleukin 1, alpha (IL1A), mRNA.	1.42315
127	441581	ILMN_1689120	FRG2B	NM_001080998.1	Homo sapiens FSHD region gene 2 family, member B (FRG2B), mRNA.	1.42234
128	64061	ILMN_1657554	TSPYL2	NM_022117.1	Homo sapiens TSPY-like 2 (TSPYL2), mRNA.	1.41992
129	51317	ILMN_1699496	PHF21A	NM_016621.2	Homo sapiens PHD finger protein 21A (PHF21A), mRNA.	-1.41657
130	7405	ILMN_1761069	UVRAG	NM_003369.3	Homo sapiens UV radiation resistance associated gene (UVRAG), mRNA.	-1.40985
131	64759	ILMN_1667893	TNS3	NM_022748.10	Homo sapiens tensin 3 (TNS3), mRNA.	-1.40387
132	2114	ILMN_1720158	ETS2	NM_005239.4	Homo sapiens v-ets erythroblastosis virus E26 oncogene homolog 2 (avian) (ETS2), mRNA.	1.40076
133	152485	ILMN_1727574	ZNF827	NM_178835.3	Homo sapiens zinc finger protein 827 (ZNF827), mRNA.	-1.39983
134	23301	ILMN_1803348	EHBP1	NM_015252.2	Homo sapiens EH domain binding protein 1 (EHBP1), mRNA.	-1.39873
135	29948	ILMN_2319588	OSGIN1	NM_182980.2	Homo sapiens oxidative stress induced growth inhibitor 1 (OSGIN1), transcript variant 2, mRNA.	1.39808
136	23151	ILMN_1723706	GRAMD4	NM_015124.2	Homo sapiens GRAM domain containing 4 (GRAMD4), mRNA.	-1.39578
137	166336	ILMN_1683148	PRICKLE2	NM_198859.2	Homo sapiens prickle homolog 2 (Drosophila) (PRICKLE2), mRNA.	-1.39402
138	85464	ILMN_1672834	SSH2	NM_033389.2	Homo sapiens slingshot homolog 2 (Drosophila) (SSH2), mRNA.	-1.39243
139	55703	ILMN_1767459	POLR3B	NM_018082.4	Homo sapiens polymerase (RNA) III (DNA directed) polypeptide B (POLR3B), mRNA.	-1.39089
140	5796	ILMN_1810962	PTPRK	NM_002844.2	Homo sapiens protein tyrosine phosphatase, receptor type, K (PTPRK), mRNA.	-1.39089
141	6482	ILMN_1683313	ST3GAL1	NM_003033.2	Homo sapiens ST3 beta-galactoside alpha-2,3-sialyltransferase 1 (ST3GAL1), transcript variant 1, mRNA.	-1.38902
142	10184	ILMN_1747744	LHFPL2	NM_005779.1	Homo sapiens lipoma HMGIC fusion partner-like 2 (LHFPL2), mRNA.	-1.38609
143	55253	ILMN_1736135	TYW1	NM_018264.2	Homo sapiens tRNA-yW synthesizing protein 1 homolog (S. cerevisiae) (TYW1), mRNA.	-1.38278
144	29123	ILMN_2108709	ANKRD11	NM_013275.4	Homo sapiens ankyrin repeat domain 11 (ANKRD11), mRNA.	-1.3794
145	84133	ILMN_1788738	ZNRF3	NM_032173.2	Homo sapiens zinc and ring finger 3 (ZNRF3), mRNA.	-1.3789
146	25942	ILMN_1805996	SIN3A	NM_015477.1	Homo sapiens SIN3 homolog A, transcription regulator (yeast) (SIN3A), mRNA.	-1.37612
147	10150	ILMN_2364272	MBNL2	NM_207304.1	Homo sapiens muscleblind-like 2 (Drosophila) (MBNL2), transcript variant 3, mRNA.	-1.37568
148	84872	ILMN_2075847	ZC3H10	NM_032786.1	Homo sapiens zinc finger CCCH-type containing 10 (ZC3H10), mRNA.	-1.37451
149	55294	ILMN_1668634	FBXW7	NM_033632.2	Homo sapiens F-box and WD repeat domain containing 7 (FBXW7), transcript variant 1, mRNA.	-1.3744
150	56906	ILMN_1767542	THAP10	NM_020147.2	Homo sapiens THAP domain containing 10 (THAP10), mRNA.	1.37401
151	221895	ILMN_1682727	JAZF1	NM_175061.3	Homo sapiens JAZF zinc finger 1 (JAZF1), mRNA.	-1.37223
152	8874	ILMN_1796912	ARHGEF7	NM_003899.2	Homo sapiens Rho guanine nucleotide exchange factor (GEF) 7 (ARHGEF7), transcript variant 1, mRNA.	-1.3705
153	10124	ILMN_1775405	ARL4A	NM_005738.3	Homo sapiens ADP-ribosylation factor-like 4A (ARL4A), transcript variant 1, mRNA.	1.36732
154	389792	ILMN_1755620	IER5L	NM_203434.2	Homo sapiens immediate early response 5-like (IER5L), mRNA.	1.3662
155	10769	ILMN_1717706	PLK2	NM_006622.2	Homo sapiens polo-like kinase 2 (Drosophila) (PLK2), mRNA.	1.36547
156	7048	ILMN_2384241	TGFBR2	NM_001024847.1	Homo sapiens transforming growth factor, beta receptor II (70/80kDa) (TGFBR2), transcript variant 1, mRNA.	-1.35811
157	23228	ILMN_1737025	PLCL2	NM_015184.3	Homo sapiens phospholipase C-like 2 (PLCL2), mRNA.	-1.35789
158	4211	ILMN_1705685	MEIS1	NM_002398.2	Homo sapiens Meis homeobox 1 (MEIS1), mRNA.	-1.35586
159	22887	ILMN_2128668	FOXJ3	NM_014947.3	Homo sapiens forkhead box J3 (FOXJ3), mRNA.	-1.35575
160	29966	ILMN_1772946	STRN3	NM_014574.3	Homo sapiens striatin, calmodulin binding protein 3 (STRN3), transcript variant 2, mRNA.	-1.35106
161	23240	ILMN_1668469	KIAA0922	NM_015196.2	Homo sapiens KIAA0922 (KIAA0922), mRNA.	-1.34931
162	1016	ILMN_1733669	CDH18	NM_004934.2	Homo sapiens cadherin 18, type 2 (CDH18), mRNA.	-1.3475
163	55603	ILMN_1740466	FAM46A	NM_017633.2	Homo sapiens family with sequence similarity 46, member A (FAM46A), mRNA.	1.34659
164	10507	ILMN_1687533	SEMA4D	NM_006378.2	Homo sapiens sema domain, immunoglobulin domain (Ig), transmembrane domain (TM) and short cytoplasmic domain, (semaphorin) 4D (SEMA4D), mRNA.	-1.34471
165	9873	ILMN_1815734	FCHSD2	NM_014824.1	Homo sapiens FCH and double SH3 domains 2 (FCHSD2), mRNA.	-1.34381
166	57591	ILMN_1651767	MKL1	NM_020831.3	Homo sapiens megakaryoblastic leukemia (translocation) 1 (MKL1), mRNA.	-1.34267
167	8651	ILMN_1774733	SOCS1	NM_003745.1	Homo sapiens suppressor of cytokine signaling 1 (SOCS1), mRNA.	1.34244
168	54855	ILMN_1713266	FAM46C	NM_017709.3	Homo sapiens family with sequence similarity 46, member C (FAM46C), mRNA.	1.34142
169	6461	ILMN_1732612	SHB	NM_003028.2	Homo sapiens Src homology 2 domain containing adaptor protein B (SHB), mRNA.	-1.3409
170	84948	ILMN_1705774	TIGD5	NM_032862.2	Homo sapiens tigger transposable element derived 5 (TIGD5), mRNA.	-1.33777
171	205428	ILMN_1797372	C3orf58	NM_173552.2	Homo sapiens chromosome 3 open reading frame 58 (C3orf58), mRNA.	1.33594
172	8629	ILMN_1661307	JRK	NM_003724.2	Homo sapiens jerky homolog (mouse) (JRK), transcript variant 1, mRNA.	-1.33485
173	653103	ILMN_1746706	LOC653103	XM_926036.1	PREDICTED: Homo sapiens similar to Ankyrin repeat domain protein 11 (Ankyrin repeat-containing cofactor 1) (LOC653103), mRNA.	-1.33371
174	8289	ILMN_1797341	ARID1A	NM_139135.2	Homo sapiens AT rich interactive domain 1A (SWI-like) (ARID1A), transcript variant 2, mRNA.	-1.33222
175	4212	ILMN_1695945	MEIS2	NM_172315.1	Homo sapiens Meis homeobox 2 (MEIS2), transcript variant g, mRNA.	-1.327
176	285527	ILMN_1747223	FRYL	NM_015030.1	Homo sapiens FRY-like (FRYL), mRNA.	-1.32141
177	729446	ILMN_1719694	LOC729446	XM_001133842.1	PREDICTED: Homo sapiens similar to AT rich interactive domain 1B (SWI1-like) isoform 1 (LOC729446), mRNA.	-1.31863
178	2869	ILMN_2096719	GRK5	NM_005308.2	Homo sapiens G protein-coupled receptor kinase 5 (GRK5), mRNA.	-1.31777
179	54807	ILMN_1666727	ZNF586	NM_017652.2	Homo sapiens zinc finger protein 586 (ZNF586), mRNA.	-1.31742
180	694	ILMN_1775743	BTG1	NM_001731.1	Homo sapiens B-cell translocation gene 1, anti-proliferative (BTG1), mRNA.	1.31522
181	9712	ILMN_2311826	USP6NL	NM_001080491.1	Homo sapiens USP6 N-terminal like (USP6NL), mRNA.	-1.31458
182	151963	ILMN_1700967	C3orf59	NM_178496.2	Homo sapiens chromosome 3 open reading frame 59 (C3orf59), mRNA.	-1.31127
183	5218	ILMN_2171295	PFTK1	NM_012395.2	Homo sapiens PFTAIRE protein kinase 1 (PFTK1), mRNA.	-1.31092
184	1482	ILMN_1800058	NKX2-5	NM_004387.2	Homo sapiens NK2 transcription factor related, locus 5 (Drosophila) (NKX2-5), mRNA.	1.30585
185	9425	ILMN_1678075	CDYL	NM_170751.1	Homo sapiens chromodomain protein, Y-like (CDYL), transcript variant 2, mRNA.	-1.3041
186	6733	ILMN_1695468	SRPK2	NM_182692.1	Homo sapiens SFRS protein kinase 2 (SRPK2), transcript variant 1, mRNA.	-1.3003
187	388394	ILMN_1676504	RPRML	NM_203400.1	Homo sapiens reprimo-like (RPRML), mRNA.	1.29913
188	84978	ILMN_1727592	FRMD5	NM_032892.2	Homo sapiens FERM domain containing 5 (FRMD5), transcript variant 2, mRNA.	-1.29719
189	9710	ILMN_1659845	KIAA0355	NM_014686.3	Homo sapiens KIAA0355 (KIAA0355), mRNA.	-1.29561
190	26058	ILMN_1750718	TNRC15	NM_015575.2	Homo sapiens trinucleotide repeat containing 15 (TNRC15), mRNA.	-1.29408
191	79960	ILMN_1736015	PHF17	NM_024900.3	Homo sapiens PHD finger protein 17 (PHF17), transcript variant S, mRNA.	-1.29337
192	81930	ILMN_2132161	KIF18A	NM_031217.2	Homo sapiens kinesin family member 18A (KIF18A), mRNA.	-1.29196
193	26793	ILMN_2209515	SNORD56	NR_002739.1	Homo sapiens small nucleolar RNA, C/D box 56 (SNORD56), non-coding RNA.	1.29054
194	23600	ILMN_2367172	AMACR	NM_203382.1	Homo sapiens alpha-methylacyl-CoA racemase (AMACR), transcript variant 2, mRNA.	1.29001
195	56995	ILMN_1720965	TULP4	NM_001007466.1	Homo sapiens tubby like protein 4 (TULP4), transcript variant 2, mRNA.	-1.28345
196	9569	ILMN_1712628	GTF2IRD1	NM_016328.1	Homo sapiens GTF2I repeat domain containing 1 (GTF2IRD1), transcript variant 1, mRNA.	-1.28262
197	29998	ILMN_1782829	GLTSCR1	NM_015711.2	Homo sapiens glioma tumor suppressor candidate region gene 1 (GLTSCR1), mRNA.	-1.2803
198	57502	ILMN_2341067	NLGN4X	NM_020742.2	Homo sapiens neuroligin 4, X-linked (NLGN4X), transcript variant 1, mRNA.	-1.28007
199	23291	ILMN_2394571	FBXW11	NM_033645.2	Homo sapiens F-box and WD repeat domain containing 11 (FBXW11), transcript variant 1, mRNA.	-1.2784
200	286006	ILMN_1804895	C7orf53	NM_182597.1	Homo sapiens chromosome 7 open reading frame 53 (C7orf53), mRNA.	1.27751
201	3202	ILMN_1753613	HOXA5	NM_019102.2	Homo sapiens homeobox A5 (HOXA5), mRNA.	1.27733
202	3397	ILMN_1665832	ID1	NM_181353.1	Homo sapiens inhibitor of DNA binding 1, dominant negative helix-loop-helix protein (ID1), transcript variant 2, mRNA.	-1.27679
203	5069	ILMN_1721770	PAPPA	NM_002581.3	Homo sapiens pregnancy-associated plasma protein A, pappalysin 1 (PAPPA), mRNA.	-1.27393
204	83891	ILMN_2224444	SNX25	NM_031953.2	Homo sapiens sorting nexin 25 (SNX25), mRNA.	-1.27101
205	54477	ILMN_2096083	PLEKHA5	NM_019012.2	Homo sapiens pleckstrin homology domain containing, family A member 5 (PLEKHA5), mRNA.	-1.26855
206	6046	ILMN_1758918	BRD2	NM_005104.2	Homo sapiens bromodomain containing 2 (BRD2), mRNA.	1.26418
207	6311	ILMN_1743829	ATXN2	NM_002973.2	Homo sapiens ataxin 2 (ATXN2), mRNA.	-1.26352
208	339665	ILMN_1803728	SLC35E4	NM_001001479.2	Homo sapiens solute carrier family 35, member E4 (SLC35E4), mRNA.	1.26261
209	7042	ILMN_1812526	TGFB2	NM_003238.1	Homo sapiens transforming growth factor, beta 2 (TGFB2), mRNA.	-1.26195
210	868	ILMN_1685580	CBLB	NM_170662.3	Homo sapiens Cas-Br-M (murine) ecotropic retroviral transforming sequence b (CBLB), mRNA.	-1.26135
211	57162	ILMN_1679268	PELI1	NM_020651.2	Homo sapiens pellino homolog 1 (Drosophila) (PELI1), mRNA.	1.26015
212	114990	ILMN_1667295	VASN	NM_138440.2	Homo sapiens vasorin (VASN), mRNA.	1.25798
213	2979	ILMN_2211728	GUCA1B	NM_002098.3	Homo sapiens guanylate cyclase activator 1B (retina) (GUCA1B), mRNA.	1.25556
214	54820	ILMN_1739805	NDE1	NM_017668.1	Homo sapiens nudE nuclear distribution gene E homolog 1 (A. nidulans) (NDE1), mRNA.	-1.25514
215	10783	ILMN_1660871	NEK6	NM_014397.3	Homo sapiens NIMA (never in mitosis gene a)-related kinase 6 (NEK6), mRNA.	-1.25375
216	8650	ILMN_2331266	NUMB	NM_003744.5	Homo sapiens numb homolog (Drosophila) (NUMB), transcript variant 3, mRNA.	-1.25296
217	56980	ILMN_2352293	PRDM10	NM_020228.2	Homo sapiens PR domain containing 10 (PRDM10), transcript variant 1, mRNA.	-1.25102
218	143884	ILMN_1668498	CWF19L2	NM_152434.1	Homo sapiens CWF19-like 2, cell cycle control (S. pombe) (CWF19L2), mRNA.	-1.25048
219	54536	ILMN_1651628	EXOC6	NM_019053.3	Homo sapiens exocyst complex component 6 (EXOC6), transcript variant 1, mRNA.	-1.24847
220	389658	ILMN_1753933	FAM150A	NM_207413.2	Homo sapiens family with sequence similarity 150, member A (FAM150A), mRNA.	1.24501
221	8202	ILMN_1708805	NCOA3	NM_181659.1	Homo sapiens nuclear receptor coactivator 3 (NCOA3), transcript variant 1, mRNA.	-1.23909
222	8554	ILMN_1780598	PIAS1	NM_016166.1	Homo sapiens protein inhibitor of activated STAT, 1 (PIAS1), mRNA.	-1.23854
223	6183	ILMN_1754860	MRPS12	NM_021107.1	Homo sapiens mitochondrial ribosomal protein S12 (MRPS12), nuclear gene encoding mitochondrial protein, transcript variant 1, mRNA.	1.23756
224	1647	ILMN_1694075	GADD45A	NM_001924.2	Homo sapiens growth arrest and DNA-damage-inducible, alpha (GADD45A), mRNA.	1.23726
225	9874	ILMN_1811029	TLK1	NM_012290.3	Homo sapiens tousled-like kinase 1 (TLK1), mRNA.	-1.23726
226	140685	ILMN_1710092	ZBTB46	NM_025224.2	Homo sapiens zinc finger and BTB domain containing 46 (ZBTB46), mRNA.	-1.23646
227	90	ILMN_1760490	ACVR1	NM_001105.2	Homo sapiens activin A receptor, type I (ACVR1), mRNA.	-1.23469
228	9903	ILMN_1692785	KLHL21	NM_014851.2	Homo sapiens kelch-like 21 (Drosophila) (KLHL21), mRNA.	1.23327
229	150864	ILMN_1739942	ALS2CR13	NM_173511.2	Homo sapiens amyotrophic lateral sclerosis 2 (juvenile) chromosome region, candidate 13 (ALS2CR13), mRNA.	-1.23297
230	1387	ILMN_1809583	CREBBP	NM_001079846.1	Homo sapiens CREB binding protein (CREBBP), transcript variant 2, mRNA.	-1.23186
231	3576	ILMN_2184373	IL8	NM_000584.2	Homo sapiens interleukin 8 (IL8), mRNA.	1.23168
232	1112	ILMN_2106902	CHES1	NM_005197.2	Homo sapiens checkpoint suppressor 1 (CHES1), mRNA.	-1.23051
233	85004	ILMN_1746359	RERG	NM_032918.1	Homo sapiens RAS-like, estrogen-regulated, growth inhibitor (RERG), mRNA.	-1.23026
234	10243	ILMN_1677962	GPHN	NM_001024218.1	Homo sapiens gephyrin (GPHN), transcript variant 2, mRNA.	-1.22731
235	7403	ILMN_1654488	UTX	NM_021140.1	Homo sapiens ubiquitously transcribed tetratricopeptide repeat, X chromosome (UTX), mRNA.	-1.22497
236	57609	ILMN_2180352	DIP2B	NM_173602.2	Homo sapiens DIP2 disco-interacting protein 2 homolog B (Drosophila) (DIP2B), mRNA.	-1.22484
237	84961	ILMN_1754489	FBXL20	NM_032875.1	Homo sapiens F-box and leucine-rich repeat protein 20 (FBXL20), mRNA.	-1.21996
238	654191	ILMN_1762308	LOC654191	XM_940642.1	PREDICTED: Homo sapiens similar to similar to RIKEN cDNA 4933437K13 (LOC654191), mRNA.	-1.21934
239	10482	ILMN_1705783	NXF1	NM_001081491.1	Homo sapiens nuclear RNA export factor 1 (NXF1), transcript variant 2, mRNA.	1.21574
240	26807	ILMN_1739086	SNORD43	NR_002439.1	Homo sapiens small nucleolar RNA, C/D box 43 (SNORD43), non-coding RNA.	1.20827
241	9644	ILMN_1743103	SH3PXD2A	NM_014631.2	Homo sapiens SH3 and PX domains 2A (SH3PXD2A), mRNA.	-1.20583
242	7074	ILMN_1655577	TIAM1	NM_003253.2	Homo sapiens T-cell lymphoma invasion and metastasis 1 (TIAM1), mRNA.	-1.20564
243	7326	ILMN_1814465	UBE2G1	NM_003342.4	Homo sapiens ubiquitin-conjugating enzyme E2G 1 (UBC7 homolog, yeast) (UBE2G1), mRNA.	-1.20558
244	23635	ILMN_1711608	SSBP2	NM_012446.2	Homo sapiens single-stranded DNA binding protein 2 (SSBP2), mRNA.	-1.20389
245	5178	ILMN_1675331	PEG3	NM_006210.1	Homo sapiens paternally expressed 3 (PEG3), mRNA.	1.20376
246	83737	ILMN_1752283	ITCH	NM_031483.3	Homo sapiens itchy homolog E3 ubiquitin protein ligase (mouse) (ITCH), mRNA.	-1.20057
247	861	ILMN_1801504	RUNX1	NM_001754.3	Homo sapiens runt-related transcription factor 1 (acute myeloid leukemia 1; aml1 oncogene) (RUNX1), transcript variant 1, mRNA.	-1.19881
248	51592	ILMN_2351930	TRIM33	NM_033020.2	Homo sapiens tripartite motif-containing 33 (TRIM33), transcript variant b, mRNA.	-1.19736
249	190	ILMN_1800160	NR0B1	NM_000475.3	Homo sapiens nuclear receptor subfamily 0, group B, member 1 (NR0B1), mRNA.	1.19352
250	51307	ILMN_1744508	FAM53C	NM_016605.1	Homo sapiens family with sequence similarity 53, member C (FAM53C), mRNA.	1.19346
251	127544	ILMN_1682081	RNF19B	NM_153341.1	Homo sapiens ring finger protein 19B (RNF19B), mRNA.	1.19327
252	4651	ILMN_2232712	MYO10	NM_012334.1	Homo sapiens myosin X (MYO10), mRNA.	-1.1932
253	2261	ILMN_1723123	FGFR3	NM_022965.1	Homo sapiens fibroblast growth factor receptor 3 (achondroplasia, thanatophoric dwarfism) (FGFR3), transcript variant 2, mRNA.	1.19137
254	28984	ILMN_1658494	C13orf15	NM_014059.2	Homo sapiens chromosome 13 open reading frame 15 (C13orf15), mRNA.	1.19118
255	2669	ILMN_1677092	GEM	NM_181702.1	Homo sapiens GTP binding protein overexpressed in skeletal muscle (GEM), transcript variant 2, mRNA.	1.19074
256	114991	ILMN_1717094	ZNF618	NM_133374.2	Homo sapiens zinc finger protein 618 (ZNF618), mRNA.	-1.1903
257	9891	ILMN_2079786	NUAK1	NM_014840.2	Homo sapiens NUAK family, SNF1-like kinase, 1 (NUAK1), mRNA.	-1.18599
258	51460	ILMN_2391750	SFMBT1	NM_001005158.1	Homo sapiens Scm-like with four mbt domains 1 (SFMBT1), transcript variant 2, mRNA.	-1.18396
259	79145	ILMN_1744138	CHCHD7	NM_001011671.1	Homo sapiens coiled-coil-helix-coiled-coil-helix domain containing 7 (CHCHD7), transcript variant 6, mRNA.	1.18358
260	81624	ILMN_2275533	DIAPH3	NM_001042517.1	Homo sapiens diaphanous homolog 3 (Drosophila) (DIAPH3), transcript variant 1, mRNA.	-1.18021
261	55714	ILMN_2336094	ODZ3	NM_001080477.1	Homo sapiens odz, odd Oz/ten-m homolog 3 (Drosophila) (ODZ3), mRNA.	-1.18008
262	253558	ILMN_1708081	LYCAT	NM_001002257.1	Homo sapiens lysocardiolipin acyltransferase (LYCAT), transcript variant 2, mRNA.	-1.1797
263	51742	ILMN_2269564	ARID4B	NM_016374.5	Homo sapiens AT rich interactive domain 4B (RBP1-like) (ARID4B), transcript variant 1, mRNA.	-1.17964
264	23060	ILMN_1799082	ZNF609	NM_015042.1	Homo sapiens zinc finger protein 609 (ZNF609), mRNA.	-1.17868
265	23199	ILMN_1807767	KIAA0182	NM_014615.1	Homo sapiens KIAA0182 (KIAA0182), mRNA.	-1.17626
266	56907	ILMN_1757845	SPIRE1	NM_020148.2	Homo sapiens spire homolog 1 (Drosophila) (SPIRE1), transcript variant 2, mRNA.	-1.17517
267	79822	ILMN_2290204	ARHGAP28	NM_001010000.1	Homo sapiens Rho GTPase activating protein 28 (ARHGAP28), transcript variant 1, mRNA.	-1.17358
268	7871	ILMN_1783120	SLMAP	NM_007159.2	Homo sapiens sarcolemma associated protein (SLMAP), mRNA.	-1.16652
269	154214	ILMN_1722089	RNF217	NM_152553.2	Homo sapiens ring finger protein 217 (RNF217), mRNA.	-1.16639
270	23112	ILMN_1726786	TNRC6B	NM_015088.2	Homo sapiens trinucleotide repeat containing 6B (TNRC6B), transcript variant 1, mRNA.	-1.16466
271	51735	ILMN_1725992	RAPGEF6	NM_016340.4	Homo sapiens Rap guanine nucleotide exchange factor (GEF) 6 (RAPGEF6), mRNA.	-1.16369
272	9134	ILMN_2412384	CCNE2	NM_057735.1	Homo sapiens cyclin E2 (CCNE2), transcript variant 2, mRNA.	1.16086
273	8324	ILMN_1804351	FZD7	NM_003507.1	Homo sapiens frizzled homolog 7 (Drosophila) (FZD7), mRNA.	1.1606
274	9298	ILMN_2072391	SNORD31	NR_002560.1	Homo sapiens small nucleolar RNA, C/D box 31 (SNORD31), non-coding RNA.	1.15898
275	1523	ILMN_2278636	CUTL1	NM_181552.1	Homo sapiens cut-like 1, CCAAT displacement protein (Drosophila) (CUTL1), transcript variant 1, mRNA.	-1.15885
276	27289	ILMN_1651838	RND1	NM_014470.2	Homo sapiens Rho family GTPase 1 (RND1), mRNA.	1.15711
277	84206	ILMN_1658989	MEX3B	NM_032246.3	Homo sapiens mex-3 homolog B (C. elegans) (MEX3B), mRNA.	1.15698
278	6249	ILMN_2404085	CLIP1	NM_002956.2	Homo sapiens CAP-GLY domain containing linker protein 1 (CLIP1), transcript variant 1, mRNA.	-1.15601
279	57161	ILMN_1780132	PELI2	NM_021255.2	Homo sapiens pellino homolog 2 (Drosophila) (PELI2), mRNA.	-1.15588
280	49855	ILMN_1811178	SCAPER	NM_020843.1	Homo sapiens S phase cyclin A-associated protein in the ER (SCAPER), mRNA.	-1.15523
281	5228	ILMN_1809813	PGF	NM_002632.4	Homo sapiens placental growth factor (PGF), mRNA.	1.1551
282	10098	ILMN_1799028	TSPAN5	NM_005723.2	Homo sapiens tetraspanin 5 (TSPAN5), mRNA.	-1.15439
283	154091	ILMN_1766261	SLC2A12	NM_145176.2	Homo sapiens solute carrier family 2 (facilitated glucose transporter), member 12 (SLC2A12), mRNA.	-1.15179
284	4331	ILMN_2083243	MNAT1	NM_002431.2	Homo sapiens menage a trois homolog 1, cyclin H assembly factor (Xenopus laevis) (MNAT1), mRNA.	-1.15153
285	26053	ILMN_1749081	AUTS2	NM_015570.1	Homo sapiens autism susceptibility candidate 2 (AUTS2), mRNA.	-1.15147
286	9767	ILMN_1790518	PHF16	NM_001077445.1	Homo sapiens PHD finger protein 16 (PHF16), transcript variant 2, mRNA.	-1.14926
287	650	ILMN_1722718	BMP2	NM_001200.2	Homo sapiens bone morphogenetic protein 2 (BMP2), mRNA.	1.14731
288	84141	ILMN_1702973	TMEM166	NM_032181.1	Homo sapiens transmembrane protein 166 (TMEM166), mRNA.	-1.14281
289	3949	ILMN_2053415	LDLR	NM_000527.2	Homo sapiens low density lipoprotein receptor (familial hypercholesterolemia) (LDLR), mRNA.	-1.14091
290	64326	ILMN_1661002	RFWD2	NM_022457.5	Homo sapiens ring finger and WD repeat domain 2 (RFWD2), transcript variant 1, mRNA.	-1.13448
291	90627	ILMN_2341254	STARD13	NM_178006.1	Homo sapiens START domain containing 13 (STARD13), transcript variant alpha, mRNA.	-1.13323
292	27347	ILMN_1791328	STK39	NM_013233.2	Homo sapiens serine threonine kinase 39 (STE20/SPS1 homolog, yeast) (STK39), mRNA.	-1.13277
293	55809	ILMN_1792076	TRERF1	NM_033502.1	Homo sapiens transcriptional regulating factor 1 (TRERF1), mRNA.	-1.13205
294	84938	ILMN_1700923	ATG4C	NM_032852.2	Homo sapiens ATG4 autophagy related 4 homolog C (S. cerevisiae) (ATG4C), transcript variant 7, mRNA.	-1.13034
295	27244	ILMN_1800626	SESN1	NM_014454.1	Homo sapiens sestrin 1 (SESN1), mRNA.	1.12684
296	2810	ILMN_1806607	SFN	NM_006142.3	Homo sapiens stratifin (SFN), mRNA.	1.12658
297	55608	ILMN_1711828	ANKRD10	NM_017664.2	Homo sapiens ankyrin repeat domain 10 (ANKRD10), mRNA.	1.12194
298	10579	ILMN_2315780	TACC2	NM_006997.2	Homo sapiens transforming, acidic coiled-coil containing protein 2 (TACC2), transcript variant 4, mRNA.	-1.12108
299	55756	ILMN_1777118	INTS9	NM_018250.1	Homo sapiens integrator complex subunit 9 (INTS9), mRNA.	-1.11889
300	54530	ILMN_1789436	C1orf218	NM_019049.1	Homo sapiens chromosome 1 open reading frame 218 (C1orf218), mRNA.	-1.1177
301	55105	ILMN_1786036	GPATCH2	NM_018040.2	Homo sapiens G patch domain containing 2 (GPATCH2), mRNA.	-1.11696
302	1036	ILMN_2234187	CDO1	NM_001801.2	Homo sapiens cysteine dioxygenase, type I (CDO1), mRNA.	1.11636
303	64919	ILMN_1665761	BCL11B	NM_138576.2	Homo sapiens B-cell CLL/lymphoma 11B (zinc finger protein) (BCL11B), transcript variant 1, mRNA.	-1.1161
304	5581	ILMN_1717799	PRKCE	NM_005400.2	Homo sapiens protein kinase C, epsilon (PRKCE), mRNA.	-1.1157
305	10565	ILMN_1728471	ARFGEF1	NM_006421.3	Homo sapiens ADP-ribosylation factor guanine nucleotide-exchange factor 1(brefeldin A-inhibited) (ARFGEF1), mRNA.	-1.11563
306	9778	ILMN_1795704	KIAA0232	NM_014743.2	Homo sapiens KIAA0232 (KIAA0232), transcript variant 1, mRNA.	-1.1149
307	55614	ILMN_2152828	KIF16B	NM_024704.3	Homo sapiens kinesin family member 16B (KIF16B), mRNA.	-1.1141
308	23587	ILMN_1705414	C17orf81	NM_203413.1	Homo sapiens chromosome 17 open reading frame 81 (C17orf81), transcript variant 2, mRNA.	1.11357
309	8556	ILMN_1774930	CDC14A	NM_003672.3	Homo sapiens CDC14 cell division cycle 14 homolog A (S. cerevisiae) (CDC14A), transcript variant 1, mRNA.	-1.11243
310	84056	ILMN_1722533	KATNAL1	NM_001014380.1	Homo sapiens katanin p60 subunit A-like 1 (KATNAL1), transcript variant 2, mRNA.	-1.1103
311	116987	ILMN_1800530	CENTG2	NM_014914.2	Homo sapiens centaurin, gamma 2 (CENTG2), mRNA.	-1.10916
312	160518	ILMN_1791593	DENND5B	NM_144973.3	Homo sapiens DENN/MADD domain containing 5B (DENND5B), mRNA.	-1.10755
313	1352	ILMN_1670901	COX10	NM_001303.2	Homo sapiens COX10 homolog, cytochrome c oxidase assembly protein, heme A: farnesyltransferase (yeast) (COX10), nuclear gene encoding mitochondrial protein, mRNA.	-1.10729
314	8491	ILMN_1813120	MAP4K3	NM_003618.2	Homo sapiens mitogen-activated protein kinase kinase kinase kinase 3 (MAP4K3), mRNA.	-1.10635
315	7049	ILMN_1784287	TGFBR3	NM_003243.2	Homo sapiens transforming growth factor, beta receptor III (TGFBR3), mRNA.	-1.10454
316	9213	ILMN_2104106	XPR1	NM_004736.2	Homo sapiens xenotropic and polytropic retrovirus receptor (XPR1), mRNA.	-1.10333
317	649025	ILMN_1750262	LOC649025	XM_938110.1	PREDICTED: Homo sapiens hypothetical protein LOC649025 (LOC649025), mRNA.	-1.10293
318	51701	ILMN_1772814	NLK	NM_016231.4	Homo sapiens nemo-like kinase (NLK), mRNA.	-1.1003
319	65979	ILMN_1736548	PHACTR4	NM_001048183.1	Homo sapiens phosphatase and actin regulator 4 (PHACTR4), transcript variant 1, mRNA.	-1.09963
320	57414	ILMN_2406410	RHBDD2	NM_001040456.1	Homo sapiens rhomboid domain containing 2 (RHBDD2), transcript variant 1, mRNA.	1.09734
321	130502	ILMN_2083588	TTC32	NM_001008237.1	Homo sapiens tetratricopeptide repeat domain 32 (TTC32), mRNA.	-1.09673
322	6907	ILMN_1744795	TBL1X	NM_005647.2	Homo sapiens transducin (beta)-like 1X-linked (TBL1X), mRNA.	-1.09403
323	26575	ILMN_1725485	RGS17	NM_012419.4	Homo sapiens regulator of G-protein signaling 17 (RGS17), mRNA.	-1.09322
324	3310	ILMN_1658383	HSPA6	NM_002155.3	Homo sapiens heat shock 70kDa protein 6 (HSP70B) (HSPA6), mRNA.	1.09275
325	84727	ILMN_1787541	SPSB2	NM_032641.1	Homo sapiens splA/ryanodine receptor domain and SOCS box containing 2 (SPSB2), mRNA.	-1.08963
326	54617	ILMN_1678362	INOC1	NM_017553.1	Homo sapiens INO80 complex homolog 1 (S. cerevisiae) (INOC1), mRNA.	-1.08746
327	9955	ILMN_1692056	HS3ST3A1	NM_006042.1	Homo sapiens heparan sulfate (glucosamine) 3-O-sulfotransferase 3A1 (HS3ST3A1), mRNA.	-1.08434
328	5073	ILMN_1724811	PARN	NM_002582.1	Homo sapiens poly(A)-specific ribonuclease (deadenylation nuclease) (PARN), mRNA.	-1.08413
329	114884	ILMN_1669497	OSBPL10	NM_017784.3	Homo sapiens oxysterol binding protein-like 10 (OSBPL10), mRNA.	-1.08332
330	3304	ILMN_1660436	HSPA1B	NM_005346.3	Homo sapiens heat shock 70kDa protein 1B (HSPA1B), mRNA.	1.08148
331	7844	ILMN_1692199	RNF103	NM_005667.2	Homo sapiens ring finger protein 103 (RNF103), mRNA.	1.0812
332	55070	ILMN_2145423	DET1	NM_017996.2	Homo sapiens de-etiolated homolog 1 (Arabidopsis) (DET1), mRNA.	-1.07998
333	23677	ILMN_1785330	SH3BP4	NM_014521.2	Homo sapiens SH3-domain binding protein 4 (SH3BP4), mRNA.	-1.07922
334	646144	ILMN_1653601	LOC646144	XM_935294.1	PREDICTED: Homo sapiens similar to tousled-like kinase 2, transcript variant 1 (LOC646144), mRNA.	-1.07881
335	440280	ILMN_1799069	LOC440280	XM_496071.2	PREDICTED: Homo sapiens similar to CCR4-NOT transcription complex, subunit 6-like isoform 1 (LOC440280), mRNA.	-1.07875
336	83877	ILMN_1741171	TM2D2	NM_078473.2	Homo sapiens TM2 domain containing 2 (TM2D2), transcript variant 1, mRNA.	1.07861
337	2827	ILMN_1725271	GPR3	NM_005281.2	Homo sapiens G protein-coupled receptor 3 (GPR3), mRNA.	1.07806
338	11252	ILMN_1702396	PACSIN2	NM_007229.1	Homo sapiens protein kinase C and casein kinase substrate in neurons 2 (PACSIN2), mRNA.	-1.07765
339	282991	ILMN_1679782	BLOC1S2	NM_001001342.1	Homo sapiens biogenesis of lysosome-related organelles complex-1, subunit 2 (BLOC1S2), transcript variant 2, mRNA.	1.07567
340	144165	ILMN_1741356	PRICKLE1	NM_153026.1	Homo sapiens prickle homolog 1 (Drosophila) (PRICKLE1), mRNA.	-1.07492
341	23362	ILMN_1717477	PSD3	NM_015310.3	Homo sapiens pleckstrin and Sec7 domain containing 3 (PSD3), transcript variant 1, mRNA.	-1.07478
342	2308	ILMN_1738816	FOXO1	NM_002015.3	Homo sapiens forkhead box O1 (FOXO1), mRNA.	-1.07471
343	5195	ILMN_1763634	PEX14	NM_004565.2	Homo sapiens peroxisomal biogenesis factor 14 (PEX14), mRNA.	-1.07375
344	2887	ILMN_1669617	GRB10	NM_001001555.1	Homo sapiens growth factor receptor-bound protein 10 (GRB10), transcript variant 4, mRNA.	-1.0684
345	26750	ILMN_1661000	RPS6KC1	NM_012424.2	Homo sapiens ribosomal protein S6 kinase, 52kDa, polypeptide 1 (RPS6KC1), mRNA.	-1.06771
346	10274	ILMN_2151048	STAG1	NM_005862.2	Homo sapiens stromal antigen 1 (STAG1), mRNA.	-1.06757
347	8744	ILMN_1751464	TNFSF9	NM_003811.2	Homo sapiens tumor necrosis factor (ligand) superfamily, member 9 (TNFSF9), mRNA.	1.06385
348	4850	ILMN_1772677	CNOT4	NM_013316.2	Homo sapiens CCR4-NOT transcription complex, subunit 4 (CNOT4), transcript variant 1, mRNA.	-1.06302
349	80176	ILMN_1714170	SPSB1	NM_025106.2	Homo sapiens splA/ryanodine receptor domain and SOCS box containing 1 (SPSB1), mRNA.	-1.06185
350	9991	ILMN_1768197	ROD1	NM_005156.4	Homo sapiens ROD1 regulator of differentiation 1 (S. pombe) (ROD1), mRNA.	-1.06171
351	406	ILMN_2405305	ARNTL	NM_001030272.1	Homo sapiens aryl hydrocarbon receptor nuclear translocator-like (ARNTL), transcript variant 2, mRNA.	-1.06122
352	9267	ILMN_1694084	PSCD1	NM_017456.1	Homo sapiens pleckstrin homology, Sec7 and coiled-coil domains 1(cytohesin 1) (PSCD1), transcript variant 2, mRNA.	-1.05929
353	8326	ILMN_1704398	FZD9	NM_003508.2	Homo sapiens frizzled homolog 9 (Drosophila) (FZD9), mRNA.	1.05922
354	55133	ILMN_1798827	SRBD1	NM_018079.3	Homo sapiens S1 RNA binding domain 1 (SRBD1), mRNA.	-1.05908
355	63027	ILMN_1705116	C6orf85	NM_021945.4	Homo sapiens chromosome 6 open reading frame 85 (C6orf85), mRNA.	-1.05846
356	10461	ILMN_2138589	MERTK	NM_006343.2	Homo sapiens c-mer proto-oncogene tyrosine kinase (MERTK), mRNA.	-1.05707
357	6453	ILMN_1718769	ITSN1	NM_001001132.1	Homo sapiens intersectin 1 (SH3 domain protein) (ITSN1), transcript variant 2, mRNA.	-1.05672
358	23254	ILMN_1798458	KIAA1026	NM_001018000.2	Homo sapiens kazrin (KIAA1026), transcript variant B, mRNA.	-1.05561
359	55323	ILMN_1752810	LARP6	NM_018357.2	Homo sapiens La ribonucleoprotein domain family, member 6 (LARP6), transcript variant 1, mRNA.	1.0552
360	125050	ILMN_1739423	RN7SK	NR_001445.1	Homo sapiens RNA, 7SK small nuclear (RN7SK), non-coding RNA.	1.05492
361	4189	ILMN_1773742	DNAJB9	NM_012328.1	Homo sapiens DnaJ (Hsp40) homolog, subfamily B, member 9 (DNAJB9), mRNA.	1.05283
362	8829	ILMN_1699574	NRP1	NM_003873.4	Homo sapiens neuropilin 1 (NRP1), transcript variant 1, mRNA.	-1.05276
363	5529	ILMN_1666761	PPP2R5E	NM_006246.2	Homo sapiens protein phosphatase 2, regulatory subunit B, epsilon isoform (PPP2R5E), mRNA.	-1.05269
364	7043	ILMN_1687652	TGFB3	NM_003239.1	Homo sapiens transforming growth factor, beta 3 (TGFB3), mRNA.	1.05249
365	5051	ILMN_1682919	PAFAH2	NM_000437.3	Homo sapiens platelet-activating factor acetylhydrolase 2, 40kDa (PAFAH2), mRNA.	-1.05242
366	29970	ILMN_1794598	SCHIP1	NM_014575.2	Homo sapiens schwannomin interacting protein 1 (SCHIP1), mRNA.	-1.05165
367	9098	ILMN_1721727	USP6	NM_004505.2	Homo sapiens ubiquitin specific peptidase 6 (Tre-2 oncogene) (USP6), mRNA.	-1.05158
368	23211	ILMN_2087575	ZC3H4	NM_015168.1	Homo sapiens zinc finger CCCH-type containing 4 (ZC3H4), mRNA.	-1.05123
369	80212	ILMN_1731107	CCDC92	NM_025140.1	Homo sapiens coiled-coil domain containing 92 (CCDC92), mRNA.	1.05061
370	80205	ILMN_1762972	CHD9	NM_025134.4	Homo sapiens chromodomain helicase DNA binding protein 9 (CHD9), mRNA.	-1.0481
371	5016	ILMN_1734542	OVGP1	NM_002557.3	Homo sapiens oviductal glycoprotein 1, 120kDa (OVGP1), mRNA.	1.04509
372	6840	ILMN_1671404	SVIL	NM_003174.3	Homo sapiens supervillin (SVIL), transcript variant 1, mRNA.	-1.04411
373	5937	ILMN_1666444	RBMS1	NM_002897.3	Homo sapiens RNA binding motif, single stranded interacting protein 1 (RBMS1), transcript variant 3, mRNA.	-1.04334
374	1026	ILMN_1784602	CDKN1A	NM_000389.2	Homo sapiens cyclin-dependent kinase inhibitor 1A (p21, Cip1) (CDKN1A), transcript variant 1, mRNA.	1.04208
375	130497	ILMN_2197128	OSR1	NM_145260.2	Homo sapiens odd-skipped related 1 (Drosophila) (OSR1), mRNA.	1.04117
376	54149	ILMN_2110496	C21orf91	NM_017447.2	Homo sapiens chromosome 21 open reading frame 91 (C21orf91), mRNA.	1.04047
377	23387	ILMN_1732343	KIAA0999	NM_025164.3	Homo sapiens KIAA0999 protein (KIAA0999), mRNA.	-1.03907
378	10165	ILMN_1668012	SLC25A13	NM_014251.1	Homo sapiens solute carrier family 25, member 13 (citrin) (SLC25A13), mRNA.	-1.03738
379	5522	ILMN_2401344	PPP2R2C	NM_181876.2	Homo sapiens protein phosphatase 2 (formerly 2A), regulatory subunit B, gamma isoform (PPP2R2C), transcript variant 2, mRNA.	-1.03591
380	5001	ILMN_1705093	ORC5L	NM_002553.2	Homo sapiens origin recognition complex, subunit 5-like (yeast) (ORC5L), transcript variant 1, mRNA.	-1.03457
381	114800	ILMN_1669982	CCDC85A	NM_001080433.1	Homo sapiens coiled-coil domain containing 85A (CCDC85A), mRNA.	-1.03323
382	400214	ILMN_1779832	LOC400214	XM_375081.3	PREDICTED: Homo sapiens hypothetical gene supported by BX248296 (LOC400214), mRNA.	-1.03267
383	51720	ILMN_1691188	UIMC1	NM_016290.3	Homo sapiens ubiquitin interaction motif containing 1 (UIMC1), mRNA.	-1.03217
384	3005	ILMN_1757467	H1F0	NM_005318.2	Homo sapiens H1 histone family, member 0 (H1F0), mRNA.	-1.03217
385	4860	ILMN_2172174	NP	NM_000270.1	Homo sapiens nucleoside phosphorylase (NP), mRNA.	1.03217
386	2912	ILMN_1693604	GRM2	NM_000839.2	Homo sapiens glutamate receptor, metabotropic 2 (GRM2), mRNA.	1.03168
387	8455	ILMN_1772124	ATRN	NM_139321.1	Homo sapiens attractin (ATRN), transcript variant 1, mRNA.	-1.0297
388	23506	ILMN_1696127	KIAA0240	NM_015349.1	Homo sapiens KIAA0240 (KIAA0240), mRNA.	-1.0297
389	1591	ILMN_1685663	CYP24A1	NM_000782.3	Homo sapiens cytochrome P450, family 24, subfamily A, polypeptide 1 (CYP24A1), nuclear gene encoding mitochondrial protein, mRNA.	-1.02836
390	860	ILMN_1716651	RUNX2	NM_001024630.2	Homo sapiens runt-related transcription factor 2 (RUNX2), transcript variant 1, mRNA.	-1.02814
391	130574	ILMN_1776724	LYPD6	NM_194317.2	Homo sapiens LY6/PLAUR domain containing 6 (LYPD6), mRNA.	-1.028
392	8343	ILMN_1779373	HIST1H2BF	NM_003522.3	Homo sapiens histone cluster 1, H2bf (HIST1H2BF), mRNA.	-1.02666
393	11059	ILMN_1804328	WWP1	NM_007013.3	Homo sapiens WW domain containing E3 ubiquitin protein ligase 1 (WWP1), mRNA.	-1.02382
394	128346	ILMN_1754894	C1orf162	NM_174896.2	Homo sapiens chromosome 1 open reading frame 162 (C1orf162), mRNA.	1.02368
395	5048	ILMN_1722276	PAFAH1B1	NM_000430.2	Homo sapiens platelet-activating factor acetylhydrolase, isoform Ib, alpha subunit 45kDa (PAFAH1B1), mRNA.	-1.02333
396	55540	ILMN_1767523	IL17RB	NM_018725.3	Homo sapiens interleukin 17 receptor B (IL17RB), mRNA.	1.02191
397	51174	ILMN_1749253	TUBD1	NM_016261.2	Homo sapiens tubulin, delta 1 (TUBD1), mRNA.	-1.02134
398	55619	ILMN_1702301	DOCK10	NM_014689.2	Homo sapiens dedicator of cytokinesis 10 (DOCK10), mRNA.	-1.02077
399	9750	ILMN_1726597	FAM65B	NM_015864.2	Homo sapiens family with sequence similarity 65, member B (FAM65B), transcript variant 2, mRNA.	-1.0207
400	56987	ILMN_1745415	BBX	NM_020235.3	Homo sapiens bobby sox homolog (Drosophila) (BBX), mRNA.	-1.01892
401	9334	ILMN_1685824	B4GALT5	NM_004776.2	Homo sapiens UDP-Gal:betaGlcNAc beta 1,4- galactosyltransferase, polypeptide 5 (B4GALT5), mRNA.	-1.01821
402	84545	ILMN_1652147	MRPL43	NM_176792.1	Homo sapiens mitochondrial ribosomal protein L43 (MRPL43), nuclear gene encoding mitochondrial protein, transcript variant 2, mRNA.	1.01614
403	1021	ILMN_1802615	CDK6	NM_001259.5	Homo sapiens cyclin-dependent kinase 6 (CDK6), mRNA.	-1.01557
404	285761	ILMN_1695604	DCBLD1	NM_173674.1	Homo sapiens discoidin, CUB and LCCL domain containing 1 (DCBLD1), mRNA.	-1.01436
405	3754	ILMN_1671392	KCNF1	NM_002236.4	Homo sapiens potassium voltage-gated channel, subfamily F, member 1 (KCNF1), mRNA.	1.0135
406	285299	ILMN_1700903	LOC285299	XM_936463.2	PREDICTED: Homo sapiens similar to FSHD region gene 2 protein (LOC285299), mRNA.	1.01321
407	55617	ILMN_1707326	TASP1	NM_017714.2	Homo sapiens taspase, threonine aspartase, 1 (TASP1), mRNA.	-1.01321
408	23095	ILMN_1735552	KIF1B	NM_015074.2	Homo sapiens kinesin family member 1B (KIF1B), transcript variant 1, mRNA.	-1.01278
409	6591	ILMN_2082585	SNAI2	NM_003068.3	Homo sapiens snail homolog 2 (Drosophila) (SNAI2), mRNA.	1.01271
410	727762	ILMN_1668027	LOC727762	XM_001125898.1	PREDICTED: Homo sapiens similar to NADH dehydrogenase (ubiquinone) 1 beta subcomplex, 4, 15kDa, transcript variant 1 (LOC727762), mRNA.	1.0125
411	390	ILMN_1759513	RND3	NM_005168.3	Homo sapiens Rho family GTPase 3 (RND3), mRNA.	1.01135
412	55175	ILMN_2049423	KLHL11	NM_018143.1	Homo sapiens kelch-like 11 (Drosophila) (KLHL11), mRNA.	1.00992
413	8897	ILMN_1739641	MTMR3	NM_021090.3	Homo sapiens myotubularin related protein 3 (MTMR3), transcript variant 3, mRNA.	-1.00863
414	85415	ILMN_1753143	RHPN2	NM_033103.3	Homo sapiens rhophilin, Rho GTPase binding protein 2 (RHPN2), mRNA.	-1.00741
415	56888	ILMN_1669669	KCMF1	XM_001133393.1	PREDICTED: Homo sapiens potassium channel modulatory factor 1 (KCMF1), mRNA.	-1.00727
416	132660	ILMN_1724062	LIN54	NM_194282.1	Homo sapiens lin-54 homolog (C. elegans) (LIN54), mRNA.	-1.0072
417	9493	ILMN_1716553	KIF23	NM_138555.1	Homo sapiens kinesin family member 23 (KIF23), transcript variant 1, mRNA.	-1.0072
418	84833	ILMN_1773313	USMG5	NM_032747.2	Homo sapiens up-regulated during skeletal muscle growth 5 homolog (mouse) (USMG5), mRNA.	1.00698
419	92017	ILMN_1659761	SNX29	NM_001080530.2	Homo sapiens sorting nexin 29 (SNX29), mRNA.	-1.00633
420	5587	ILMN_1785891	PRKD1	NM_002742.2	Homo sapiens protein kinase D1 (PRKD1), mRNA.	-1.00605
421	113115	ILMN_1697998	FAM54A	NM_001099286.1	Homo sapiens family with sequence similarity 54, member A (FAM54A), transcript variant 1, mRNA.	-1.00583
422	56990	ILMN_2313926	CDC42SE2	NM_001038702.1	Homo sapiens CDC42 small effector 2 (CDC42SE2), transcript variant 2, mRNA.	-1.00475
423	81846	ILMN_2123665	SBF2	NM_030962.2	Homo sapiens SET binding factor 2 (SBF2), mRNA.	-1.00209
424	10464	ILMN_1758111	PIBF1	NM_006346.2	Homo sapiens progesterone immunomodulatory binding factor 1 (PIBF1), mRNA.	-1.00195
425	154	ILMN_1695590	ADRB2	NM_000024.4	Homo sapiens adrenergic, beta-2-, receptor, surface (ADRB2), mRNA.	1.0018
426	144402	ILMN_2169761	CPNE8	NM_153634.2	Homo sapiens copine VIII (CPNE8), mRNA.	-1.00115
427	89853	ILMN_1652525	FAM125B	NM_033446.1	Homo sapiens family with sequence similarity 125, member B (FAM125B), transcript variant 1, mRNA.	-1.00079
428	4799	ILMN_1804610	NFX1	NM_147134.1	Homo sapiens nuclear transcription factor, X-box binding 1 (NFX1), transcript variant 3, mRNA.	-0.997762
429	286262	ILMN_1664283	C9orf75	NM_173691.2	Homo sapiens chromosome 9 open reading frame 75 (C9orf75), mRNA.	0.997184
430	54438	ILMN_1778240	GFOD1	NM_018988.2	Homo sapiens glucose-fructose oxidoreductase domain containing 1 (GFOD1), mRNA.	-0.996823
431	7325	ILMN_1707475	UBE2E2	NM_152653.2	Homo sapiens ubiquitin-conjugating enzyme E2E 2 (UBC4/5 homolog, yeast) (UBE2E2), mRNA.	-0.995882
432	63920	ILMN_1727553	LOC63920	NM_022090.3	Homo sapiens transposon-derived Buster3 transposase-like (LOC63920), mRNA.	-0.995448
433	201266	ILMN_1742705	SLC39A11	NM_139177.2	Homo sapiens solute carrier family 39 (metal ion transporter), member 11 (SLC39A11), mRNA.	-0.995231
434	79648	ILMN_1753122	MCPH1	NM_024596.2	Homo sapiens microcephalin 1 (MCPH1), mRNA.	-0.995231
435	5933	ILMN_1782745	RBL1	NM_002895.2	Homo sapiens retinoblastoma-like 1 (p107) (RBL1), transcript variant 1, mRNA.	-0.995159
436	25836	ILMN_2264625	NIPBL	NM_133433.2	Homo sapiens Nipped-B homolog (Drosophila) (NIPBL), transcript variant A, mRNA.	-0.995086
437	652226	ILMN_1759344	LOC652226	XM_945303.1	PREDICTED: Homo sapiens hypothetical protein LOC652226 (LOC652226), mRNA.	-0.994507
438	5782	ILMN_2222074	PTPN12	NM_002835.2	Homo sapiens protein tyrosine phosphatase, non-receptor type 12 (PTPN12), mRNA.	-0.993711
439	6433	ILMN_1692575	SFRS8	NM_004592.2	Homo sapiens splicing factor, arginine/serine-rich 8 (suppressor-of-white-apricot homolog, Drosophila) (SFRS8), mRNA.	-0.993131
440	2060	ILMN_1665357	EPS15	NM_001981.2	Homo sapiens epidermal growth factor receptor pathway substrate 15 (EPS15), mRNA.	-0.993131
441	169200	ILMN_2150402	TMEM64	NM_001008495.2	Homo sapiens transmembrane protein 64 (TMEM64), mRNA.	0.992188
442	6938	ILMN_2314007	TCF12	NM_207037.1	Homo sapiens transcription factor 12 (HTF4, helix-loop-helix transcription factors 4) (TCF12), transcript variant 2, mRNA.	-0.991535
443	6843	ILMN_1737611	VAMP1	NM_199245.1	Homo sapiens vesicle-associated membrane protein 1 (synaptobrevin 1) (VAMP1), transcript variant 2, mRNA.	0.991535
444	1903	ILMN_1703531	S1PR3	NM_005226.2	Homo sapiens sphingosine-1-phosphate receptor 3 (S1PR3), mRNA.	0.991173
445	783	ILMN_2406106	CACNB2	NM_201572.1	Homo sapiens calcium channel, voltage-dependent, beta 2 subunit (CACNB2), transcript variant 8, mRNA.	-0.990156
446	339184	ILMN_1809491	MGC87631	NM_001004306.1	Homo sapiens similar to hypothetical protein FLJ36492 (MGC87631), mRNA.	-0.989938
447	57337	ILMN_2382354	SENP7	NM_001077203.1	Homo sapiens SUMO1/sentrin specific peptidase 7 (SENP7), transcript variant 2, mRNA.	-0.989575
448	54980	ILMN_1661594	C2orf42	NM_017880.1	Homo sapiens chromosome 2 open reading frame 42 (C2orf42), mRNA.	-0.988048
449	25816	ILMN_2414325	TNFAIP8	NM_001077654.1	Homo sapiens tumor necrosis factor, alpha-induced protein 8 (TNFAIP8), transcript variant 2, mRNA.	-0.987321
450	84722	ILMN_1671843	PSRC1	NM_001032290.1	Homo sapiens proline/serine-rich coiled-coil 1 (PSRC1), transcript variant 4, mRNA.	-0.986739
451	112858	ILMN_1764851	TP53RK	NM_033550.3	Homo sapiens TP53 regulating kinase (TP53RK), mRNA.	0.986666
452	55788	ILMN_1652128	LMBRD1	NM_018368.2	Homo sapiens LMBR1 domain containing 1 (LMBRD1), mRNA.	-0.986156
453	10495	ILMN_2415911	ENOX2	NM_006375.2	Homo sapiens ecto-NOX disulfide-thiol exchanger 2 (ENOX2), transcript variant 1, mRNA.	-0.985938
454	9833	ILMN_2212909	MELK	NM_014791.2	Homo sapiens maternal embryonic leucine zipper kinase (MELK), mRNA.	-0.984115
455	55502	ILMN_1694268	HES6	NM_018645.3	Homo sapiens hairy and enhancer of split 6 (Drosophila) (HES6), mRNA.	0.984042
456	7702	ILMN_1674399	ZNF143	NM_003442.4	Homo sapiens zinc finger protein 143 (ZNF143), mRNA.	-0.983386
457	23335	ILMN_2383516	WDR7	NM_015285.2	Homo sapiens WD repeat domain 7 (WDR7), transcript variant 1, mRNA.	-0.983021
458	9922	ILMN_1808299	IQSEC1	NM_014869.3	Homo sapiens IQ motif and Sec7 domain 1 (IQSEC1), mRNA.	-0.982072
459	3899	ILMN_1775235	AFF3	NM_001025108.1	Homo sapiens AF4/FMR2 family, member 3 (AFF3), transcript variant 2, mRNA.	-0.982072
460	80311	ILMN_1701648	KLHL15	NM_030624.1	Homo sapiens kelch-like 15 (Drosophila) (KLHL15), mRNA.	0.981122
461	253959	ILMN_2324574	GARNL1	NM_194301.2	Homo sapiens GTPase activating Rap/RanGAP domain-like 1 (GARNL1), transcript variant 2, mRNA.	-0.981122
462	3205	ILMN_1739582	HOXA9	NM_152739.3	Homo sapiens homeobox A9 (HOXA9), mRNA.	0.978855
463	9788	ILMN_2073289	MTSS1	NM_014751.2	Homo sapiens metastasis suppressor 1 (MTSS1), mRNA.	-0.977756
464	8621	ILMN_2356068	CDC2L5	NM_031267.1	Homo sapiens cell division cycle 2-like 5 (cholinesterase-related cell division controller) (CDC2L5), transcript variant 2, mRNA.	-0.976437
465	26052	ILMN_1680928	DNM3	NM_015569.2	Homo sapiens dynamin 3 (DNM3), mRNA.	-0.97629
466	23023	ILMN_1677963	TMCC1	NM_001017395.1	Homo sapiens transmembrane and coiled-coil domain family 1 (TMCC1), transcript variant 1, mRNA.	-0.975337
467	115825	ILMN_1802292	WDFY2	NM_052950.2	Homo sapiens WD repeat and FYVE domain containing 2 (WDFY2), mRNA.	-0.973648
468	83932	ILMN_1759464	C1orf124	NM_001010984.1	Homo sapiens chromosome 1 open reading frame 124 (C1orf124), transcript variant 2, mRNA.	0.972325
469	6925	ILMN_1814194	TCF4	NM_003199.2	Homo sapiens transcription factor 4 (TCF4), transcript variant 2, mRNA.	-0.971737
470	4750	ILMN_2162234	NEK1	NM_012224.1	Homo sapiens NIMA (never in mitosis gene a)-related kinase 1 (NEK1), mRNA.	-0.971663
471	55030	ILMN_1765060	FBXO34	NM_017943.2	Homo sapiens F-box protein 34 (FBXO34), mRNA.	-0.971295
472	357	ILMN_1681777	SHROOM2	NM_001649.2	Homo sapiens shroom family member 2 (SHROOM2), mRNA.	-0.970486
473	23174	ILMN_1743456	ZCCHC14	NM_015144.2	Homo sapiens zinc finger, CCHC domain containing 14 (ZCCHC14), mRNA.	-0.970265
474	9585	ILMN_1712452	KIF20B	NM_016195.2	Homo sapiens kinesin family member 20B (KIF20B), mRNA.	-0.968275
475	3399	ILMN_1732296	ID3	NM_002167.2	Homo sapiens inhibitor of DNA binding 3, dominant negative helix-loop-helix protein (ID3), mRNA.	-0.964362
476	8440	ILMN_1724718	NCK2	NM_001004720.1	Homo sapiens NCK adaptor protein 2 (NCK2), transcript variant 2, mRNA.	-0.961846
477	114880	ILMN_1756935	OSBPL6	NM_032523.2	Homo sapiens oxysterol binding protein-like 6 (OSBPL6), transcript variant 1, mRNA.	-0.961623
478	1843	ILMN_1781285	DUSP1	NM_004417.2	Homo sapiens dual specificity phosphatase 1 (DUSP1), mRNA.	0.960882
479	55291	ILMN_1732725	SAPS3	NM_018312.3	Homo sapiens SAPS domain family, member 3 (SAPS3), mRNA.	-0.960808
480	23369	ILMN_1728305	PUM2	NM_015317.1	Homo sapiens pumilio homolog 2 (Drosophila) (PUM2), mRNA.	-0.960734
481	6000	ILMN_1685496	RGS7	NM_002924.3	Homo sapiens regulator of G-protein signalling 7 (RGS7), mRNA.	-0.960363
482	9686	ILMN_1768480	VGLL4	NM_014667.1	Homo sapiens vestigial like 4 (Drosophila) (VGLL4), mRNA.	-0.960141
483	919	ILMN_2377669	CD247	NM_198053.1	Homo sapiens CD247 molecule (CD247), transcript variant 1, mRNA.	0.960067
484	129401	ILMN_1701374	NUP35	NM_138285.3	Homo sapiens nucleoporin 35kDa (NUP35), mRNA.	-0.95977
485	3093	ILMN_1782954	HIP2	NM_005339.3	Homo sapiens huntingtin interacting protein 2 (HIP2), mRNA.	-0.959102
486	2932	ILMN_1779376	GSK3B	NM_002093.2	Homo sapiens glycogen synthase kinase 3 beta (GSK3B), mRNA.	-0.956949
487	220929	ILMN_1678494	ZNF438	NM_182755.1	Homo sapiens zinc finger protein 438 (ZNF438), mRNA.	-0.9568
488	1947	ILMN_1654563	EFNB1	NM_004429.3	Homo sapiens ephrin-B1 (EFNB1), mRNA.	0.956651
489	64412	ILMN_1763328	GZF1	NM_022482.3	Homo sapiens GDNF-inducible zinc finger protein 1 (GZF1), mRNA.	0.956503
490	161835	ILMN_1716925	FSIP1	NM_152597.4	Homo sapiens fibrous sheath interacting protein 1 (FSIP1), mRNA.	-0.956205
491	6781	ILMN_1758164	STC1	NM_003155.2	Homo sapiens stanniocalcin 1 (STC1), mRNA.	0.956205
492	1956	ILMN_1798975	EGFR	NM_005228.3	Homo sapiens epidermal growth factor receptor (erythroblastic leukemia viral (v-erb-b) oncogene homolog, avian) (EGFR), transcript variant 1, mRNA.	-0.955685
493	85379	ILMN_1772821	KIAA1671	XM_371461.4	PREDICTED: Homo sapiens KIAA1671 protein (KIAA1671), mRNA.	-0.955238
494	84904	ILMN_1717403	C9orf100	NM_032818.2	Homo sapiens chromosome 9 open reading frame 100 (C9orf100), mRNA.	-0.954047
495	79684	ILMN_2073263	C11orf61	NM_024631.1	Homo sapiens chromosome 11 open reading frame 61 (C11orf61), mRNA.	0.953898
496	353091	ILMN_1798303	RAET1G	NM_001001788.2	Homo sapiens retinoic acid early transcript 1G (RAET1G), mRNA.	0.953749
497	11179	ILMN_1681628	ZNF277	NM_021994.2	Homo sapiens zinc finger protein 277 (ZNF277), mRNA.	-0.953228
498	57480	ILMN_1805606	PLEKHG1	NM_001029884.1	Homo sapiens pleckstrin homology domain containing, family G (with RhoGef domain) member 1 (PLEKHG1), mRNA.	-0.950244
499	5921	ILMN_1725312	RASA1	NM_002890.1	Homo sapiens RAS p21 protein activator (GTPase activating protein) 1 (RASA1), transcript variant 1, mRNA.	-0.949946
500	29072	ILMN_1769473	SETD2	NM_014159.4	Homo sapiens SET domain containing 2 (SETD2), mRNA.	-0.9489
501	124512	ILMN_2382724	C17orf95	NM_001080510.2	Homo sapiens chromosome 17 open reading frame 95 (C17orf95), mRNA.	-0.948377
502	2530	ILMN_1741422	FUT8	NM_178156.1	Homo sapiens fucosyltransferase 8 (alpha (1,6) fucosyltransferase) (FUT8), transcript variant 3, mRNA.	-0.94703
503	79848	ILMN_2393994	CSPP1	NM_024790.5	Homo sapiens centrosome and spindle pole associated protein 1 (CSPP1), transcript variant 2, mRNA.	-0.946731
504	9304	ILMN_1724884	SNORD22	NR_000008.1	Homo sapiens small nucleolar RNA, C/D box 22 (SNORD22), non-coding RNA.	0.946357
505	4487	ILMN_1777397	MSX1	NM_002448.3	Homo sapiens msh homeobox 1 (MSX1), mRNA.	0.946282
506	90417	ILMN_2141807	C15orf23	NM_033286.2	Homo sapiens chromosome 15 open reading frame 23 (C15orf23), mRNA.	-0.945982
507	23300	ILMN_1772540	ATMIN	NM_015251.2	Homo sapiens ATM interactor (ATMIN), mRNA.	0.945608
508	23097	ILMN_1676891	CDC2L6	NM_015076.3	Homo sapiens cell division cycle 2-like 6 (CDK8-like) (CDC2L6), mRNA.	-0.945608
509	9123	ILMN_2364022	SLC16A3	NM_004207.2	Homo sapiens solute carrier family 16, member 3 (monocarboxylic acid transporter 4) (SLC16A3), transcript variant 2, mRNA.	0.945383
510	6615	ILMN_1758086	SNAI1	NM_005985.2	Homo sapiens snail homolog 1 (Drosophila) (SNAI1), mRNA.	0.945233
511	9781	ILMN_1777660	RNF144	NM_014746.2	Homo sapiens ring finger protein 144 (RNF144), mRNA.	-0.944933
512	3726	ILMN_2086077	JUNB	NM_002229.2	Homo sapiens jun B proto-oncogene (JUNB), mRNA.	0.943584
513	6942	ILMN_2368068	TCF20	NM_181492.1	Homo sapiens transcription factor 20 (AR1) (TCF20), transcript variant 2, mRNA.	-0.943359
514	55466	ILMN_1776998	DNAJA4	NM_018602.2	Homo sapiens DnaJ (Hsp40) homolog, subfamily A, member 4 (DNAJA4), mRNA.	0.942533
515	728285	ILMN_1660067	LOC728285	XM_001127070.1	PREDICTED: Homo sapiens similar to keratin associated protein 2-4 (LOC728285), mRNA.	-0.941332
516	201627	ILMN_1713178	FAM116A	XM_001132771.1	PREDICTED: Homo sapiens family with sequence similarity 116, member A (FAM116A), mRNA.	-0.940806
517	57504	ILMN_1768751	MTA3	NM_020744.2	Homo sapiens metastasis associated 1 family, member 3 (MTA3), mRNA.	-0.938399
518	10485	ILMN_1759652	C1orf61	NM_006365.1	Homo sapiens chromosome 1 open reading frame 61 (C1orf61), mRNA.	0.938323
519	4891	ILMN_1745034	SLC11A2	NM_000617.1	Homo sapiens solute carrier family 11 (proton-coupled divalent metal ion transporters), member 2 (SLC11A2), mRNA.	-0.937269
520	26610	ILMN_1659339	ELP4	NM_019040.3	Homo sapiens elongation protein 4 homolog (S. cerevisiae) (ELP4), mRNA.	-0.935912
521	81566	ILMN_2187533	FAM130A1	NM_030809.1	Homo sapiens family with sequence similarity 130, member A1 (FAM130A1), mRNA.	0.935761
522	8500	ILMN_1800164	PPFIA1	NM_003626.2	Homo sapiens protein tyrosine phosphatase, receptor type, f polypeptide (PTPRF), interacting protein (liprin), alpha 1 (PPFIA1), transcript variant 2, mRNA.	-0.935384
523	2908	ILMN_2389347	NR3C1	NM_001020825.1	Homo sapiens nuclear receptor subfamily 3, group C, member 1 (glucocorticoid receptor) (NR3C1), transcript variant 6, mRNA.	-0.935083
524	27161	ILMN_1695719	EIF2C2	NM_012154.2	Homo sapiens eukaryotic translation initiation factor 2C, 2 (EIF2C2), mRNA.	-0.934932
525	6934	ILMN_1672486	TCF7L2	NM_030756.2	Homo sapiens transcription factor 7-like 2 (T-cell specific, HMG-box) (TCF7L2), mRNA.	-0.934705
526	729764	ILMN_1786606	LOC729764	XR_015649.1	PREDICTED: Homo sapiens hypothetical protein LOC729764 (LOC729764), mRNA.	0.933497
527	140706	ILMN_1748206	C20orf160	NM_080625.2	Homo sapiens chromosome 20 open reading frame 160 (C20orf160), mRNA.	0.932137
528	7424	ILMN_1701204	VEGFC	NM_005429.2	Homo sapiens vascular endothelial growth factor C (VEGFC), mRNA.	-0.930699
529	80204	ILMN_2285112	FBXO11	NM_025133.3	Homo sapiens F-box protein 11 (FBXO11), transcript variant 1, mRNA.	-0.930699
530	222194	ILMN_1712027	RSBN1L	NM_198467.1	Homo sapiens round spermatid basic protein 1-like (RSBN1L), mRNA.	-0.92964
531	22990	ILMN_1740010	PCNX	NM_014982.2	Homo sapiens pecanex homolog (Drosophila) (PCNX), mRNA.	-0.928276
532	8444	ILMN_2400326	DYRK3	NM_003582.2	Homo sapiens dual-specificity tyrosine-(Y)-phosphorylation regulated kinase 3 (DYRK3), transcript variant 1, mRNA.	0.927366
533	3725	ILMN_1806023	JUN	NM_002228.3	Homo sapiens jun oncogene (JUN), mRNA.	0.926607
534	157638	ILMN_1670807	FAM84B	NM_174911.3	Homo sapiens family with sequence similarity 84, member B (FAM84B), mRNA.	0.92448
535	55355	ILMN_1703906	HJURP	NM_018410.3	Homo sapiens Holliday junction recognition protein (HJURP), mRNA.	-0.92372
536	57685	ILMN_1738854	CACHD1	NM_020925.2	Homo sapiens cache domain containing 1 (CACHD1), mRNA.	-0.923187
537	55852	ILMN_1731181	TEX2	NM_018469.3	Homo sapiens testis expressed 2 (TEX2), mRNA.	-0.923035
538	54927	ILMN_1673026	CHCHD3	NM_017812.2	Homo sapiens coiled-coil-helix-coiled-coil-helix domain containing 3 (CHCHD3), mRNA.	-0.922883
539	79966	ILMN_2237428	SCD5	NM_001037582.1	Homo sapiens stearoyl-CoA desaturase 5 (SCD5), transcript variant 1, mRNA.	-0.922274
540	59271	ILMN_1695959	C21orf63	NM_058187.3	Homo sapiens chromosome 21 open reading frame 63 (C21orf63), mRNA.	-0.922122
541	4690	ILMN_1698001	NCK1	NM_006153.3	Homo sapiens NCK adaptor protein 1 (NCK1), mRNA.	-0.921132
542	1871	ILMN_1669502	E2F3	NM_001949.2	Homo sapiens E2F transcription factor 3 (E2F3), mRNA.	-0.920827
543	1062	ILMN_2225718	CENPE	NM_001813.2	Homo sapiens centromere protein E, 312kDa (CENPE), mRNA.	-0.918463
544	5305	ILMN_2152465	PIP5K2A	NM_005028.3	Homo sapiens phosphatidylinositol-4-phosphate 5-kinase, type II, alpha (PIP5K2A), mRNA.	-0.918157
545	653071	ILMN_1659365	LOC653071	XM_930721.1	PREDICTED: Homo sapiens similar to CG32820-PA, isoform A, transcript variant 5 (LOC653071), mRNA.	-0.918081
546	56935	ILMN_1798270	C11orf75	NM_020179.1	Homo sapiens chromosome 11 open reading frame 75 (C11orf75), mRNA.	-0.917852
547	64925	ILMN_1768433	CCDC71	NM_022903.3	Homo sapiens coiled-coil domain containing 71 (CCDC71), mRNA.	-0.917012
548	8089	ILMN_1801387	YEATS4	NM_006530.2	Homo sapiens YEATS domain containing 4 (YEATS4), mRNA.	-0.9164
549	11101	ILMN_1812479	ATE1	NM_007041.2	Homo sapiens arginyltransferase 1 (ATE1), transcript variant 2, mRNA.	-0.915559
550	3303	ILMN_1789074	HSPA1A	NM_005345.4	Homo sapiens heat shock 70kDa protein 1A (HSPA1A), mRNA.	0.914258
551	151126	ILMN_1657087	ZNF533	NM_152520.3	Homo sapiens zinc finger protein 533 (ZNF533), mRNA.	-0.914029
552	9709	ILMN_2374159	HERPUD1	NM_001010990.1	Homo sapiens homocysteine-inducible, endoplasmic reticulum stress-inducible, ubiquitin-like domain member 1 (HERPUD1), transcript variant 3, mRNA.	0.912343
553	55100	ILMN_2131392	WDR70	NM_018034.2	Homo sapiens WD repeat domain 70 (WDR70), mRNA.	-0.9115
554	10435	ILMN_1652777	CDC42EP2	NM_006779.2	Homo sapiens CDC42 effector protein (Rho GTPase binding) 2 (CDC42EP2), mRNA.	-0.910963
555	1879	ILMN_1778681	EBF1	NM_024007.2	Homo sapiens early B-cell factor 1 (EBF1), mRNA.	-0.910886
556	337867	ILMN_1713993	UBAC2	NM_177967.2	Homo sapiens UBA domain containing 2 (UBAC2), mRNA.	-0.910809
557	2959	ILMN_1737857	GTF2B	NM_001514.3	Homo sapiens general transcription factor IIB (GTF2B), mRNA.	0.910656
558	55006	ILMN_1706558	FLJ20628	NM_017910.2	Homo sapiens hypothetical protein FLJ20628 (FLJ20628), mRNA.	-0.910502
559	493911	ILMN_1728380	PHOSPHO2	NM_001008489.2	Homo sapiens phosphatase, orphan 2 (PHOSPHO2), mRNA.	-0.910272
560	442028	ILMN_1671200	LOC442028	XR_017781.1	PREDICTED: Homo sapiens misc_RNA (LOC442028), miscRNA.	-0.908659
561	23424	ILMN_1705241	TDRD7	NM_014290.1	Homo sapiens tudor domain containing 7 (TDRD7), mRNA.	-0.908198
562	7262	ILMN_1671557	PHLDA2	NM_003311.3	Homo sapiens pleckstrin homology-like domain, family A, member 2 (PHLDA2), mRNA.	0.907814
563	23269	ILMN_2372379	MGA	NM_001080541.1	Homo sapiens MAX gene associated (MGA), mRNA.	-0.907737
564	1594	ILMN_1740418	CYP27B1	NM_000785.3	Homo sapiens cytochrome P450, family 27, subfamily B, polypeptide 1 (CYP27B1), nuclear gene encoding mitochondrial protein, mRNA.	0.906198
565	84057	ILMN_1671906	MND1	NM_032117.2	Homo sapiens meiotic nuclear divisions 1 homolog (S. cerevisiae) (MND1), mRNA.	-0.905736
566	386757	ILMN_1704446	SLC6A10P	NR_003083.2	Homo sapiens solute carrier family 6 (neurotransmitter transporter, creatine), member 10 (pseudogene) (SLC6A10P) on chromosome 16.	0.904041
567	4931	ILMN_1712636	NVL	NM_206840.1	Homo sapiens nuclear VCP-like (NVL), transcript variant 2, mRNA.	-0.903655
568	50650	ILMN_1781010	ARHGEF3	NM_019555.1	Homo sapiens Rho guanine nucleotide exchange factor (GEF) 3 (ARHGEF3), mRNA.	-0.902807
569	255967	ILMN_1681304	PAN3	NM_175854.5	Homo sapiens PAN3 polyA specific ribonuclease subunit homolog (S. cerevisiae) (PAN3), mRNA.	-0.901726
570	1052	ILMN_1782050	CEBPD	NM_005195.3	Homo sapiens CCAAT/enhancer binding protein (C/EBP), delta (CEBPD), mRNA.	0.900954
571	4659	ILMN_1739622	PPP1R12A	NM_002480.1	Homo sapiens protein phosphatase 1, regulatory (inhibitor) subunit 12A (PPP1R12A), mRNA.	-0.899794
572	80273	ILMN_1670817	GRPEL1	NM_025196.2	Homo sapiens GrpE-like 1, mitochondrial (E. coli) (GRPEL1), nuclear gene encoding mitochondrial protein, mRNA.	0.898479
573	56916	ILMN_1741976	SMARCAD1	NM_020159.2	Homo sapiens SWI/SNF-related, matrix-associated actin-dependent regulator of chromatin, subfamily a, containing DEAD/H box 1 (SMARCAD1), mRNA.	-0.898015
574	9014	ILMN_1667977	TAF1B	NM_005680.1	Homo sapiens TATA box binding protein (TBP)-associated factor, RNA polymerase I, B, 63kDa (TAF1B), mRNA.	-0.89755
575	57561	ILMN_2198515	ARRDC3	NM_020801.1	Homo sapiens arrestin domain containing 3 (ARRDC3), mRNA.	0.897473
576	55094	ILMN_1655625	GPATCH1	NM_018025.2	Homo sapiens G patch domain containing 1 (GPATCH1), mRNA.	-0.897395
577	153769	ILMN_1661137	SH3RF2	NM_152550.2	Homo sapiens SH3 domain containing ring finger 2 (SH3RF2), mRNA.	-0.896621
578	51455	ILMN_1707062	REV1	NM_016316.2	Homo sapiens REV1 homolog (S. cerevisiae) (REV1), transcript variant 1, mRNA.	-0.895303
579	2963	ILMN_1745798	GTF2F2	NM_004128.1	Homo sapiens general transcription factor IIF, polypeptide 2, 30kDa (GTF2F2), mRNA.	-0.894837
580	9972	ILMN_1705907	NUP153	NM_005124.2	Homo sapiens nucleoporin 153kDa (NUP153), mRNA.	-0.893518
581	26018	ILMN_2128795	LRIG1	NM_015541.2	Homo sapiens leucine-rich repeats and immunoglobulin-like domains 1 (LRIG1), mRNA.	-0.893129
582	64359	ILMN_1791226	NXN	NM_022463.3	Homo sapiens nucleoredoxin (NXN), mRNA.	-0.892974
583	889	ILMN_1811261	KRIT1	NM_194454.1	Homo sapiens KRIT1, ankyrin repeat containing (KRIT1), transcript variant 3, mRNA.	-0.892274
584	9697	ILMN_1788783	TRAM2	NM_012288.3	Homo sapiens translocation associated membrane protein 2 (TRAM2), mRNA.	-0.891497
585	161742	ILMN_1804277	SPRED1	NM_152594.1	Homo sapiens sprouty-related, EVH1 domain containing 1 (SPRED1), mRNA.	-0.891419
586	55720	ILMN_1775761	TSR1	NM_018128.4	Homo sapiens TSR1, 20S rRNA accumulation, homolog (S. cerevisiae) (TSR1), mRNA.	0.890408
587	9882	ILMN_1688098	TBC1D4	NM_014832.2	Homo sapiens TBC1 domain family, member 4 (TBC1D4), mRNA.	-0.889162
588	5054	ILMN_1744381	SERPINE1	NM_000602.1	Homo sapiens serpin peptidase inhibitor, clade E (nexin, plasminogen activator inhibitor type 1), member 1 (SERPINE1), mRNA.	0.888539
589	10284	ILMN_1752793	SAP18	NM_005870.3	Homo sapiens Sin3A-associated protein, 18kDa (SAP18), mRNA.	0.888071
590	79149	ILMN_1675007	ZSCAN5A	NM_024303.1	Homo sapiens zinc finger and SCAN domain containing 5A (ZSCAN5A), mRNA.	-0.887837
591	1902	ILMN_1701441	LPAR1	NM_057159.2	Homo sapiens lysophosphatidic acid receptor 1 (LPAR1), transcript variant 2, mRNA.	-0.887447
592	1906	ILMN_1682775	EDN1	NM_001955.2	Homo sapiens endothelin 1 (EDN1), mRNA.	0.886511
593	10664	ILMN_1786015	CTCF	NM_006565.2	Homo sapiens CCCTC-binding factor (zinc finger protein) (CTCF), mRNA.	-0.88534
594	153364	ILMN_2193752	LOC153364	NM_203406.1	Homo sapiens similar to metallo-beta-lactamase superfamily protein (LOC153364), mRNA.	0.884637
595	25907	ILMN_1792455	TMEM158	NM_015444.2	Homo sapiens transmembrane protein 158 (TMEM158), mRNA.	0.883934
596	1326	ILMN_1741159	MAP3K8	NM_005204.2	Homo sapiens mitogen-activated protein kinase kinase kinase 8 (MAP3K8), mRNA.	0.882369
597	7707	ILMN_2143822	ZNF148	NM_021964.1	Homo sapiens zinc finger protein 148 (ZNF148), mRNA.	-0.8819
598	4154	ILMN_1807304	MBNL1	NM_207296.1	Homo sapiens muscleblind-like (Drosophila) (MBNL1), transcript variant 6, mRNA.	-0.881821
599	121551	ILMN_1705066	BTBD11	NM_152322.2	Homo sapiens BTB (POZ) domain containing 11 (BTBD11), transcript variant 1, mRNA.	-0.881195
600	3170	ILMN_1668052	FOXA2	NM_153675.1	Homo sapiens forkhead box A2 (FOXA2), transcript variant 2, mRNA.	0.879235
601	84816	ILMN_1758827	RTN4IP1	NM_032730.4	Homo sapiens reticulon 4 interacting protein 1 (RTN4IP1), nuclear gene encoding mitochondrial protein, mRNA.	-0.878608
602	5328	ILMN_1656057	PLAU	NM_002658.2	Homo sapiens plasminogen activator, urokinase (PLAU), mRNA.	0.878451
603	4810	ILMN_1715864	NHS	NM_198270.2	Homo sapiens Nance-Horan syndrome (congenital cataracts and dental anomalies) (NHS), mRNA.	-0.878137
604	1844	ILMN_1712959	DUSP2	NM_004418.2	Homo sapiens dual specificity phosphatase 2 (DUSP2), mRNA.	0.87798
605	89795	ILMN_1714600	NAV3	NM_014903.4	Homo sapiens neuron navigator 3 (NAV3), mRNA.	-0.877273
606	23678	ILMN_1747020	SGK3	NM_001033578.1	Homo sapiens serum/glucocorticoid regulated kinase family, member 3 (SGK3), transcript variant 3, mRNA.	-0.877037
607	157697	ILMN_1731001	ERICH1	NM_207332.1	Homo sapiens glutamate-rich 1 (ERICH1), mRNA.	-0.876487
608	221662	ILMN_2118832	RBM24	NM_153020.1	Homo sapiens RNA binding motif protein 24 (RBM24), mRNA.	0.875544
609	54904	ILMN_1697919	WHSC1L1	NM_017778.2	Homo sapiens Wolf-Hirschhorn syndrome candidate 1-like 1 (WHSC1L1), transcript variant short, mRNA.	-0.874128
610	84236	ILMN_1681543	RHBDD1	NM_032276.2	Homo sapiens rhomboid domain containing 1 (RHBDD1), mRNA.	-0.874049
611	23155	ILMN_1671933	CLCC1	NM_015127.3	Homo sapiens chloride channel CLIC-like 1 (CLCC1), transcript variant 2, mRNA.	-0.873656
612	1491	ILMN_2305112	CTH	NM_153742.3	Homo sapiens cystathionase (cystathionine gamma-lyase) (CTH), transcript variant 2, mRNA.	0.873183
613	2861	ILMN_2218935	GPR37	NM_005302.2	Homo sapiens G protein-coupled receptor 37 (endothelin receptor type B-like) (GPR37), mRNA.	0.873026
614	8672	ILMN_1775692	EIF4G3	NM_003760.3	Homo sapiens eukaryotic translation initiation factor 4 gamma, 3 (EIF4G3), mRNA.	-0.872947
615	6004	ILMN_1808226	RGS16	NM_002928.2	Homo sapiens regulator of G-protein signalling 16 (RGS16), mRNA.	0.872711
616	4824	ILMN_1667162	NKX3-1	NM_006167.2	Homo sapiens NK3 homeobox 1 (NKX3-1), mRNA.	0.871528
617	3656	ILMN_1745964	IRAK2	NM_001570.3	Homo sapiens interleukin-1 receptor-associated kinase 2 (IRAK2), mRNA.	-0.871134
618	25819	ILMN_1689378	CCRN4L	NM_012118.2	Homo sapiens CCR4 carbon catabolite repression 4-like (S. cerevisiae) (CCRN4L), mRNA.	0.871134
619	440585	ILMN_1777170	LOC440585	XM_942137.2	PREDICTED: Homo sapiens hypothetical LOC440585, transcript variant 3 (LOC440585), mRNA.	0.870108
620	4330	ILMN_2111237	MN1	NM_002430.2	Homo sapiens meningioma (disrupted in balanced translocation) 1 (MN1), mRNA.	-0.870029
621	9586	ILMN_1731714	CREB5	NM_182898.2	Homo sapiens cAMP responsive element binding protein 5 (CREB5), transcript variant 1, mRNA.	-0.869871
622	57509	ILMN_2346727	MTUS1	NM_001001924.1	Homo sapiens mitochondrial tumor suppressor 1 (MTUS1), nuclear gene encoding mitochondrial protein, transcript variant 1, mRNA.	-0.869556
623	7473	ILMN_1803593	WNT3	NM_030753.3	Homo sapiens wingless-type MMTV integration site family, member 3 (WNT3), mRNA.	0.869398
624	8301	ILMN_1778709	PICALM	NM_007166.2	Homo sapiens phosphatidylinositol binding clathrin assembly protein (PICALM), transcript variant 1, mRNA.	-0.869319
625	59339	ILMN_1796339	PLEKHA2	NM_021623.1	Homo sapiens pleckstrin homology domain containing, family A (phosphoinositide binding specific) member 2 (PLEKHA2), mRNA.	-0.86924
626	57460	ILMN_1713846	PPM1H	NM_020700.1	Homo sapiens protein phosphatase 1H (PP2C domain containing) (PPM1H), mRNA.	-0.868845
627	27246	ILMN_1811997	ZNF364	NM_014455.1	Homo sapiens zinc finger protein 364 (ZNF364), mRNA.	-0.868766
628	5521	ILMN_1660732	PPP2R2B	NM_181676.1	Homo sapiens protein phosphatase 2 (formerly 2A), regulatory subunit B, beta isoform (PPP2R2B), transcript variant 4, mRNA.	-0.868529
629	55781	ILMN_1655329	RIOK2	NM_018343.1	Homo sapiens RIO kinase 2 (yeast) (RIOK2), mRNA.	0.867896
630	11080	ILMN_1813019	DNAJB4	NM_007034.3	Homo sapiens DnaJ (Hsp40) homolog, subfamily B, member 4 (DNAJB4), mRNA.	0.867659
631	4023	ILMN_1786444	LPL	NM_000237.2	Homo sapiens lipoprotein lipase (LPL), mRNA.	0.866394
632	285605	ILMN_1794882	DTWD2	NM_173666.1	Homo sapiens DTW domain containing 2 (DTWD2), mRNA.	-0.865602
633	91404	ILMN_1724495	SESTD1	NM_178123.3	Homo sapiens SEC14 and spectrin domains 1 (SESTD1), mRNA.	-0.865365
634	150094	ILMN_1717639	SNF1LK	NM_173354.3	Homo sapiens SNF1-like kinase (SNF1LK), mRNA.	0.864652
635	5569	ILMN_2337974	PKIA	NM_181839.1	Homo sapiens protein kinase (cAMP-dependent, catalytic) inhibitor alpha (PKIA), transcript variant 7, mRNA.	0.864255
636	23271	ILMN_1792660	CAMSAP1L1	NM_203459.1	Homo sapiens calmodulin regulated spectrin-associated protein 1-like 1 (CAMSAP1L1), mRNA.	-0.863463
637	91151	ILMN_1676905	TIGD7	NM_033208.2	Homo sapiens tigger transposable element derived 7 (TIGD7), mRNA.	-0.861558
638	1024	ILMN_1777913	CDK8	NM_001260.1	Homo sapiens cyclin-dependent kinase 8 (CDK8), mRNA.	-0.860923
639	23321	ILMN_1745079	TRIM2	NM_015271.2	Homo sapiens tripartite motif-containing 2 (TRIM2), mRNA.	-0.860923
640	5926	ILMN_1810229	ARID4A	NM_023001.2	Homo sapiens AT rich interactive domain 4A (RBP1-like) (ARID4A), transcript variant 3, mRNA.	-0.85997
641	84196	ILMN_1738572	USP48	NM_001032730.1	Homo sapiens ubiquitin specific peptidase 48 (USP48), transcript variant 2, mRNA.	-0.859334
642	9209	ILMN_1707156	LRRFIP2	NM_017724.1	Homo sapiens leucine rich repeat (in FLII) interacting protein 2 (LRRFIP2), transcript variant 2, mRNA.	-0.859015
643	84181	ILMN_2209163	CHD6	NM_032221.3	Homo sapiens chromodomain helicase DNA binding protein 6 (CHD6), mRNA.	-0.859015
644	7781	ILMN_1805807	SLC30A3	NM_003459.4	Homo sapiens solute carrier family 30 (zinc transporter), member 3 (SLC30A3), mRNA.	0.858856
645	90362	ILMN_1679217	FAM110B	NM_147189.2	Homo sapiens family with sequence similarity 110, member B (FAM110B), mRNA.	-0.858697
646	323	ILMN_1716790	APBB2	NM_173075.2	Homo sapiens amyloid beta (A4) precursor protein-binding, family B, member 2 (Fe65-like) (APBB2), mRNA.	-0.858061
647	54874	ILMN_1754600	FNBP1L	NM_001024948.1	Homo sapiens formin binding protein 1-like (FNBP1L), transcript variant 1, mRNA.	-0.857742
648	4803	ILMN_1716608	NGF	NM_002506.2	Homo sapiens nerve growth factor (beta polypeptide) (NGF), mRNA.	0.857264
649	23505	ILMN_1753608	TMEM131	NM_015348.1	Homo sapiens transmembrane protein 131 (TMEM131), mRNA.	-0.856946
650	4088	ILMN_1682738	SMAD3	NM_005902.3	Homo sapiens SMAD family member 3 (SMAD3), mRNA.	-0.856468
651	5373	ILMN_1785336	PMM2	NM_000303.1	Homo sapiens phosphomannomutase 2 (PMM2), mRNA.	-0.856388
652	3398	ILMN_1793990	ID2	NM_002166.4	Homo sapiens inhibitor of DNA binding 2, dominant negative helix-loop-helix protein (ID2), mRNA.	0.855751
653	7280	ILMN_2044813	TUBB2A	NM_001069.2	Homo sapiens tubulin, beta 2A (TUBB2A), mRNA.	0.855591
654	116842	ILMN_2124361	LEAP2	NM_052971.2	Homo sapiens liver expressed antimicrobial peptide 2 (LEAP2), mRNA.	0.854235
655	1121	ILMN_1771238	CHM	NM_000390.2	Homo sapiens choroideremia (Rab escort protein 1) (CHM), transcript variant 1, mRNA.	-0.853836
656	254428	ILMN_1656186	SLC41A1	NM_173854.4	Homo sapiens solute carrier family 41, member 1 (SLC41A1), mRNA.	0.852958
657	653110	ILMN_1661628	LOC653110	XM_926584.1	PREDICTED: Homo sapiens similar to annexin A8, transcript variant 1 (LOC653110), mRNA.	-0.852398
658	11067	ILMN_1767556	C10orf10	NM_007021.2	Homo sapiens chromosome 10 open reading frame 10 (C10orf10), mRNA.	0.852079
659	6790	ILMN_2357438	AURKA	NM_198434.1	Homo sapiens aurora kinase A (AURKA), transcript variant 3, mRNA.	-0.851759
660	51230	ILMN_1813657	PHF20	NM_016436.4	Homo sapiens PHD finger protein 20 (PHF20), mRNA.	-0.851519
661	79595	ILMN_1700044	SAP130	NM_024545.2	Homo sapiens Sin3A-associated protein, 130kDa (SAP130), mRNA.	-0.850719
662	84976	ILMN_1695745	DISP1	NM_032890.2	Homo sapiens dispatched homolog 1 (Drosophila) (DISP1), mRNA.	-0.850639
663	23318	ILMN_1655137	ZCCHC11	NM_001009882.1	Homo sapiens zinc finger, CCHC domain containing 11 (ZCCHC11), transcript variant 3, mRNA.	-0.850559
664	90637	ILMN_1694671	ZFAND2A	NM_182491.1	Homo sapiens zinc finger, AN1-type domain 2A (ZFAND2A), mRNA.	0.850399
665	23266	ILMN_1697548	LPHN2	NM_012302.2	Homo sapiens latrophilin 2 (LPHN2), mRNA.	-0.849999
666	6238	ILMN_2268381	RRBP1	NM_001042576.1	Homo sapiens ribosome binding protein 1 homolog 180kDa (dog) (RRBP1), transcript variant 1, mRNA.	-0.849839
667	1009	ILMN_1672611	CDH11	NM_001797.2	Homo sapiens cadherin 11, type 2, OB-cadherin (osteoblast) (CDH11), mRNA.	-0.849439
668	445329	ILMN_2336130	SULT1A4	NM_001017391.1	Homo sapiens sulfotransferase family, cytosolic, 1A, phenol-preferring, member 4 (SULT1A4), transcript variant 3, mRNA.	0.848157
669	51678	ILMN_1679995	MPP6	NM_016447.2	Homo sapiens membrane protein, palmitoylated 6 (MAGUK p55 subfamily member 6) (MPP6), mRNA.	-0.847997
670	94134	ILMN_1753500	ARHGAP12	NM_018287.5	Homo sapiens Rho GTPase activating protein 12 (ARHGAP12), mRNA.	-0.847436
671	145815	ILMN_1744023	MGC18216	XM_927732.1	PREDICTED: Homo sapiens hypothetical protein MGC18216 (MGC18216), mRNA.	-0.847436
672	8573	ILMN_1654773	CASK	NM_003688.1	Homo sapiens calcium/calmodulin-dependent serine protein kinase (MAGUK family) (CASK), mRNA.	-0.847436
673	6002	ILMN_1722834	RGS12	NM_002926.3	Homo sapiens regulator of G-protein signaling 12 (RGS12), transcript variant 2, mRNA.	-0.847275
674	9442	ILMN_1716876	MED27	NM_004269.2	Homo sapiens mediator complex subunit 27 (MED27), mRNA.	-0.847115
675	3632	ILMN_1664608	INPP5A	XM_001133189.1	PREDICTED: Homo sapiens inositol polyphosphate-5-phosphatase, 40kDa (INPP5A), mRNA.	-0.846874
676	4856	ILMN_1787186	NOV	NM_002514.2	Homo sapiens nephroblastoma overexpressed gene (NOV), mRNA.	0.846553
677	121536	ILMN_1803376	AEBP2	NM_153207.3	Homo sapiens AE binding protein 2 (AEBP2), mRNA.	-0.846152
678	6548	ILMN_1800425	SLC9A1	NM_003047.2	Homo sapiens solute carrier family 9 (sodium/hydrogen exchanger), member 1 (SLC9A1), mRNA.	0.845751
679	222236	ILMN_2118229	NAPEPLD	NM_198990.3	Homo sapiens N-acyl phosphatidylethanolamine phospholipase D (NAPEPLD), mRNA.	-0.845189
680	55096	ILMN_2186877	FLJ10213	NM_018029.3	Homo sapiens hypothetical protein FLJ10213 (FLJ10213), mRNA.	-0.845189
681	6535	ILMN_1806349	SLC6A8	NM_005629.1	Homo sapiens solute carrier family 6 (neurotransmitter transporter, creatine), member 8 (SLC6A8), mRNA.	0.845028
682	4782	ILMN_1675130	NFIC	NM_205843.1	Homo sapiens nuclear factor I/C (CCAAT-binding transcription factor) (NFIC), transcript variant 2, mRNA.	-0.844466
683	22906	ILMN_1782069	TRAK1	NM_014965.2	Homo sapiens trafficking protein, kinesin binding 1 (TRAK1), mRNA.	-0.844466
684	28232	ILMN_1654735	SLCO3A1	NM_013272.2	Homo sapiens solute carrier organic anion transporter family, member 3A1 (SLCO3A1), mRNA.	-0.843582
685	54545	ILMN_1802831	MTMR12	NM_001040446.1	Homo sapiens myotubularin related protein 12 (MTMR12), mRNA.	-0.84318
686	9589	ILMN_1734544	WTAP	NM_004906.3	Homo sapiens Wilms tumor 1 associated protein (WTAP), transcript variant 1, mRNA.	0.843099
687	2947	ILMN_1736184	GSTM3	NM_000849.3	Homo sapiens glutathione S-transferase M3 (brain) (GSTM3), mRNA.	0.842778
688	55640	ILMN_2204876	FLVCR2	NM_017791.1	Homo sapiens feline leukemia virus subgroup C cellular receptor family, member 2 (FLVCR2), mRNA.	-0.842778
689	3516	ILMN_1708537	RBPJ	NM_203284.1	Homo sapiens recombination signal binding protein for immunoglobulin kappa J region (RBPJ), transcript variant 4, mRNA.	-0.842134
690	651302	ILMN_1714510	LOC651302	XM_940433.2	PREDICTED: Homo sapiens similar to Zinc finger protein 192 (LD5-1) (LOC651302), mRNA.	0.84141
691	5324	ILMN_2287653	PLAG1	NM_002655.1	Homo sapiens pleiomorphic adenoma gene 1 (PLAG1), mRNA.	-0.840765
692	55558	ILMN_1719972	PLXNA3	NM_017514.2	Homo sapiens plexin A3 (PLXNA3), mRNA.	0.83996
693	3037	ILMN_1792978	HAS2	NM_005328.1	Homo sapiens hyaluronan synthase 2 (HAS2), mRNA.	-0.83996
694	84876	ILMN_1724148	ORAI1	NM_032790.2	Homo sapiens ORAI calcium release-activated calcium modulator 1 (ORAI1), mRNA.	0.839798
695	9053	ILMN_2216815	MAP7	NM_003980.3	Homo sapiens microtubule-associated protein 7 (MAP7), mRNA.	-0.839395
696	65056	ILMN_1711792	GPBP1	NM_022913.1	Homo sapiens GC-rich promoter binding protein 1 (GPBP1), mRNA.	-0.839073
697	6651	ILMN_1663090	SON	NM_032195.1	Homo sapiens SON DNA binding protein (SON), transcript variant b, mRNA.	-0.839073
698	79658	ILMN_1736112	ARHGAP10	NM_024605.3	Homo sapiens Rho GTPase activating protein 10 (ARHGAP10), mRNA.	-0.838831
699	10838	ILMN_2243553	ZNF275	NM_001080485.1	Homo sapiens zinc finger protein 275 (ZNF275), mRNA.	0.838831
700	11278	ILMN_1714444	KLF12	NM_007249.4	Homo sapiens Kruppel-like factor 12 (KLF12), mRNA.	-0.83875
701	81671	ILMN_1692754	TMEM49	NM_030938.2	Homo sapiens transmembrane protein 49 (TMEM49), mRNA.	-0.838185
702	23013	ILMN_1802611	SPEN	NM_015001.2	Homo sapiens spen homolog, transcriptional regulator (Drosophila) (SPEN), mRNA.	-0.837459
703	55731	ILMN_1812441	C17orf63	NM_001077498.1	Homo sapiens chromosome 17 open reading frame 63 (C17orf63), transcript variant 1, mRNA.	-0.837378
704	414062	ILMN_2105573	CCL3L3	NM_001001437.3	Homo sapiens chemokine (C-C motif) ligand 3-like 3 (CCL3L3), mRNA.	0.837378
705	8916	ILMN_1741032	HERC3	NM_014606.1	Homo sapiens hect domain and RLD 3 (HERC3), mRNA.	-0.837378
706	5295	ILMN_1760303	PIK3R1	NM_181523.1	Homo sapiens phosphoinositide-3-kinase, regulatory subunit 1 (alpha) (PIK3R1), transcript variant 1, mRNA.	-0.836813
707	9811	ILMN_1655563	KIAA0427	NM_014772.1	Homo sapiens KIAA0427 (KIAA0427), mRNA.	-0.836328
708	79071	ILMN_2111187	ELOVL6	NM_024090.1	Homo sapiens ELOVL family member 6, elongation of long chain fatty acids (FEN1/Elo2, SUR4/Elo3-like, yeast) (ELOVL6), mRNA.	-0.836167
709	147339	ILMN_1801822	C18orf25	NM_001008239.2	Homo sapiens chromosome 18 open reading frame 25 (C18orf25), transcript variant 2, mRNA.	-0.83552
710	7277	ILMN_1784300	TUBA4A	NM_006000.1	Homo sapiens tubulin, alpha 4a (TUBA4A), mRNA.	0.834549
711	140710	ILMN_1693004	C20orf117	NM_199181.2	Homo sapiens chromosome 20 open reading frame 117 (C20orf117), transcript variant 2, mRNA.	-0.833821
712	10215	ILMN_1727567	OLIG2	NM_005806.2	Homo sapiens oligodendrocyte lineage transcription factor 2 (OLIG2), mRNA.	0.833092
713	80746	ILMN_1746393	TSEN2	NM_025265.2	Homo sapiens tRNA splicing endonuclease 2 homolog (S. cerevisiae) (TSEN2), mRNA.	-0.832931
714	7716	ILMN_1705310	VEZF1	NM_007146.2	Homo sapiens vascular endothelial zinc finger 1 (VEZF1), mRNA.	-0.832931
715	1874	ILMN_1761828	E2F4	NM_001950.3	Homo sapiens E2F transcription factor 4, p107/p130-binding (E2F4), mRNA.	-0.832769
716	93594	ILMN_1744240	WDR67	NM_145647.2	Homo sapiens WD repeat domain 67 (WDR67), mRNA.	-0.832039
717	1831	ILMN_2376403	TSC22D3	NM_004089.3	Homo sapiens TSC22 domain family, member 3 (TSC22D3), transcript variant 2, mRNA.	0.831877
718	10395	ILMN_1698020	DLC1	NM_024767.2	Homo sapiens deleted in liver cancer 1 (DLC1), transcript variant 3, mRNA.	-0.831715
719	55092	ILMN_1674985	TMEM51	NM_018022.1	Homo sapiens transmembrane protein 51 (TMEM51), mRNA.	-0.831553
720	60685	ILMN_1720053	ZFAND3	NM_021943.1	Homo sapiens zinc finger, AN1-type domain 3 (ZFAND3), mRNA.	-0.830255
721	548645	ILMN_1778161	DNAJC25	NM_001015882.2	Homo sapiens DnaJ (Hsp40) homolog, subfamily C , member 25 (DNAJC25), mRNA.	0.830093
722	115207	ILMN_1742332	KCTD12	NM_138444.3	Homo sapiens potassium channel tetramerisation domain containing 12 (KCTD12), mRNA.	0.829768
723	899	ILMN_1773119	CCNF	NM_001761.1	Homo sapiens cyclin F (CCNF), mRNA.	-0.829038
724	648366	ILMN_1755910	LOC648366	XM_497707.2	PREDICTED: Homo sapiens similar to SLIT-ROBO Rho GTPase-activating protein 2 (srGAP2) (Formin-binding protein 2) (LOC648366), mRNA.	-0.829038
725	5152	ILMN_2306540	PDE9A	NM_001001567.1	Homo sapiens phosphodiesterase 9A (PDE9A), transcript variant 2, mRNA.	-0.828794
726	10079	ILMN_2089073	ATP9A	NM_006045.1	Homo sapiens ATPase, class II, type 9A (ATP9A), mRNA.	-0.828713
727	54838	ILMN_1658830	C10orf26	NM_001083913.1	Homo sapiens chromosome 10 open reading frame 26 (C10orf26), transcript variant 1, mRNA.	-0.828632
728	10870	ILMN_1699931	HCST	NM_001007469.1	Homo sapiens hematopoietic cell signal transducer (HCST), transcript variant 2, mRNA.	0.828632
729	116143	ILMN_1662065	WDR92	NM_138458.2	Homo sapiens WD repeat domain 92 (WDR92), mRNA.	-0.82855
730	2690	ILMN_1775814	GHR	NM_000163.2	Homo sapiens growth hormone receptor (GHR), mRNA.	-0.828225
731	340252	ILMN_1730888	ZNF680	NM_178558.3	Homo sapiens zinc finger protein 680 (ZNF680), mRNA.	-0.827982
732	463	ILMN_1808587	ZFHX3	NM_006885.3	Homo sapiens zinc finger homeobox 3 (ZFHX3), mRNA.	-0.827575
733	55958	ILMN_1664466	KLHL9	NM_018847.2	Homo sapiens kelch-like 9 (Drosophila) (KLHL9), mRNA.	-0.82725
734	60370	ILMN_1671731	AVPI1	NM_021732.1	Homo sapiens arginine vasopressin-induced 1 (AVPI1), mRNA.	0.826681
735	11124	ILMN_1666634	FAF1	NM_007051.2	Homo sapiens Fas (TNFRSF6) associated factor 1 (FAF1), mRNA.	-0.826355
736	65084	ILMN_1700202	TMEM135	NM_022918.2	Homo sapiens transmembrane protein 135 (TMEM135), mRNA.	-0.825786
737	10194	ILMN_1718907	TSHZ1	NM_005786.4	Homo sapiens teashirt zinc finger homeobox 1 (TSHZ1), mRNA.	-0.823505
738	80301	ILMN_1689968	PLEKHO2	NM_025201.3	Homo sapiens pleckstrin homology domain containing, family O member 2 (PLEKHO2), mRNA.	0.823179
739	11073	ILMN_1684929	TOPBP1	NM_007027.2	Homo sapiens topoisomerase (DNA) II binding protein 1 (TOPBP1), mRNA.	-0.823097
740	115548	ILMN_1670322	FCHO2	NM_138782.1	Homo sapiens FCH domain only 2 (FCHO2), mRNA.	-0.822934
741	23384	ILMN_1779185	SPECC1L	NM_015330.1	Homo sapiens SPECC1-like (SPECC1L), mRNA.	-0.822852
742	3832	ILMN_1794539	KIF11	NM_004523.2	Homo sapiens kinesin family member 11 (KIF11), mRNA.	-0.822689
743	23762	ILMN_1781966	OSBP2	NM_030758.3	Homo sapiens oxysterol binding protein 2 (OSBP2), transcript variant 1, mRNA.	-0.822526
744	3096	ILMN_1735548	HIVEP1	NM_002114.2	Homo sapiens human immunodeficiency virus type I enhancer binding protein 1 (HIVEP1), mRNA.	-0.822037
745	57522	ILMN_1677432	SRGAP1	NM_020762.1	Homo sapiens SLIT-ROBO Rho GTPase activating protein 1 (SRGAP1), mRNA.	-0.821873
746	54584	ILMN_1761044	GNB1L	NM_053004.2	Homo sapiens guanine nucleotide binding protein (G protein), beta polypeptide 1-like (GNB1L), mRNA.	-0.820404
747	10276	ILMN_2267535	NET1	NM_005863.3	Homo sapiens neuroepithelial cell transforming 1 (NET1), transcript variant 2, mRNA.	0.820159
748	730358	ILMN_1882764	LOC730358	XM_001131842.1	PREDICTED: Homo sapiens hypothetical protein LOC730358 (LOC730358), mRNA.	-0.819423
749	9364	ILMN_2293992	RAB28	NM_001017979.1	Homo sapiens RAB28, member RAS oncogene family (RAB28), transcript variant 1, mRNA.	-0.819341
750	22849	ILMN_1755954	CPEB3	NM_014912.3	Homo sapiens cytoplasmic polyadenylation element binding protein 3 (CPEB3), mRNA.	-0.818687
751	80155	ILMN_1669142	NARG1	NM_057175.3	Homo sapiens NMDA receptor regulated 1 (NARG1), mRNA.	-0.818605
752	51621	ILMN_1679929	KLF13	NM_015995.2	Homo sapiens Kruppel-like factor 13 (KLF13), mRNA.	-0.818442
753	54619	ILMN_2206812	CCNJ	NM_019084.2	Homo sapiens cyclin J (CCNJ), mRNA.	0.818278
754	283248	ILMN_1791366	RCOR2	NM_173587.2	Homo sapiens REST corepressor 2 (RCOR2), mRNA.	0.818114
755	153129	ILMN_1773643	SLC38A9	NM_173514.1	Homo sapiens solute carrier family 38, member 9 (SLC38A9), mRNA.	-0.817132
756	10499	ILMN_1769040	NCOA2	NM_006540.2	Homo sapiens nuclear receptor coactivator 2 (NCOA2), mRNA.	-0.816149
757	126208	ILMN_1791388	ZNF787	NM_001002836.2	Homo sapiens zinc finger protein 787 (ZNF787), mRNA.	-0.815985
758	7701	ILMN_1676745	ZNF142	NM_005081.2	Homo sapiens zinc finger protein 142 (ZNF142), transcript variant 2, mRNA.	0.815821
759	143872	ILMN_1776826	FLJ32810	XM_001127597.1	PREDICTED: Homo sapiens hypothetical protein FLJ32810, transcript variant 2 (FLJ32810), mRNA.	-0.815248
760	163786	ILMN_2089458	SASS6	NM_194292.1	Homo sapiens spindle assembly 6 homolog (C. elegans) (SASS6), mRNA.	-0.814427
761	115572	ILMN_1808011	FAM46B	NM_052943.2	Homo sapiens family with sequence similarity 46, member B (FAM46B), mRNA.	0.813607
762	221937	ILMN_2082244	FOXK1	NM_001037165.1	Homo sapiens forkhead box K1 (FOXK1), mRNA.	-0.813361
763	7182	ILMN_1724479	NR2C2	NM_003298.3	Homo sapiens nuclear receptor subfamily 2, group C, member 2 (NR2C2), mRNA.	-0.813278
764	5074	ILMN_1806907	PAWR	NM_002583.2	Homo sapiens PRKC, apoptosis, WT1, regulator (PAWR), mRNA.	-0.813196
765	5607	ILMN_1718129	MAP2K5	NM_002757.2	Homo sapiens mitogen-activated protein kinase kinase 5 (MAP2K5), transcript variant B, mRNA.	-0.81295
766	157922	ILMN_1811957	CAMSAP1	NM_015447.1	Homo sapiens calmodulin regulated spectrin-associated protein 1 (CAMSAP1), mRNA.	-0.812539
767	8760	ILMN_1790973	CDS2	NM_003818.2	Homo sapiens CDP-diacylglycerol synthase (phosphatidate cytidylyltransferase) 2 (CDS2), mRNA.	-0.811553
768	9028	ILMN_1660864	RHBDL1	NM_003961.1	Homo sapiens rhomboid, veinlet-like 1 (Drosophila) (RHBDL1), mRNA.	0.809908
769	4774	ILMN_1758049	NFIA	NM_005595.1	Homo sapiens nuclear factor I/A (NFIA), mRNA.	-0.809497
770	10420	ILMN_1654370	TESK2	NM_007170.2	Homo sapiens testis-specific kinase 2 (TESK2), mRNA.	-0.809414
771	8445	ILMN_2374249	DYRK2	NM_003583.2	Homo sapiens dual-specificity tyrosine-(Y)-phosphorylation regulated kinase 2 (DYRK2), transcript variant 1, mRNA.	0.809332
772	6483	ILMN_1714165	ST3GAL2	NM_006927.3	Homo sapiens ST3 beta-galactoside alpha-2,3-sialyltransferase 2 (ST3GAL2), mRNA.	-0.808838
773	91748	ILMN_1763091	C14orf43	NM_194278.3	Homo sapiens chromosome 14 open reading frame 43 (C14orf43), transcript variant 1, mRNA.	-0.808591
774	25963	ILMN_1716816	TMEM87A	NM_015497.2	Homo sapiens transmembrane protein 87A (TMEM87A), mRNA.	-0.808509
775	4661	ILMN_1721167	MYT1	NM_004535.2	Homo sapiens myelin transcription factor 1 (MYT1), mRNA.	-0.808426
776	11186	ILMN_1734205	RASSF1	NM_170712.1	Homo sapiens Ras association (RalGDS/AF-6) domain family 1 (RASSF1), transcript variant B, mRNA.	0.808179
777	79888	ILMN_1702171	LPCAT1	NM_024830.3	Homo sapiens lysophosphatidylcholine acyltransferase 1 (LPCAT1), mRNA.	-0.807849
778	29053	ILMN_2213834	PRO0628	NR_002764.1	Homo sapiens PRO0628 protein (PRO0628), non-coding RNA.	0.807437
779	646920	ILMN_1714499	LOC646920	XM_929880.1	PREDICTED: Homo sapiens similar to Serine/threonine-protein kinase tousled-like 2 (Tousled-like kinase 2) (PKU-alpha) (LOC646920), mRNA.	-0.807108
780	10635	ILMN_1670353	RAD51AP1	NM_006479.3	Homo sapiens RAD51 associated protein 1 (RAD51AP1), mRNA.	-0.806613
781	55343	ILMN_1680104	SLC35C1	NM_018389.3	Homo sapiens solute carrier family 35, member C1 (SLC35C1), mRNA.	0.80653
782	29079	ILMN_1664641	MED4	NM_014166.2	Homo sapiens mediator complex subunit 4 (MED4), mRNA.	-0.805788
783	8428	ILMN_1655163	STK24	NM_003576.3	Homo sapiens serine/threonine kinase 24 (STE20 homolog, yeast) (STK24), transcript variant 1, mRNA.	-0.805375
784	2534	ILMN_1686555	FYN	NM_153047.1	Homo sapiens FYN oncogene related to SRC, FGR, YES (FYN), transcript variant 2, mRNA.	-0.80521
785	4919	ILMN_1655904	ROR1	NM_005012.2	Homo sapiens receptor tyrosine kinase-like orphan receptor 1 (ROR1), transcript variant 1, mRNA.	-0.804467
786	7337	ILMN_1764549	UBE3A	NM_000462.2	Homo sapiens ubiquitin protein ligase E3A (UBE3A), transcript variant 2, mRNA.	-0.804136
787	672	ILMN_1738027	BRCA1	NM_007299.2	Homo sapiens breast cancer 1, early onset (BRCA1), transcript variant BRCA1-delta14-17, mRNA.	-0.804054
788	10144	ILMN_1752510	FAM13A1	NM_001015045.1	Homo sapiens family with sequence similarity 13, member A1 (FAM13A1), transcript variant 2, mRNA.	-0.803888
789	27314	ILMN_2214355	RAB30	NM_014488.3	Homo sapiens RAB30, member RAS oncogene family (RAB30), mRNA.	-0.80364
790	8204	ILMN_1718629	NRIP1	NM_003489.2	Homo sapiens nuclear receptor interacting protein 1 (NRIP1), mRNA.	-0.803062
791	6416	ILMN_2100689	MAP2K4	NM_003010.2	Homo sapiens mitogen-activated protein kinase kinase 4 (MAP2K4), mRNA.	-0.802483
792	54955	ILMN_2077886	C1orf109	NM_017850.1	Homo sapiens chromosome 1 open reading frame 109 (C1orf109), mRNA.	0.801821
793	26354	ILMN_1790659	GNL3	NM_206825.1	Homo sapiens guanine nucleotide binding protein-like 3 (nucleolar) (GNL3), transcript variant 2, mRNA.	0.801573
794	23274	ILMN_1781752	CLEC16A	NM_015226.1	Homo sapiens C-type lectin domain family 16, member A (CLEC16A), mRNA.	-0.801407
795	200845	ILMN_2146372	KCTD6	NM_153331.2	Homo sapiens potassium channel tetramerisation domain containing 6 (KCTD6), mRNA.	0.801407
796	701	ILMN_1797307	BUB1B	NM_001211.4	Homo sapiens BUB1 budding uninhibited by benzimidazoles 1 homolog beta (yeast) (BUB1B), mRNA.	-0.800579
797	23002	ILMN_2046470	DAAM1	NM_014992.1	Homo sapiens dishevelled associated activator of morphogenesis 1 (DAAM1), mRNA.	-0.799419
798	79776	ILMN_1657606	ZFHX4	NM_024721.3	Homo sapiens zinc finger homeobox 4 (ZFHX4), mRNA.	-0.799004
799	836	ILMN_2388155	CASP3	NM_032991.2	Homo sapiens caspase 3, apoptosis-related cysteine peptidase (CASP3), transcript variant beta, mRNA.	0.798756
800	170685	ILMN_2111294	NUDT10	NM_153183.1	Homo sapiens nudix (nucleoside diphosphate linked moiety X)-type motif 10 (NUDT10), mRNA.	0.796598
801	57496	ILMN_1690807	MKL2	NM_014048.3	Homo sapiens MKL/myocardin-like 2 (MKL2), mRNA.	-0.796432
802	51322	ILMN_2323526	WAC	NM_100486.1	Homo sapiens WW domain containing adaptor with coiled-coil (WAC), transcript variant 3, mRNA.	-0.796349
803	51103	ILMN_1754421	NDUFAF1	NM_016013.2	Homo sapiens NADH dehydrogenase (ubiquinone) 1 alpha subcomplex, assembly factor 1 (NDUFAF1), mRNA.	0.796182
804	874	ILMN_1652237	CBR3	NM_001236.3	Homo sapiens carbonyl reductase 3 (CBR3), mRNA.	0.795684
805	219771	ILMN_2261784	CCNY	NM_145012.3	Homo sapiens cyclin Y (CCNY), transcript variant 1, mRNA.	-0.795019
806	26019	ILMN_1739283	UPF2	NM_015542.2	Homo sapiens UPF2 regulator of nonsense transcripts homolog (yeast) (UPF2), transcript variant 2, mRNA.	-0.794686
807	25852	ILMN_1781151	ARMC8	NM_015396.3	Homo sapiens armadillo repeat containing 8 (ARMC8), transcript variant 2, mRNA.	-0.794104
808	9205	ILMN_1781028	ZMYM5	NM_001039650.1	Homo sapiens zinc finger, MYM-type 5 (ZMYM5), transcript variant 1, mRNA.	-0.793937
809	122786	ILMN_1769282	FRMD6	NM_152330.2	Homo sapiens FERM domain containing 6 (FRMD6), mRNA.	-0.792855
810	2081	ILMN_1698404	ERN1	NM_152461.2	Homo sapiens endoplasmic reticulum to nucleus signalling 1 (ERN1), transcript variant 2, mRNA.	0.792106
811	4289	ILMN_1742578	MKLN1	NM_013255.3	Homo sapiens muskelin 1, intracellular mediator containing kelch motifs (MKLN1), mRNA.	-0.790855
812	1847	ILMN_1656501	DUSP5	NM_004419.3	Homo sapiens dual specificity phosphatase 5 (DUSP5), mRNA.	0.790605
813	51163	ILMN_2226314	DBR1	NM_016216.2	Homo sapiens debranching enzyme homolog 1 (S. cerevisiae) (DBR1), mRNA.	0.790605
814	64506	ILMN_2369603	CPEB1	NM_001079534.1	Homo sapiens cytoplasmic polyadenylation element binding protein 1 (CPEB1), transcript variant 4, mRNA.	-0.790272
815	116224	ILMN_1723353	FAM122A	NM_138333.3	Homo sapiens family with sequence similarity 122A (FAM122A), mRNA.	-0.789854
816	54462	ILMN_2129388	KIAA1128	NM_018999.2	Homo sapiens KIAA1128 (KIAA1128), mRNA.	-0.789521
817	644422	ILMN_1712347	LOC644422	XR_019449.1	PREDICTED: Homo sapiens misc_RNA (LOC644422), miscRNA.	0.789521
818	8321	ILMN_2222065	FZD1	NM_003505.1	Homo sapiens frizzled homolog 1 (Drosophila) (FZD1), mRNA.	0.788686
819	84062	ILMN_1783806	DTNBP1	NM_032122.3	Homo sapiens dystrobrevin binding protein 1 (DTNBP1), transcript variant 1, mRNA.	-0.787934
820	135112	ILMN_1687768	NCOA7	NM_181782.2	Homo sapiens nuclear receptor coactivator 7 (NCOA7), mRNA.	-0.7876
821	9308	ILMN_2328666	CD83	NM_004233.3	Homo sapiens CD83 molecule (CD83), transcript variant 1, mRNA.	0.787516
822	55159	ILMN_1687107	RFWD3	NM_018124.3	Homo sapiens ring finger and WD repeat domain 3 (RFWD3), mRNA.	-0.787516
823	55222	ILMN_1690523	LRRC20	NM_018239.2	Homo sapiens leucine rich repeat containing 20 (LRRC20), transcript variant 2, mRNA.	-0.787432
824	10087	ILMN_2292123	COL4A3BP	NM_005713.1	Homo sapiens collagen, type IV, alpha 3 (Goodpasture antigen) binding protein (COL4A3BP), transcript variant 1, mRNA.	-0.787098
825	57617	ILMN_1721575	VPS18	NM_020857.2	Homo sapiens vacuolar protein sorting 18 homolog (S. cerevisiae) (VPS18), mRNA.	0.786764
826	57118	ILMN_1751561	CAMK1D	NM_153498.2	Homo sapiens calcium/calmodulin-dependent protein kinase ID (CAMK1D), transcript variant 2, mRNA.	-0.786764
827	64065	ILMN_1775829	PERP	NM_022121.2	Homo sapiens PERP, TP53 apoptosis effector (PERP), mRNA.	0.786429
828	259230	ILMN_1740505	SGMS1	NM_147156.3	Homo sapiens sphingomyelin synthase 1 (SGMS1), mRNA.	-0.786345
829	55109	ILMN_2064917	AGGF1	NM_018046.3	Homo sapiens angiogenic factor with G patch and FHA domains 1 (AGGF1), mRNA.	-0.785425
830	4649	ILMN_2173919	MYO9A	NM_006901.1	Homo sapiens myosin IXA (MYO9A), mRNA.	-0.785341
831	57559	ILMN_1682799	STAMBPL1	NM_020799.2	Homo sapiens STAM binding protein-like 1 (STAMBPL1), mRNA.	-0.78509
832	1105	ILMN_1654583	CHD1	NM_001270.2	Homo sapiens chromodomain helicase DNA binding protein 1 (CHD1), mRNA.	-0.783834
833	2171	ILMN_1696302	FABP5	NM_001444.1	Homo sapiens fatty acid binding protein 5 (psoriasis-associated) (FABP5), mRNA.	0.783582
834	23108	ILMN_2041236	GARNL4	NM_015085.3	Homo sapiens GTPase activating Rap/RanGAP domain-like 4 (GARNL4), mRNA.	-0.783499
835	6322	ILMN_1776653	SCML1	NM_001037540.1	Homo sapiens sex comb on midleg-like 1 (Drosophila) (SCML1), transcript variant 1, mRNA.	0.783079
836	643660	ILMN_1707208	LOC643660	XM_926964.1	PREDICTED: Homo sapiens hypothetical protein LOC643660 (LOC643660), mRNA.	-0.782828
837	3673	ILMN_1665792	ITGA2	NM_002203.3	Homo sapiens integrin, alpha 2 (CD49B, alpha 2 subunit of VLA-2 receptor) (ITGA2), mRNA.	-0.782744
838	25886	ILMN_1780667	WDR51A	NM_015426.2	Homo sapiens WD repeat domain 51A (WDR51A), mRNA.	-0.782744
839	10656	ILMN_1691747	KHDRBS3	NM_006558.1	Homo sapiens KH domain containing, RNA binding, signal transduction associated 3 (KHDRBS3), mRNA.	-0.781821
840	9857	ILMN_1742400	CEP350	NM_014810.3	Homo sapiens centrosomal protein 350kDa (CEP350), mRNA.	-0.780982
841	2977	ILMN_1720496	GUCY1A2	NM_000855.1	Homo sapiens guanylate cyclase 1, soluble, alpha 2 (GUCY1A2), mRNA.	-0.780814
842	4067	ILMN_1781155	LYN	NM_002350.1	Homo sapiens v-yes-1 Yamaguchi sarcoma viral related oncogene homolog (LYN), mRNA.	-0.780478
843	55298	ILMN_2356031	RNF121	NM_018320.3	Homo sapiens ring finger protein 121 (RNF121), transcript variant 1, mRNA.	-0.78031
844	10427	ILMN_2334303	SEC24B	NM_001042734.1	Homo sapiens SEC24 family, member B (S. cerevisiae) (SEC24B), transcript variant 2, mRNA.	-0.77947
845	83478	ILMN_1801833	ARHGAP24	NM_031305.2	Homo sapiens Rho GTPase activating protein 24 (ARHGAP24), transcript variant 2, mRNA.	-0.779134
846	5291	ILMN_1763347	PIK3CB	NM_006219.1	Homo sapiens phosphoinositide-3-kinase, catalytic, beta polypeptide (PIK3CB), mRNA.	-0.778629
847	54556	ILMN_2237746	ING3	NM_019071.2	Homo sapiens inhibitor of growth family, member 3 (ING3), transcript variant 1, mRNA.	-0.778629
848	63939	ILMN_1718712	C20orf177	NM_022106.1	Homo sapiens chromosome 20 open reading frame 177 (C20orf177), mRNA.	0.778124
849	4848	ILMN_1772651	CNOT2	NM_014515.4	Homo sapiens CCR4-NOT transcription complex, subunit 2 (CNOT2), mRNA.	-0.77804
850	55357	ILMN_1769876	TBC1D2	NM_018421.2	Homo sapiens TBC1 domain family, member 2 (TBC1D2), mRNA.	-0.77804
851	26137	ILMN_1689456	ZBTB20	NM_015642.3	Homo sapiens zinc finger and BTB domain containing 20 (ZBTB20), mRNA.	-0.777788
852	23158	ILMN_1703891	TBC1D9	NM_015130.2	Homo sapiens TBC1 domain family, member 9 (with GRAM domain) (TBC1D9), mRNA.	-0.777704
853	149934	ILMN_2044027	C20orf191	NM_001039379.1	Homo sapiens chromosome 20 open reading frame 191 (C20orf191), mRNA.	-0.776525
854	54622	ILMN_2202967	ARL15	NM_019087.1	Homo sapiens ADP-ribosylation factor-like 15 (ARL15), mRNA.	-0.776104
855	64927	ILMN_1690320	TTC23	NM_022905.4	Homo sapiens tetratricopeptide repeat domain 23 (TTC23), transcript variant 2, mRNA.	-0.775514
856	84942	ILMN_1702592	WDR73	NM_032856.2	Homo sapiens WD repeat domain 73 (WDR73), mRNA.	0.775177
857	25909	ILMN_1809139	AHCTF1	NM_015446.3	Homo sapiens AT hook containing transcription factor 1 (AHCTF1), mRNA.	-0.775177
858	10371	ILMN_1765641	SEMA3A	NM_006080.2	Homo sapiens sema domain, immunoglobulin domain (Ig), short basic domain, secreted, (semaphorin) 3A (SEMA3A), mRNA.	-0.774924
859	6495	ILMN_1812702	SIX1	NM_005982.2	Homo sapiens SIX homeobox 1 (SIX1), mRNA.	0.77484
860	57002	ILMN_1793508	C7orf36	NM_020192.2	Homo sapiens chromosome 7 open reading frame 36 (C7orf36), mRNA.	-0.774418
861	25820	ILMN_1694219	ARIH1	NM_005744.2	Homo sapiens ariadne homolog, ubiquitin-conjugating enzyme E2 binding protein, 1 (Drosophila) (ARIH1), mRNA.	-0.774334
862	29960	ILMN_1735918	FTSJ2	NM_177442.1	Homo sapiens FtsJ homolog 2 (E. coli) (FTSJ2), transcript variant 2, mRNA.	0.773912
863	80149	ILMN_1672295	ZC3H12A	NM_025079.1	Homo sapiens zinc finger CCCH-type containing 12A (ZC3H12A), mRNA.	0.773152
864	22852	ILMN_1740161	ANKRD26	NM_014915.2	Homo sapiens ankyrin repeat domain 26 (ANKRD26), mRNA.	-0.772477
865	9662	ILMN_1693766	CEP135	NM_025009.3	Homo sapiens centrosomal protein 135kDa (CEP135), mRNA.	-0.771125
866	166378	ILMN_1738979	SPATA5	NM_145207.1	Homo sapiens spermatogenesis associated 5 (SPATA5), mRNA.	-0.77104
867	9202	ILMN_1688404	ZMYM4	NM_005095.2	Homo sapiens zinc finger, MYM-type 4 (ZMYM4), mRNA.	-0.770787
868	58486	ILMN_2093500	ZBED5	NM_021211.2	Homo sapiens zinc finger, BED-type containing 5 (ZBED5), mRNA.	-0.769772
869	23462	ILMN_1788203	HEY1	NM_001040708.1	Homo sapiens hairy/enhancer-of-split related with YRPW motif 1 (HEY1), transcript variant 2, mRNA.	0.769518
870	9867	ILMN_1688702	PJA2	NM_014819.3	Homo sapiens praja 2, RING-H2 motif containing (PJA2), mRNA.	-0.769179
871	338761	ILMN_1808117	C1QL4	NM_001008223.1	Homo sapiens complement component 1, q subcomponent-like 4 (C1QL4), mRNA.	0.768841
872	10217	ILMN_2392189	CTDSPL	NM_005808.2	Homo sapiens CTD (carboxy-terminal domain, RNA polymerase II, polypeptide A) small phosphatase-like (CTDSPL), transcript variant 2, mRNA.	-0.768671
873	83734	ILMN_2206098	ATG10	NM_031482.3	Homo sapiens ATG10 autophagy related 10 homolog (S. cerevisiae) (ATG10), mRNA.	-0.766977
874	8502	ILMN_1749410	PKP4	NM_003628.3	Homo sapiens plakophilin 4 (PKP4), transcript variant 1, mRNA.	-0.766468
875	114821	ILMN_2246154	SCAND3	NM_052923.1	Homo sapiens SCAN domain containing 3 (SCAND3), mRNA.	0.766468
876	627	ILMN_1809543	BDNF	NM_170733.2	Homo sapiens brain-derived neurotrophic factor (BDNF), transcript variant 5, mRNA.	-0.766298
877	643109	ILMN_1814820	LOC643109	XM_932687.1	PREDICTED: Homo sapiens hypothetical protein LOC643109, transcript variant 2 (LOC643109), mRNA.	0.766298
878	4001	ILMN_2126706	LMNB1	NM_005573.2	Homo sapiens lamin B1 (LMNB1), mRNA.	-0.765535
879	129303	ILMN_2299612	TMEM150	NM_001031738.1	Homo sapiens transmembrane protein 150 (TMEM150), transcript variant 1, mRNA.	0.765195
880	23512	ILMN_1797813	SUZ12	NM_015355.1	Homo sapiens suppressor of zeste 12 homolog (Drosophila) (SUZ12), mRNA.	-0.76511
881	22878	ILMN_1796240	KIAA1012	NM_014939.2	Homo sapiens KIAA1012 (KIAA1012), mRNA.	-0.764346
882	55297	ILMN_1676523	CCDC91	NM_018318.3	Homo sapiens coiled-coil domain containing 91 (CCDC91), mRNA.	-0.763836
883	2842	ILMN_1805973	GPR19	NM_006143.1	Homo sapiens G protein-coupled receptor 19 (GPR19), mRNA.	-0.763412
884	3480	ILMN_1675048	IGF1R	NM_000875.2	Homo sapiens insulin-like growth factor 1 receptor (IGF1R), mRNA.	-0.762646
885	653066	ILMN_1759870	LOC653066	XM_930921.1	PREDICTED: Homo sapiens similar to inhibitor of growth family, member 5, transcript variant 4 (LOC653066), mRNA.	-0.762221
886	653803	ILMN_1808861	LOC653803	XM_376278.3	PREDICTED: Homo sapiens similar to methyltransferase 5 domain containing 1 (LOC653803), mRNA.	-0.762221
887	57695	ILMN_1686319	USP37	NM_020935.1	Homo sapiens ubiquitin specific peptidase 37 (USP37), mRNA.	-0.761966
888	219743	ILMN_2325185	TYSND1	NM_173555.2	Homo sapiens trypsin domain containing 1 (TYSND1), transcript variant 1, mRNA.	0.761881
889	7750	ILMN_1661636	ZMYM2	NM_197968.1	Homo sapiens zinc finger, MYM-type 2 (ZMYM2), mRNA.	-0.761881
890	253738	ILMN_1707232	EBF3	NM_001005463.1	Homo sapiens early B-cell factor 3 (EBF3), mRNA.	-0.7612
891	23414	ILMN_1814077	ZFPM2	NM_012082.2	Homo sapiens zinc finger protein, multitype 2 (ZFPM2), mRNA.	-0.760604
892	51524	ILMN_1664761	TMEM138	NM_016464.3	Homo sapiens transmembrane protein 138 (TMEM138), mRNA.	-0.760519
893	9912	ILMN_2065022	KIAA0672	NM_014859.3	Homo sapiens KIAA0672 gene product (KIAA0672), mRNA.	-0.760434
894	158219	ILMN_1769290	TTC39B	NM_152574.1	Homo sapiens tetratricopeptide repeat domain 39B (TTC39B), mRNA.	-0.758985
895	653820	ILMN_1701882	LOC653820	XM_930579.2	PREDICTED: Homo sapiens similar to family with sequence similarity 72, member A, transcript variant 1 (LOC653820), mRNA.	-0.758644
896	55286	ILMN_1795838	C4orf19	NM_018302.1	Homo sapiens chromosome 4 open reading frame 19 (C4orf19), mRNA.	-0.758559
897	54884	ILMN_1702633	RETSAT	NM_017750.2	Homo sapiens retinol saturase (all-trans-retinol 13,14-reductase) (RETSAT), mRNA.	0.758218
898	5742	ILMN_2339835	PTGS1	NM_080591.1	Homo sapiens prostaglandin-endoperoxide synthase 1 (prostaglandin G/H synthase and cyclooxygenase) (PTGS1), transcript variant 2, mRNA.	0.756767
899	25843	ILMN_1813594	PREI3	NM_015387.2	Homo sapiens preimplantation protein 3 (PREI3), transcript variant 1, mRNA.	-0.756682
900	7272	ILMN_1788166	TTK	NM_003318.3	Homo sapiens TTK protein kinase (TTK), mRNA.	-0.756596
901	401218	ILMN_1699451	LOC401218	XR_016722.1	PREDICTED: Homo sapiens similar to CG31232-PA, isoform A (LOC401218), mRNA.	0.756426
902	8604	ILMN_1788053	SLC25A12	NM_003705.2	Homo sapiens solute carrier family 25 (mitochondrial carrier, Aralar), member 12 (SLC25A12), nuclear gene encoding mitochondrial protein, mRNA.	-0.75634
903	8658	ILMN_1657891	TNKS	NM_003747.2	Homo sapiens tankyrase, TRF1-interacting ankyrin-related ADP-ribose polymerase (TNKS), mRNA.	-0.754545
904	79781	ILMN_2080684	IQCA1	NM_024726.3	Homo sapiens IQ motif containing with AAA domain 1 (IQCA1), mRNA.	-0.75446
905	753	ILMN_2351795	C18orf1	NM_181483.2	Homo sapiens chromosome 18 open reading frame 1 (C18orf1), transcript variant b2, mRNA.	-0.754374
906	23043	ILMN_1687442	TNIK	NM_015028.1	Homo sapiens TRAF2 and NCK interacting kinase (TNIK), mRNA.	-0.754289
907	7128	ILMN_1702691	TNFAIP3	NM_006290.2	Homo sapiens tumor necrosis factor, alpha-induced protein 3 (TNFAIP3), mRNA.	0.753776
908	1195	ILMN_1689400	CLK1	NM_001024646.1	Homo sapiens CDC-like kinase 1 (CLK1), transcript variant 2, mRNA.	0.75369
909	149111	ILMN_1749071	CNIH3	NM_152495.1	Homo sapiens cornichon homolog 3 (Drosophila) (CNIH3), mRNA.	-0.753605
910	27042	ILMN_2089656	C1orf107	NM_014388.5	Homo sapiens chromosome 1 open reading frame 107 (C1orf107), mRNA.	0.753262
911	163259	ILMN_1815035	DENND2C	NM_198459.2	Homo sapiens DENN/MADD domain containing 2C (DENND2C), mRNA.	-0.753091
912	122525	ILMN_1807031	C14orf28	NM_001017923.1	Homo sapiens chromosome 14 open reading frame 28 (C14orf28), mRNA.	0.753005
913	127002	ILMN_1664177	ATXN7L2	NM_153340.3	Homo sapiens ataxin 7-like 2 (ATXN7L2), mRNA.	0.752406
914	128553	ILMN_1655611	TSHZ2	NM_173485.4	Homo sapiens teashirt zinc finger homeobox 2 (TSHZ2), mRNA.	-0.752406
915	1983	ILMN_1657769	EIF5	NM_183004.3	Homo sapiens eukaryotic translation initiation factor 5 (EIF5), transcript variant 2, mRNA.	0.752406
916	28990	ILMN_1803813	ASTE1	NM_014065.2	Homo sapiens asteroid homolog 1 (Drosophila) (ASTE1), mRNA.	0.75232
917	2872	ILMN_1654060	MKNK2	NM_199054.2	Homo sapiens MAP kinase interacting serine/threonine kinase 2 (MKNK2), transcript variant 2, mRNA.	0.751978
918	3619	ILMN_2355738	INCENP	NM_001040694.1	Homo sapiens inner centromere protein antigens 135/155kDa (INCENP), transcript variant 1, mRNA.	-0.751721
919	6809	ILMN_1659544	STX3	NM_004177.3	Homo sapiens syntaxin 3 (STX3), mRNA.	-0.751207
920	8811	ILMN_1733847	GALR2	NM_003857.2	Homo sapiens galanin receptor 2 (GALR2), mRNA.	0.750263
921	728734	ILMN_1758798	LOC728734	XM_001132754.1	PREDICTED: Homo sapiens similar to kidney-specific protein (KS), transcript variant 1 (LOC728734), mRNA.	0.750263
922	387841	ILMN_1674983	LOC387841	XM_932678.1	PREDICTED: Homo sapiens similar to ribosomal protein L13a, transcript variant 2 (LOC387841), mRNA.	-0.750006
923	23645	ILMN_1659936	PPP1R15A	NM_014330.2	Homo sapiens protein phosphatase 1, regulatory (inhibitor) subunit 15A (PPP1R15A), mRNA.	0.74992
924	2181	ILMN_2360705	ACSL3	NM_203372.1	Homo sapiens acyl-CoA synthetase long-chain family member 3 (ACSL3), transcript variant 2, mRNA.	-0.749663
925	645466	ILMN_1712204	LOC645466	XR_017629.1	PREDICTED: Homo sapiens similar to coiled-coil domain containing 55 (LOC645466), mRNA.	-0.748976
926	130872	ILMN_1798308	AHSA2	NM_152392.2	Homo sapiens AHA1, activator of heat shock 90kDa protein ATPase homolog 2 (yeast) (AHSA2), mRNA.	0.748805
927	79866	ILMN_1761486	C13orf34	NM_024808.2	Homo sapiens chromosome 13 open reading frame 34 (C13orf34), mRNA.	-0.748719
928	80820	ILMN_1811616	EEPD1	NM_030636.2	Homo sapiens endonuclease/exonuclease/phosphatase family domain containing 1 (EEPD1), mRNA.	-0.748547
929	10170	ILMN_1733998	DHRS9	NM_005771.3	Homo sapiens dehydrogenase/reductase (SDR family) member 9 (DHRS9), transcript variant 1, mRNA.	0.748118
930	149076	ILMN_1686968	ZNF362	NM_152493.2	Homo sapiens zinc finger protein 362 (ZNF362), mRNA.	-0.748032
931	731895	ILMN_1873278	LOC731895	XM_001133620.1	PREDICTED: Homo sapiens similar to transmembrane protein 28 (LOC731895), mRNA.	-0.747516
932	79929	ILMN_1688464	MAP6D1	NM_024871.1	Homo sapiens MAP6 domain containing 1 (MAP6D1), mRNA.	0.747087
933	23244	ILMN_1670931	PDS5A	NM_015200.1	Homo sapiens PDS5, regulator of cohesion maintenance, homolog A (S. cerevisiae) (PDS5A), mRNA.	-0.746915
934	158405	ILMN_1769140	KIAA1958	NM_133465.2	Homo sapiens KIAA1958 (KIAA1958), mRNA.	-0.746485
935	23527	ILMN_2088825	CENTB2	NM_012287.3	Homo sapiens centaurin, beta 2 (CENTB2), mRNA.	-0.746227
936	5771	ILMN_2400030	PTPN2	NM_080422.1	Homo sapiens protein tyrosine phosphatase, non-receptor type 2 (PTPN2), transcript variant 2, mRNA.	-0.745883
937	7088	ILMN_1751572	TLE1	NM_005077.3	Homo sapiens transducin-like enhancer of split 1 (E(sp1) homolog, Drosophila) (TLE1), mRNA.	-0.745452
938	2306	ILMN_1789400	FOXD2	NM_004474.3	Homo sapiens forkhead box D2 (FOXD2), mRNA.	0.745452
939	51319	ILMN_1682494	RSRC1	NM_016625.2	Homo sapiens arginine/serine-rich coiled-coil 1 (RSRC1), mRNA.	-0.744936
940	5991	ILMN_2238640	RFX3	NM_134428.1	Homo sapiens regulatory factor X, 3 (influences HLA class II expression) (RFX3), transcript variant 2, mRNA.	-0.744936
941	126282	ILMN_1684346	TNFAIP8L1	NM_152362.1	Homo sapiens tumor necrosis factor, alpha-induced protein 8-like 1 (TNFAIP8L1), mRNA.	-0.743989
942	4534	ILMN_1686985	MTM1	NM_000252.1	Homo sapiens myotubularin 1 (MTM1), mRNA.	-0.743989
943	91860	ILMN_1757210	CALML4	NM_001031733.1	Homo sapiens calmodulin-like 4 (CALML4), transcript variant 1, mRNA.	0.742955
944	55051	ILMN_1740165	C14orf102	NM_017970.2	Homo sapiens chromosome 14 open reading frame 102 (C14orf102), transcript variant 1, mRNA.	-0.742437
945	3556	ILMN_1686884	IL1RAP	NM_002182.2	Homo sapiens interleukin 1 receptor accessory protein (IL1RAP), transcript variant 1, mRNA.	-0.742265
946	9531	ILMN_1659766	BAG3	NM_004281.3	Homo sapiens BCL2-associated athanogene 3 (BAG3), mRNA.	0.741575
947	692084	ILMN_1892403	SNORD13	NR_003041.1	Homo sapiens small nucleolar RNA, C/D box 13 (SNORD13), non-coding RNA.	0.741575
948	10528	ILMN_1705407	NOL5A	NM_006392.2	Homo sapiens nucleolar protein 5A (56kDa with KKE/D repeat) (NOL5A), mRNA.	0.741316
949	26130	ILMN_1671221	GAPVD1	NM_015635.2	Homo sapiens GTPase activating protein and VPS9 domains 1 (GAPVD1), mRNA.	-0.741143
950	10283	ILMN_1686194	SDCCAG10	NM_005869.2	Homo sapiens serologically defined colon cancer antigen 10 (SDCCAG10), mRNA.	-0.740798
951	390429	ILMN_1706649	OR4N2	NM_001004723.1	Homo sapiens olfactory receptor, family 4, subfamily N, member 2 (OR4N2), mRNA.	-0.740712
952	8364	ILMN_2075334	HIST1H4C	NM_003542.3	Homo sapiens histone cluster 1, H4c (HIST1H4C), mRNA.	-0.740712
953	55125	ILMN_1703754	CEP192	NM_032142.2	Homo sapiens centrosomal protein 192kDa (CEP192), mRNA.	-0.740194
954	6785	ILMN_1737965	ELOVL4	NM_022726.2	Homo sapiens elongation of very long chain fatty acids (FEN1/Elo2, SUR4/Elo3, yeast)-like 4 (ELOVL4), mRNA.	0.740021
955	91355	ILMN_1718633	LRP5L	NM_182492.1	Homo sapiens low density lipoprotein receptor-related protein 5-like (LRP5L), mRNA.	-0.739503
956	54502	ILMN_1689046	FLJ20273	NM_019027.1	Homo sapiens RNA-binding protein (FLJ20273), mRNA.	-0.739243
957	23389	ILMN_1683959	MED13L	NM_015335.2	Homo sapiens mediator complex subunit 13-like (MED13L), mRNA.	-0.739157
958	79811	ILMN_2395204	SLTM	NM_001013843.1	Homo sapiens SAFB-like, transcription modulator (SLTM), transcript variant 2, mRNA.	-0.738638
959	9775	ILMN_1667043	EIF4A3	NM_014740.2	Homo sapiens eukaryotic translation initiation factor 4A, isoform 3 (EIF4A3), mRNA.	0.738465
960	90102	ILMN_1719792	PHLDB2	NM_145753.1	Homo sapiens pleckstrin homology-like domain, family B, member 2 (PHLDB2), mRNA.	-0.738465
961	4999	ILMN_2061452	ORC2L	NM_006190.3	Homo sapiens origin recognition complex, subunit 2-like (yeast) (ORC2L), mRNA.	-0.737514
962	10748	ILMN_1795431	KLRA1	NM_006611.2	Homo sapiens killer cell lectin-like receptor subfamily A, member 1 (KLRA1), mRNA.	0.737341
963	222223	ILMN_1652371	KIAA1324L	NM_152748.2	Homo sapiens KIAA1324-like (KIAA1324L), mRNA.	-0.736735
964	26205	ILMN_1683204	GMEB2	NM_012384.2	Homo sapiens glucocorticoid modulatory element binding protein 2 (GMEB2), mRNA.	-0.736215
965	5583	ILMN_1780898	PRKCH	NM_006255.3	Homo sapiens protein kinase C, eta (PRKCH), mRNA.	-0.736129
966	84959	ILMN_1653856	STS-1	NM_032873.3	Homo sapiens Cbl-interacting protein Sts-1 (STS-1), mRNA.	-0.735869
967	8723	ILMN_1738736	SNX4	NM_003794.2	Homo sapiens sorting nexin 4 (SNX4), mRNA.	-0.735782
968	150468	ILMN_1751776	CKAP2L	NM_152515.2	Homo sapiens cytoskeleton associated protein 2-like (CKAP2L), mRNA.	-0.734482
969	284701	ILMN_1703100	LOC284701	XM_935939.1	PREDICTED: Homo sapiens hypothetical protein LOC284701, transcript variant 8 (LOC284701), mRNA.	-0.734395
970	10046	ILMN_1680856	MAMLD1	NM_005491.2	Homo sapiens mastermind-like domain containing 1 (MAMLD1), mRNA.	-0.734048
971	401720	ILMN_1777759	LOC401720	NM_001013690.1	Homo sapiens similar to fidgetin (LOC401720), mRNA.	-0.733962
972	646463	ILMN_1721651	LOC646463	XM_001130106.1	PREDICTED: Homo sapiens similar to Ubiquitin-conjugating enzyme E2 H (Ubiquitin-protein ligase H) (Ubiquitin carrier protein H) (UBCH2) (E2-20K) (LOC646463), mRNA.	-0.733354
973	23411	ILMN_1739083	SIRT1	NM_012238.3	Homo sapiens sirtuin (silent mating type information regulation 2 homolog) 1 (S. cerevisiae) (SIRT1), mRNA.	0.733354
974	7157	ILMN_1779356	TP53	NM_000546.3	Homo sapiens tumor protein p53 (TP53), mRNA.	0.73292
975	10127	ILMN_1692620	ZNF263	NM_005741.3	Homo sapiens zinc finger protein 263 (ZNF263), mRNA.	0.732313
976	11060	ILMN_1659703	WWP2	NM_199423.1	Homo sapiens WW domain containing E3 ubiquitin protein ligase 2 (WWP2), transcript variant 3, mRNA.	-0.732052
977	23760	ILMN_1809245	PITPNB	NM_012399.3	Homo sapiens phosphatidylinositol transfer protein, beta (PITPNB), mRNA.	-0.731965
978	3162	ILMN_1800512	HMOX1	NM_002133.1	Homo sapiens heme oxygenase (decycling) 1 (HMOX1), mRNA.	0.731878
979	8816	ILMN_1735402	WDR22	NM_003861.1	Homo sapiens WD repeat domain 22 (WDR22), mRNA.	-0.731183
980	27253	ILMN_1781514	PCDH17	NM_014459.2	Homo sapiens protocadherin 17 (PCDH17), mRNA.	-0.730662
981	128869	ILMN_1738263	PIGU	NM_080476.4	Homo sapiens phosphatidylinositol glycan anchor biosynthesis, class U (PIGU), mRNA.	-0.730662
982	55667	ILMN_1669599	DENND4C	NM_017925.4	Homo sapiens DENN/MADD domain containing 4C (DENND4C), mRNA.	-0.730575
983	25914	ILMN_1735658	RTTN	NM_173630.2	Homo sapiens rotatin (RTTN), mRNA.	-0.73014
984	148641	ILMN_1814797	SLC35F3	XM_001132419.1	PREDICTED: Homo sapiens solute carrier family 35, member F3 (SLC35F3), mRNA.	-0.729879
985	6513	ILMN_1659027	SLC2A1	NM_006516.1	Homo sapiens solute carrier family 2 (facilitated glucose transporter), member 1 (SLC2A1), mRNA.	-0.729705
986	9743	ILMN_1722726	RICS	NM_014715.2	Homo sapiens Rho GTPase-activating protein (RICS), mRNA.	-0.72927
987	3600	ILMN_1724181	IL15	NM_000585.2	Homo sapiens interleukin 15 (IL15), transcript variant 3, mRNA.	-0.729096
988	55180	ILMN_1748258	LINS1	NM_181740.1	Homo sapiens lines homolog 1 (Drosophila) (LINS1), transcript variant 3, mRNA.	0.728487
989	1427	ILMN_1792597	CRYGS	NM_017541.2	Homo sapiens crystallin, gamma S (CRYGS), mRNA.	0.728399
990	2241	ILMN_1789618	FER	NM_005246.2	Homo sapiens fer (fps/fes related) tyrosine kinase (FER), mRNA.	-0.728399
991	9754	ILMN_1799600	STARD8	NM_014725.2	Homo sapiens StAR-related lipid transfer (START) domain containing 8 (STARD8), mRNA.	-0.728138
992	11064	ILMN_1758778	CEP110	NM_007018.4	Homo sapiens centrosomal protein 110kDa (CEP110), mRNA.	-0.72718
993	57459	ILMN_1766359	GATAD2B	NM_020699.1	Homo sapiens GATA zinc finger domain containing 2B (GATAD2B), mRNA.	-0.727006
994	94120	ILMN_1720623	SYTL3	NM_001009991.2	Homo sapiens synaptotagmin-like 3 (SYTL3), mRNA.	-0.726918
995	388403	ILMN_1677098	YPEL2	NM_001005404.3	Homo sapiens yippee-like 2 (Drosophila) (YPEL2), mRNA.	-0.726482
996	5774	ILMN_1717294	PTPN3	NM_002829.2	Homo sapiens protein tyrosine phosphatase, non-receptor type 3 (PTPN3), mRNA.	-0.726134
997	594838	ILMN_1673181	SNORD100	NR_002435.1	Homo sapiens small nucleolar RNA, C/D box 100 (SNORD100), non-coding RNA.	0.725872
998	84102	ILMN_1747197	SLC41A2	NM_032148.2	Homo sapiens solute carrier family 41, member 2 (SLC41A2), mRNA.	-0.725523
999	5914	ILMN_1659206	RARA	NM_000964.2	Homo sapiens retinoic acid receptor, alpha (RARA), transcript variant 1, mRNA.	-0.725349
1000	23117	ILMN_1656868	LOC23117	XM_933834.2	PREDICTED: Homo sapiens KIAA0220-like protein, transcript variant 16 (LOC23117), mRNA.	0.725174
1001	9475	ILMN_1659099	ROCK2	NM_004850.3	Homo sapiens Rho-associated, coiled-coil containing protein kinase 2 (ROCK2), mRNA.	-0.724999
1002	645558	ILMN_1724782	LOC645558	XM_928577.2	PREDICTED: Homo sapiens hypothetical LOC645558 (LOC645558), mRNA.	0.72465
1003	80207	ILMN_2284591	OPA3	NM_025136.1	Homo sapiens optic atrophy 3 (autosomal recessive, with chorea and spastic paraplegia) (OPA3), transcript variant 2, mRNA.	-0.723952
1004	9787	ILMN_1749829	DLG7	NM_014750.3	Homo sapiens discs, large homolog 7 (Drosophila) (DLG7), mRNA.	-0.723515
1005	9456	ILMN_1804568	HOMER1	NM_004272.3	Homo sapiens homer homolog 1 (Drosophila) (HOMER1), mRNA.	-0.72334
1006	5732	ILMN_1703926	PTGER2	NM_000956.2	Homo sapiens prostaglandin E receptor 2 (subtype EP2), 53kDa (PTGER2), mRNA.	0.722903
1007	4216	ILMN_1678087	MAP3K4	NM_005922.2	Homo sapiens mitogen-activated protein kinase kinase kinase 4 (MAP3K4), transcript variant 1, mRNA.	-0.722903
1008	497256	ILMN_1786564	LOC497256	XR_001071.1	PREDICTED: Homo sapiens hypothetical LOC497256 (LOC497256), misc RNA.	-0.722466
1009	55728	ILMN_1782273	N4BP2	NM_018177.2	Homo sapiens Nedd4 binding protein 2 (N4BP2), mRNA.	-0.722029
1010	727726	ILMN_1694752	LOC727726	XM_001124642.1	PREDICTED: Homo sapiens similar to poly (ADP-ribose) glycohydrolase (LOC727726), mRNA.	-0.721941
1011	23054	ILMN_1695797	NCOA6	NM_014071.2	Homo sapiens nuclear receptor coactivator 6 (NCOA6), mRNA.	-0.721154
1012	57182	ILMN_2226304	ANKRD50	NM_020337.1	Homo sapiens ankyrin repeat domain 50 (ANKRD50), mRNA.	-0.721154
1013	9871	ILMN_1656386	SEC24D	NM_014822.1	Homo sapiens SEC24 related gene family, member D (S. cerevisiae) (SEC24D), mRNA.	-0.720716
1014	155370	ILMN_1765725	SBDSP	NR_001588.1	Homo sapiens Shwachman-Bodian-Diamond syndrome pseudogene (SBDSP) on chromosome 7.	0.720716
1015	55344	ILMN_1747451	PLCXD1	NM_018390.2	Homo sapiens phosphatidylinositol-specific phospholipase C, X domain containing 1 (PLCXD1), mRNA.	-0.720366
1016	51082	ILMN_1742427	POLR1D	NM_152705.1	Homo sapiens polymerase (RNA) I polypeptide D, 16kDa (POLR1D), transcript variant 2, mRNA.	0.719841
1017	23409	ILMN_1657868	SIRT4	NM_012240.1	Homo sapiens sirtuin (silent mating type information regulation 2 homolog) 4 (S. cerevisiae) (SIRT4), mRNA.	0.719578
1018	4820	ILMN_1721621	NKTR	NM_005385.3	Homo sapiens natural killer-tumor recognition sequence (NKTR), mRNA.	0.719403
1019	283078	ILMN_1681780	MKX	NM_173576.1	Homo sapiens mohawk homeobox (MKX), mRNA.	-0.719403
1020	79772	ILMN_1654685	MCTP1	NM_024717.3	Homo sapiens multiple C2 domains, transmembrane 1 (MCTP1), transcript variant L, mRNA.	-0.719315
1021	11276	ILMN_2415467	AP1GBP1	NM_007247.3	Homo sapiens AP1 gamma subunit binding protein 1 (AP1GBP1), transcript variant 1, mRNA.	-0.719227
1022	55844	ILMN_1805652	PPP2R2D	NM_018461.2	Homo sapiens protein phosphatase 2, regulatory subunit B, delta isoform (PPP2R2D), transcript variant 1, mRNA.	-0.718701
1023	83461	ILMN_1737728	CDCA3	NM_031299.3	Homo sapiens cell division cycle associated 3 (CDCA3), mRNA.	-0.718438
1024	282996	ILMN_1749540	RBM20	XM_939337.2	PREDICTED: Homo sapiens RNA binding motif protein 20 (RBM20), mRNA.	-0.718088
1025	3394	ILMN_1666594	IRF8	NM_002163.2	Homo sapiens interferon regulatory factor 8 (IRF8), mRNA.	0.717912
1026	650433	ILMN_1669691	LOC650433	XM_939521.2	PREDICTED: Homo sapiens similar to radical S-adenosyl methionine and flavodoxin domains 1 (LOC650433), mRNA.	-0.717824
1027	2585	ILMN_1732514	GALK2	NM_001001556.1	Homo sapiens galactokinase 2 (GALK2), transcript variant 2, mRNA.	-0.717474
1028	613037	ILMN_2070052	LOC613037	NR_002555.2	Homo sapiens nuclear pore complex interacting protein pseudogene (LOC613037), non-coding RNA.	0.717386
1029	25945	ILMN_2188521	PVRL3	NM_015480.1	Homo sapiens poliovirus receptor-related 3 (PVRL3), mRNA.	-0.716684
1030	57209	ILMN_1662192	ZNF248	NM_021045.1	Homo sapiens zinc finger protein 248 (ZNF248), mRNA.	-0.716508
1031	55205	ILMN_1731358	ZNF532	NM_018181.4	Homo sapiens zinc finger protein 532 (ZNF532), mRNA.	-0.716508
1032	57508	ILMN_1686553	INTS2	NM_020748.1	Homo sapiens integrator complex subunit 2 (INTS2), mRNA.	-0.715454
1033	149840	ILMN_1793002	C20orf196	NM_152504.2	Homo sapiens chromosome 20 open reading frame 196 (C20orf196), mRNA.	-0.715103
1034	1182	ILMN_1660837	CLCN3	NM_173872.2	Homo sapiens chloride channel 3 (CLCN3), transcript variant e, mRNA.	-0.714663
1035	89884	ILMN_1674366	LHX4	NM_033343.2	Homo sapiens LIM homeobox 4 (LHX4), mRNA.	-0.714048
1036	2768	ILMN_1692191	GNA12	NM_007353.2	Homo sapiens guanine nucleotide binding protein (G protein) alpha 12 (GNA12), mRNA.	-0.712552
1037	80765	ILMN_1784364	STARD5	NM_181900.2	Homo sapiens StAR-related lipid transfer (START) domain containing 5 (STARD5), mRNA.	0.712464
1038	23180	ILMN_1800787	RFTN1	NM_015150.1	Homo sapiens raftlin, lipid raft linker 1 (RFTN1), mRNA.	-0.711759
1039	10090	ILMN_1700024	UST	NM_005715.1	Homo sapiens uronyl-2-sulfotransferase (UST), mRNA.	-0.711671
1040	388115	ILMN_1775330	C15orf52	NM_207380.1	Homo sapiens chromosome 15 open reading frame 52 (C15orf52), mRNA.	-0.711407
1041	79823	ILMN_1738099	C2orf34	NM_024766.2	Homo sapiens chromosome 2 open reading frame 34 (C2orf34), mRNA.	-0.711142
1042	401164	ILMN_1740942	LOC401164	XM_379298.3	PREDICTED: Homo sapiens hypothetical gene supported by AY494056 (LOC401164), mRNA.	-0.710966
1043	29785	ILMN_1705403	CYP2S1	NM_030622.6	Homo sapiens cytochrome P450, family 2, subfamily S, polypeptide 1 (CYP2S1), mRNA.	0.710878
1044	83460	ILMN_1794560	TMEM93	NM_001014764.1	Homo sapiens transmembrane protein 93 (TMEM93), transcript variant 1, mRNA.	0.710614
1045	134285	ILMN_1728009	TMEM171	NM_173490.5	Homo sapiens transmembrane protein 171 (TMEM171), mRNA.	0.710437
1046	6789	ILMN_1711383	STK4	NM_006282.2	Homo sapiens serine/threonine kinase 4 (STK4), mRNA.	-0.710437
1047	2549	ILMN_1781672	GAB1	NM_207123.1	Homo sapiens GRB2-associated binding protein 1 (GAB1), transcript variant 1, mRNA.	-0.710349
1048	57584	ILMN_1811592	ARHGAP21	NM_020824.2	Homo sapiens Rho GTPase activating protein 21 (ARHGAP21), mRNA.	-0.710173
1049	220213	ILMN_1752008	OTUD1	XM_939698.1	PREDICTED: Homo sapiens OTU domain containing 1 (OTUD1), mRNA.	0.709908
1050	401548	ILMN_1738491	SNX30	NM_001012994.1	Homo sapiens sorting nexin family member 30 (SNX30), mRNA.	-0.70982
1051	55633	ILMN_2123730	TBC1D22B	NM_017772.2	Homo sapiens TBC1 domain family, member 22B (TBC1D22B), mRNA.	-0.709114
1052	10978	ILMN_1659976	CLP1	NM_006831.1	Homo sapiens CLP1, cleavage and polyadenylation factor I subunit, homolog (S. cerevisiae) (CLP1), mRNA.	0.709026
1053	27316	ILMN_2124951	RBMX	NM_002139.2	Homo sapiens RNA binding motif protein, X-linked (RBMX), mRNA.	-0.70832
1054	55789	ILMN_2103685	DEPDC1B	NM_018369.1	Homo sapiens DEP domain containing 1B (DEPDC1B), mRNA.	-0.707878
1055	1488	ILMN_1691294	CTBP2	NM_001329.2	Homo sapiens C-terminal binding protein 2 (CTBP2), transcript variant 1, mRNA.	-0.707878
1056	60312	ILMN_1701998	AFAP1	NM_198595.2	Homo sapiens actin filament associated protein 1 (AFAP1), transcript variant 2, mRNA.	-0.707701
1057	687	ILMN_1778523	KLF9	NM_001206.2	Homo sapiens Kruppel-like factor 9 (KLF9), mRNA.	-0.707083
1058	646257	ILMN_1777491	LOC646257	XM_929202.1	PREDICTED: Homo sapiens similar to vomeronasal 1 receptor, c19 (LOC646257), mRNA.	0.706906
1059	84798	ILMN_1681124	C19orf48	NM_199249.1	Homo sapiens chromosome 19 open reading frame 48 (C19orf48), mRNA.	0.706906
1060	26960	ILMN_1705346	NBEA	NM_015678.3	Homo sapiens neurobeachin (NBEA), mRNA.	-0.706818
1061	91833	ILMN_1707199	WDR20	NM_181291.1	Homo sapiens WD repeat domain 20 (WDR20), transcript variant 1, mRNA.	-0.706641
1062	6259	ILMN_1769671	RYK	NM_001005861.1	Homo sapiens RYK receptor-like tyrosine kinase (RYK), transcript variant 1, mRNA.	-0.70558
1063	163071	ILMN_1746831	ZNF114	NM_153608.1	Homo sapiens zinc finger protein 114 (ZNF114), mRNA.	-0.705403
1064	54879	ILMN_1659926	ST7L	NM_138729.2	Homo sapiens suppression of tumorigenicity 7 like (ST7L), transcript variant 4, mRNA.	-0.705314
1065	84529	ILMN_1747217	C15orf41	NM_032499.3	Homo sapiens chromosome 15 open reading frame 41 (C15orf41), mRNA.	-0.705137
1066	7982	ILMN_1746137	ST7	NM_021908.2	Homo sapiens suppression of tumorigenicity 7 (ST7), transcript variant b, mRNA.	-0.704783
1067	94162	ILMN_1684278	SNORD38A	NR_001456.1	Homo sapiens small nucleolar RNA, C/D box 38A (SNORD38A), non-coding RNA.	0.704783
1068	22974	ILMN_1796949	TPX2	NM_012112.4	Homo sapiens TPX2, microtubule-associated, homolog (Xenopus laevis) (TPX2), mRNA.	-0.704695
1069	64783	ILMN_1666739	RBM15	NM_022768.4	Homo sapiens RNA binding motif protein 15 (RBM15), mRNA.	0.704606
1070	10202	ILMN_2384857	DHRS2	NM_182908.3	Homo sapiens dehydrogenase/reductase (SDR family) member 2 (DHRS2), transcript variant 1, mRNA.	-0.704606
1071	55106	ILMN_1728236	SLFN12	NM_018042.2	Homo sapiens schlafen family member 12 (SLFN12), mRNA.	0.704429
1072	57659	ILMN_1795905	ZBTB4	NM_020899.2	Homo sapiens zinc finger and BTB domain containing 4 (ZBTB4), mRNA.	-0.704341
1073	55917	ILMN_1719517	CTTNBP2NL	NM_018704.1	Homo sapiens CTTNBP2 N-terminal like (CTTNBP2NL), mRNA.	-0.704075
1074	11218	ILMN_1694983	DDX20	NM_007204.3	Homo sapiens DEAD (Asp-Glu-Ala-Asp) box polypeptide 20 (DDX20), mRNA.	0.703721
1075	25974	ILMN_1803005	MMACHC	NM_015506.2	Homo sapiens methylmalonic aciduria (cobalamin deficiency) cblC type, with homocystinuria (MMACHC), mRNA.	-0.702923
1076	54901	ILMN_1788022	CDKAL1	NM_017774.2	Homo sapiens CDK5 regulatory subunit associated protein 1-like 1 (CDKAL1), mRNA.	-0.702835
1077	9462	ILMN_1813701	RASAL2	NM_004841.2	Homo sapiens RAS protein activator like 2 (RASAL2), transcript variant 1, mRNA.	-0.702037
1078	10765	ILMN_1755727	JARID1B	NM_006618.3	Homo sapiens jumonji, AT rich interactive domain 1B (JARID1B), mRNA.	-0.70186
1079	653573	ILMN_1719870	GCUD2	NM_207418.2	Homo sapiens gastric cancer up-regulated-2 (GCUD2), mRNA.	-0.701771
1080	80312	ILMN_1741056	CXXC6	NM_030625.1	Homo sapiens CXXC finger 6 (CXXC6), mRNA.	-0.701593
1081	1028	ILMN_1718565	CDKN1C	NM_000076.1	Homo sapiens cyclin-dependent kinase inhibitor 1C (p57, Kip2) (CDKN1C), mRNA.	0.701416
1082	55104	ILMN_1712211	FLJ10246	XR_001525.1	PREDICTED: Homo sapiens FLJ10246 (FLJ10246), misc RNA.	0.701327
1083	7855	ILMN_1798971	FZD5	NM_003468.3	Homo sapiens frizzled homolog 5 (Drosophila) (FZD5), mRNA.	0.700884
1084	55785	ILMN_2190598	FGD6	NM_018351.2	Homo sapiens FYVE, RhoGEF and PH domain containing 6 (FGD6), mRNA.	-0.700884
1085	9533	ILMN_1746686	POLR1C	NM_203290.1	Homo sapiens polymerase (RNA) I polypeptide C, 30kDa (POLR1C), transcript variant 1, mRNA.	0.700706
1086	163933	ILMN_1754921	FAM43B	NM_207334.1	Homo sapiens family with sequence similarity 43, member B (FAM43B), mRNA.	0.700351
1087	6510	ILMN_1707720	SLC1A5	NM_005628.1	Homo sapiens solute carrier family 1 (neutral amino acid transporter), member 5 (SLC1A5), mRNA.	0.700262
1088	83604	ILMN_2129234	TMEM47	NM_031442.2	Homo sapiens transmembrane protein 47 (TMEM47), mRNA.	0.700262
1089	3621	ILMN_1662243	ING1	NM_198219.1	Homo sapiens inhibitor of growth family, member 1 (ING1), transcript variant 1, mRNA.	0.700173
1090	9215	ILMN_1662038	LARGE	NM_004737.3	Homo sapiens like-glycosyltransferase (LARGE), transcript variant 1, mRNA.	-0.699907
1091	154064	ILMN_2206126	RAET1L	NM_130900.2	Homo sapiens retinoic acid early transcript 1L (RAET1L), mRNA.	0.699374
1092	79745	ILMN_1759792	CLIP4	NM_024692.3	Homo sapiens CAP-GLY domain containing linker protein family, member 4 (CLIP4), mRNA.	-0.699374
1093	7779	ILMN_2067852	SLC30A1	NM_021194.2	Homo sapiens solute carrier family 30 (zinc transporter), member 1 (SLC30A1), mRNA.	0.699196
1094	90871	ILMN_1769409	C9orf123	NM_033428.1	Homo sapiens chromosome 9 open reading frame 123 (C9orf123), mRNA.	0.698752
1095	80317	ILMN_1750967	ZKSCAN3	NM_024493.1	Homo sapiens zinc finger with KRAB and SCAN domains 3 (ZKSCAN3), mRNA.	-0.698574
1096	7050	ILMN_1754102	TGIF1	NM_173207.1	Homo sapiens TGFB-induced factor homeobox 1 (TGIF1), transcript variant 2, mRNA.	-0.697952
1097	132949	ILMN_1784269	AASDH	NM_181806.2	Homo sapiens aminoadipate-semialdehyde dehydrogenase (AASDH), mRNA.	-0.697952
1098	387934	ILMN_1779852	LOC387934	XM_937508.2	PREDICTED: Homo sapiens similar to Fatty acid-binding protein, epidermal (E-FABP) (Psoriasis-associated fatty acid-binding protein homolog) (PA-FABP) (LOC387934), mRNA.	0.697774
1099	8178	ILMN_1736048	ELL	NM_006532.2	Homo sapiens elongation factor RNA polymerase II (ELL), mRNA.	-0.697596
1100	10443	ILMN_1797893	PFAAP5	NM_014887.1	Homo sapiens phosphonoformate immuno-associated protein 5 (PFAAP5), mRNA.	-0.697507
1101	63892	ILMN_1811624	THADA	NM_022065.4	Homo sapiens thyroid adenoma associated (THADA), transcript variant 1, mRNA.	-0.697418
1102	81844	ILMN_1666376	TRIM56	NM_030961.1	Homo sapiens tripartite motif-containing 56 (TRIM56), mRNA.	-0.697329
1103	995	ILMN_2294431	CDC25C	NM_001790.3	Homo sapiens cell division cycle 25 homolog C (S. pombe) (CDC25C), transcript variant 1, mRNA.	-0.69724
1104	55727	ILMN_1757298	BTBD7	NM_018167.3	Homo sapiens BTB (POZ) domain containing 7 (BTBD7), transcript variant 2, mRNA.	-0.696706
1105	5411	ILMN_1721703	PNN	NM_002687.3	Homo sapiens pinin, desmosome associated protein (PNN), mRNA.	0.695727
1106	6456	ILMN_1661491	SH3GL2	NM_003026.1	Homo sapiens SH3-domain GRB2-like 2 (SH3GL2), mRNA.	-0.695638
1107	134728	ILMN_1779639	IRAK1BP1	NM_001010844.1	Homo sapiens interleukin-1 receptor-associated kinase 1 binding protein 1 (IRAK1BP1), mRNA.	-0.695459
1108	26579	ILMN_2198413	MYEOV	NM_138768.2	Homo sapiens myeloma overexpressed (in a subset of t(11;14) positive multiple myelomas) (MYEOV), mRNA.	-0.694925
1109	55140	ILMN_1744068	ELP3	NM_018091.4	Homo sapiens elongation protein 3 homolog (S. cerevisiae) (ELP3), mRNA.	-0.694747
1110	339324	ILMN_1665205	ZNF260	NM_001012756.1	Homo sapiens zinc finger protein 260 (ZNF260), mRNA.	-0.69439
1111	57472	ILMN_2136177	CNOT6	NM_015455.3	Homo sapiens CCR4-NOT transcription complex, subunit 6 (CNOT6), mRNA.	-0.694033
1112	400768	ILMN_1704065	LOC400768	XM_378883.2	PREDICTED: Homo sapiens hypothetical LOC400768 (LOC400768), mRNA.	0.693944
1113	23161	ILMN_1797082	SNX13	NM_015132.3	Homo sapiens sorting nexin 13 (SNX13), mRNA.	-0.691802
1114	6671	ILMN_2145997	SP4	NM_003112.3	Homo sapiens Sp4 transcription factor (SP4), mRNA.	-0.691266
1115	4942	ILMN_2068747	OAT	NM_000274.1	Homo sapiens ornithine aminotransferase (gyrate atrophy) (OAT), nuclear gene encoding mitochondrial protein, mRNA.	0.691177
1116	3400	ILMN_1721758	ID4	NM_001546.2	Homo sapiens inhibitor of DNA binding 4, dominant negative helix-loop-helix protein (ID4), mRNA.	0.690909
1117	55812	ILMN_1652409	SPATA7	NM_001040428.2	Homo sapiens spermatogenesis associated 7 (SPATA7), transcript variant 2, mRNA.	-0.690909
1118	441268	ILMN_1675258	LOC441268	NM_001013725.1	Homo sapiens hypothetical gene supported by BC044942 (LOC441268), mRNA.	0.690819
1119	6667	ILMN_1676010	SP1	NM_138473.2	Homo sapiens Sp1 transcription factor (SP1), mRNA.	-0.690641
1120	65244	ILMN_2203463	SPATS2	NM_023071.1	Homo sapiens spermatogenesis associated, serine-rich 2 (SPATS2), mRNA.	-0.690462
1121	4615	ILMN_1738523	MYD88	NM_002468.3	Homo sapiens myeloid differentiation primary response gene (88) (MYD88), mRNA.	0.690104
1122	1820	ILMN_1670130	ARID3A	NM_005224.2	Homo sapiens AT rich interactive domain 3A (BRIGHT-like) (ARID3A), mRNA.	-0.690015
1123	65117	ILMN_2358278	RSRC2	NM_023012.4	Homo sapiens arginine/serine-rich coiled-coil 2 (RSRC2), transcript variant 1, mRNA.	0.689657
1124	9443	ILMN_1739770	CRSP9	NM_004270.3	Homo sapiens cofactor required for Sp1 transcriptional activation, subunit 9, 33kDa (CRSP9), mRNA.	-0.689478
1125	8405	ILMN_2397024	SPOP	NM_001007230.1	Homo sapiens speckle-type POZ protein (SPOP), transcript variant 5, mRNA.	-0.68912
1126	7694	ILMN_1726368	ZNF135	NM_003436.2	Homo sapiens zinc finger protein 135 (ZNF135), mRNA.	-0.689031
1127	23032	ILMN_1723536	USP33	NM_015017.3	Homo sapiens ubiquitin specific peptidase 33 (USP33), transcript variant 1, mRNA.	-0.688852
1128	5325	ILMN_2356955	PLAGL1	NM_001080952.1	Homo sapiens pleiomorphic adenoma gene-like 1 (PLAGL1), transcript variant 4, mRNA.	0.688046
1129	9252	ILMN_1657515	RPS6KA5	NM_004755.2	Homo sapiens ribosomal protein S6 kinase, 90kDa, polypeptide 5 (RPS6KA5), transcript variant 1, mRNA.	-0.687956
1130	51008	ILMN_1685097	ASCC1	NM_015947.2	Homo sapiens activating signal cointegrator 1 complex subunit 1 (ASCC1), mRNA.	-0.687777
1131	5279	ILMN_2397571	PIGC	NM_153747.1	Homo sapiens phosphatidylinositol glycan anchor biosynthesis, class C (PIGC), transcript variant 1, mRNA.	-0.687598
1132	285282	ILMN_1662306	RABL3	NM_173825.3	Homo sapiens RAB, member of RAS oncogene family-like 3 (RABL3), mRNA.	-0.687329
1133	51315	ILMN_1745620	KRCC1	NM_016618.1	Homo sapiens lysine-rich coiled-coil 1 (KRCC1), mRNA.	0.686792
1134	23452	ILMN_1772612	ANGPTL2	NM_012098.2	Homo sapiens angiopoietin-like 2 (ANGPTL2), mRNA.	0.686344
1135	400566	ILMN_1707137	C17orf97	NM_001013672.3	Homo sapiens chromosome 17 open reading frame 97 (C17orf97), mRNA.	-0.686164
1136	284406	ILMN_1740490	ZFP82	NM_133466.2	Homo sapiens zinc finger protein 82 homolog (mouse) (ZFP82), mRNA.	-0.686075
1137	10973	ILMN_2294751	ASCC3	NM_006828.2	Homo sapiens activating signal cointegrator 1 complex subunit 3 (ASCC3), transcript variant 1, mRNA.	-0.685895
1138	23242	ILMN_1711888	COBL	NM_015198.2	Homo sapiens cordon-bleu homolog (mouse) (COBL), mRNA.	-0.685806
1139	6093	ILMN_1808768	ROCK1	NM_005406.2	Homo sapiens Rho-associated, coiled-coil containing protein kinase 1 (ROCK1), mRNA.	-0.685447
1140	285382	ILMN_2135339	C3orf70	NM_001025266.1	Homo sapiens chromosome 3 open reading frame 70 (C3orf70), mRNA.	-0.684998
1141	2796	ILMN_1745991	GNRH1	NM_000825.3	Homo sapiens gonadotropin-releasing hormone 1 (luteinizing-releasing hormone) (GNRH1), transcript variant 1, mRNA.	0.684908
1142	55201	ILMN_1796336	MAP1S	NM_018174.4	Homo sapiens microtubule-associated protein 1S (MAP1S), mRNA.	0.684819
1143	27303	ILMN_1665040	RBMS3	NM_001003793.1	Homo sapiens RNA binding motif, single stranded interacting protein (RBMS3), transcript variant 1, mRNA.	-0.684819
1144	8870	ILMN_1682717	IER3	NM_003897.3	Homo sapiens immediate early response 3 (IER3), mRNA.	0.684639
1145	905	ILMN_2357682	CCNT2	NM_001241.2	Homo sapiens cyclin T2 (CCNT2), transcript variant a, mRNA.	0.68428
1146	5032	ILMN_1752226	P2RY11	NM_002566.4	Homo sapiens purinergic receptor P2Y, G-protein coupled, 11 (P2RY11), mRNA.	0.683741
1147	9139	ILMN_2331062	CBFA2T2	NM_005093.3	Homo sapiens core-binding factor, runt domain, alpha subunit 2; translocated to, 2 (CBFA2T2), transcript variant 2, mRNA.	-0.683113
1148	55114	ILMN_1718610	ARHGAP17	NM_018054.4	Homo sapiens Rho GTPase activating protein 17 (ARHGAP17), transcript variant 2, mRNA.	-0.683023
1149	8379	ILMN_2358069	MAD1L1	NM_001013836.1	Homo sapiens MAD1 mitotic arrest deficient-like 1 (yeast) (MAD1L1), transcript variant 2, mRNA.	-0.682124
1150	9076	ILMN_1724686	CLDN1	NM_021101.3	Homo sapiens claudin 1 (CLDN1), mRNA.	0.681854
1151	4828	ILMN_2347592	NMB	NM_021077.3	Homo sapiens neuromedin B (NMB), transcript variant 1, mRNA.	0.681854
1152	160335	ILMN_1805645	TMTC2	NM_152588.1	Homo sapiens transmembrane and tetratricopeptide repeat containing 2 (TMTC2), mRNA.	-0.681854
1153	6943	ILMN_1728570	TCF21	NM_198392.1	Homo sapiens transcription factor 21 (TCF21), transcript variant 1, mRNA.	-0.681314
1154	6871	ILMN_1680682	TADA2L	NM_001488.3	Homo sapiens transcriptional adaptor 2 (ADA2 homolog, yeast)-like (TADA2L), transcript variant 1, mRNA.	-0.681314
1155	7228	ILMN_1696160	TRQ1	NR_000037.1	Homo sapiens tRNA glutamine 1 (TRQ1) on chromosome 17.	0.681314
1156	56959	ILMN_1753190	C9orf102	NM_020207.1	Homo sapiens chromosome 9 open reading frame 102 (C9orf102), mRNA.	-0.681224
1157	1407	ILMN_2202637	CRY1	NM_004075.2	Homo sapiens cryptochrome 1 (photolyase-like) (CRY1), mRNA.	-0.680864
1158	56905	ILMN_1793729	C15orf39	NM_015492.4	Homo sapiens chromosome 15 open reading frame 39 (C15orf39), mRNA.	0.680864
1159	84981	ILMN_2390310	C17orf91	NM_001001870.1	Homo sapiens chromosome 17 open reading frame 91 (C17orf91), transcript variant 2, mRNA.	0.680324
1160	8087	ILMN_1679640	FXR1	NM_005087.2	Homo sapiens fragile X mental retardation, autosomal homolog 1 (FXR1), transcript variant 1, mRNA.	-0.680324
1161	644799	ILMN_1675472	LOC644799	XM_934554.1	PREDICTED: Homo sapiens hypothetical protein LOC644799, transcript variant 1 (LOC644799), mRNA.	-0.680234
1162	1649	ILMN_1676984	DDIT3	NM_004083.4	Homo sapiens DNA-damage-inducible transcript 3 (DDIT3), mRNA.	0.679964
1163	1203	ILMN_1778203	CLN5	NM_006493.1	Homo sapiens ceroid-lipofuscinosis, neuronal 5 (CLN5), mRNA.	0.679874
1164	55252	ILMN_1698968	ASXL2	NM_018263.4	Homo sapiens additional sex combs like 2 (Drosophila) (ASXL2), mRNA.	-0.679694
1165	125061	ILMN_1707551	AFMID	NM_001010982.2	Homo sapiens arylformamidase (AFMID), mRNA.	0.678883
1166	11235	ILMN_1709396	PDCD10	NM_145859.1	Homo sapiens programmed cell death 10 (PDCD10), transcript variant 2, mRNA.	-0.678793
1167	401317	ILMN_1801122	LOC401317	XM_379479.3	PREDICTED: Homo sapiens hypothetical LOC401317 (LOC401317), mRNA.	0.677801
1168	146223	ILMN_1815319	CMTM4	NM_181521.2	Homo sapiens CKLF-like MARVEL transmembrane domain containing 4 (CMTM4), transcript variant 2, mRNA.	-0.677711
1169	80232	ILMN_1719343	WDR26	NM_025160.4	Homo sapiens WD repeat domain 26 (WDR26), mRNA.	0.677441
1170	51450	ILMN_1790338	PRRX2	NM_016307.3	Homo sapiens paired related homeobox 2 (PRRX2), mRNA.	-0.677441
1171	55677	ILMN_1747241	IWS1	NM_017969.1	Homo sapiens IWS1 homolog (S. cerevisiae) (IWS1), mRNA.	-0.67726
1172	8459	ILMN_2329679	TPST2	NM_001008566.1	Homo sapiens tyrosylprotein sulfotransferase 2 (TPST2), transcript variant 1, mRNA.	-0.67726
1173	80131	ILMN_1669052	LRRC8E	NM_025061.3	Homo sapiens leucine rich repeat containing 8 family, member E (LRRC8E), mRNA.	0.67708
1174	10363	ILMN_1678290	HMG20A	NM_018200.2	Homo sapiens high-mobility group 20A (HMG20A), mRNA.	-0.676989
1175	642477	ILMN_1794711	LOC642477	XM_930694.1	PREDICTED: Homo sapiens hypothetical protein LOC642477, transcript variant 2 (LOC642477), mRNA.	-0.676899
1176	3755	ILMN_1673769	KCNG1	NM_002237.3	Homo sapiens potassium voltage-gated channel, subfamily G, member 1 (KCNG1), mRNA.	0.676628
1177	9223	ILMN_1775853	MAGI1	NM_001033057.1	Homo sapiens membrane associated guanylate kinase, WW and PDZ domain containing 1 (MAGI1), transcript variant 3, mRNA.	-0.675997
1178	28951	ILMN_1714700	TRIB2	NM_021643.1	Homo sapiens tribbles homolog 2 (Drosophila) (TRIB2), mRNA.	-0.675997
1179	598	ILMN_1654118	BCL2L1	NM_138578.1	Homo sapiens BCL2-like 1 (BCL2L1), nuclear gene encoding mitochondrial protein, transcript variant 1, mRNA.	-0.675816
1180	23443	ILMN_1653429	SLC35A3	NM_012243.1	Homo sapiens solute carrier family 35 (UDP-N-acetylglucosamine (UDP-GlcNAc) transporter), member A3 (SLC35A3), mRNA.	-0.675726
1181	25778	ILMN_2352023	RIPK5	NM_199462.1	Homo sapiens receptor interacting protein kinase 5 (RIPK5), transcript variant 2, mRNA.	-0.675545
1182	83642	ILMN_1769787	SELO	NM_031454.1	Homo sapiens selenoprotein O (SELO), mRNA.	0.675184
1183	54780	ILMN_1679134	NSMCE4A	NM_017615.1	Homo sapiens non-SMC element 4 homolog A (S. cerevisiae) (NSMCE4A), mRNA.	-0.675184
1184	648399	ILMN_1700880	LOC648399	XM_937448.1	PREDICTED: Homo sapiens similar to Ornithine aminotransferase, mitochondrial precursor (Ornithine--oxo-acid aminotransferase) (LOC648399), mRNA.	0.675184
1185	4356	ILMN_1724754	MPP3	NR_003562.1	Homo sapiens membrane protein, palmitoylated 3 (MAGUK p55 subfamily member 3) (MPP3), transcript variant 2, transcribed RNA.	0.675093
1186	9928	ILMN_1808071	KIF14	NM_014875.1	Homo sapiens kinesin family member 14 (KIF14), mRNA.	-0.675003
1187	4790	ILMN_1714965	NFKB1	NM_003998.2	Homo sapiens nuclear factor of kappa light polypeptide gene enhancer in B-cells 1 (p105) (NFKB1), mRNA.	-0.67437
1188	8877	ILMN_2357134	SPHK1	NM_021972.2	Homo sapiens sphingosine kinase 1 (SPHK1), transcript variant 1, mRNA.	0.674099
1189	1993	ILMN_1769369	ELAVL2	NM_004432.2	Homo sapiens ELAV (embryonic lethal, abnormal vision, Drosophila)-like 2 (Hu antigen B) (ELAVL2), mRNA.	-0.674009
1190	11072	ILMN_1666546	DUSP14	NM_007026.2	Homo sapiens dual specificity phosphatase 14 (DUSP14), mRNA.	0.673828
1191	256691	ILMN_1679391	MAMDC2	NM_153267.3	Homo sapiens MAM domain containing 2 (MAMDC2), mRNA.	-0.673737
1192	57567	ILMN_1711361	ZNF319	NM_020807.1	Homo sapiens zinc finger protein 319 (ZNF319), mRNA.	0.673647
1193	23142	ILMN_1801403	DCUN1D4	NM_015115.1	Homo sapiens DCN1, defective in cullin neddylation 1, domain containing 4 (S. cerevisiae) (DCUN1D4), mRNA.	-0.673647
1194	89846	ILMN_1772686	FGD3	NM_033086.2	Homo sapiens FYVE, RhoGEF and PH domain containing 3 (FGD3), transcript variant 2, mRNA.	-0.673556
1195	6477	ILMN_2380566	SIAH1	NM_001006610.1	Homo sapiens seven in absentia homolog 1 (Drosophila) (SIAH1), transcript variant 2, mRNA.	-0.673376
1196	8738	ILMN_1690282	CRADD	NM_003805.3	Homo sapiens CASP2 and RIPK1 domain containing adaptor with death domain (CRADD), mRNA.	-0.673376
1197	23469	ILMN_1798164	PHF3	NM_015153.1	Homo sapiens PHD finger protein 3 (PHF3), mRNA.	-0.673195
1198	9847	ILMN_1682572	KIAA0528	NM_014802.1	Homo sapiens KIAA0528 (KIAA0528), mRNA.	-0.672833
1199	53836	ILMN_1656422	GPR87	NM_023915.2	Homo sapiens G protein-coupled receptor 87 (GPR87), mRNA.	0.672652
1200	121601	ILMN_2228215	ANO4	NM_178826.2	Homo sapiens anoctamin 4 (ANO4), mRNA.	-0.670478
1201	81031	ILMN_2120247	SLC2A10	NM_030777.3	Homo sapiens solute carrier family 2 (facilitated glucose transporter), member 10 (SLC2A10), mRNA.	0.670478
1202	152519	ILMN_1811593	NPAL1	NM_207330.1	Homo sapiens NIPA-like domain containing 1 (NPAL1), mRNA.	0.669027
1203	90441	ILMN_1776109	ZNF622	NM_033414.2	Homo sapiens zinc finger protein 622 (ZNF622), mRNA.	0.668845
1204	27236	ILMN_2403906	ARFIP1	NM_001025593.1	Homo sapiens ADP-ribosylation factor interacting protein 1 (ARFIP1), transcript variant 2, mRNA.	-0.668573
1205	27230	ILMN_1706817	SERP1	NM_014445.3	Homo sapiens stress-associated endoplasmic reticulum protein 1 (SERP1), mRNA.	0.668301
1206	7422	ILMN_2375879	VEGFA	NM_003376.4	Homo sapiens vascular endothelial growth factor A (VEGFA), transcript variant 2, mRNA.	0.668119
1207	57579	ILMN_2225608	FAM135A	NM_020819.2	Homo sapiens family with sequence similarity 135, member A (FAM135A), mRNA.	-0.668028
1208	26064	ILMN_1682139	RAI14	NM_015577.1	Homo sapiens retinoic acid induced 14 (RAI14), mRNA.	-0.667938
1209	7597	ILMN_2048982	ZBTB25	NM_006977.2	Homo sapiens zinc finger and BTB domain containing 25 (ZBTB25), mRNA.	-0.667847
1210	84622	ILMN_1726199	ZNF594	NM_032530.1	Homo sapiens zinc finger protein 594 (ZNF594), mRNA.	-0.667483
1211	152002	ILMN_1671116	C3orf21	NM_152531.3	Homo sapiens chromosome 3 open reading frame 21 (C3orf21), mRNA.	-0.667393
1212	25943	ILMN_1689585	C20orf194	NM_001009984.1	Homo sapiens chromosome 20 open reading frame 194 (C20orf194), mRNA.	-0.667211
1213	2744	ILMN_2188722	GLS	NM_014905.2	Homo sapiens glutaminase (GLS), mRNA.	0.66712
1214	22862	ILMN_2362581	FNDC3A	NM_001079673.1	Homo sapiens fibronectin type III domain containing 3A (FNDC3A), transcript variant 1, mRNA.	-0.66712
1215	19	ILMN_1766054	ABCA1	NM_005502.2	Homo sapiens ATP-binding cassette, sub-family A (ABC1), member 1 (ABCA1), mRNA.	-0.666757
1216	5783	ILMN_2374683	PTPN13	NM_080684.1	Homo sapiens protein tyrosine phosphatase, non-receptor type 13 (APO-1/CD95 (Fas)-associated phosphatase) (PTPN13), transcript variant 3, mRNA.	-0.666393
1217	8772	ILMN_1758658	FADD	NM_003824.2	Homo sapiens Fas (TNFRSF6)-associated via death domain (FADD), mRNA.	-0.666393
1218	638	ILMN_1770505	BIK	NM_001197.3	Homo sapiens BCL2-interacting killer (apoptosis-inducing) (BIK), mRNA.	0.66612
1219	91750	ILMN_1797055	LIN52	NM_001024674.1	Homo sapiens lin-52 homolog (C. elegans) (LIN52), mRNA.	-0.666029
1220	128710	ILMN_1715625	C20orf94	NM_001009608.1	Homo sapiens chromosome 20 open reading frame 94 (C20orf94), mRNA.	-0.666029
1221	23607	ILMN_1730433	CD2AP	NM_012120.2	Homo sapiens CD2-associated protein (CD2AP), mRNA.	-0.665938
1222	26091	ILMN_1678922	HERC4	NM_022079.2	Homo sapiens hect domain and RLD 4 (HERC4), transcript variant 1, mRNA.	-0.665302
1223	9786	ILMN_1651684	KIAA0586	NM_014749.2	Homo sapiens KIAA0586 (KIAA0586), mRNA.	-0.665211
1224	27300	ILMN_1797903	ZNF544	NM_014480.1	Homo sapiens zinc finger protein 544 (ZNF544), mRNA.	-0.664847
1225	64789	ILMN_1783996	C1orf176	NM_022774.1	Homo sapiens chromosome 1 open reading frame 176 (C1orf176), mRNA.	0.664847
1226	23394	ILMN_1666019	ADNP	NM_015339.2	Homo sapiens activity-dependent neuroprotector homeobox (ADNP), transcript variant 1, mRNA.	-0.664574
1227	8603	ILMN_1651504	C4orf8	NM_003704.3	Homo sapiens chromosome 4 open reading frame 8 (C4orf8), mRNA.	-0.664574
1228	494470	ILMN_1792389	RNF165	NM_152470.2	Homo sapiens ring finger protein 165 (RNF165), mRNA.	-0.664392
1229	23594	ILMN_1731070	ORC6L	NM_014321.2	Homo sapiens origin recognition complex, subunit 6 like (yeast) (ORC6L), mRNA.	0.66421
1230	344558	ILMN_1743275	SH3RF3	NM_001099289.1	Homo sapiens SH3 domain containing ring finger 3 (SH3RF3), mRNA.	-0.664028
1231	145508	ILMN_1806825	C14orf145	NM_152446.2	Homo sapiens chromosome 14 open reading frame 145 (C14orf145), mRNA.	-0.663937
1232	4880	ILMN_1675343	NPPC	NM_024409.1	Homo sapiens natriuretic peptide precursor C (NPPC), mRNA.	0.66339
1233	4488	ILMN_1766951	MSX2	NM_002449.4	Homo sapiens msh homeobox 2 (MSX2), mRNA.	0.662935
1234	6235	ILMN_2298818	RPS29	NM_001030001.1	Homo sapiens ribosomal protein S29 (RPS29), transcript variant 2, mRNA.	0.662844
1235	6926	ILMN_1713449	TBX3	NM_005996.3	Homo sapiens T-box 3 (TBX3), transcript variant 1, mRNA.	0.662297
1236	5927	ILMN_1786920	JARID1A	NM_005056.1	Homo sapiens Jumonji, AT rich interactive domain 1A (RBBP2-like) (JARID1A), mRNA.	-0.662114
1237	23236	ILMN_1723969	PLCB1	NM_015192.2	Homo sapiens phospholipase C, beta 1 (phosphoinositide-specific) (PLCB1), transcript variant 1, mRNA.	-0.661658
1238	79443	ILMN_1709032	FYCO1	NM_024513.1	Homo sapiens FYVE and coiled-coil domain containing 1 (FYCO1), mRNA.	-0.661476
1239	6096	ILMN_1746658	RORB	NM_006914.3	Homo sapiens RAR-related orphan receptor B (RORB), mRNA.	-0.661385
1240	8295	ILMN_1660368	TRRAP	NM_003496.1	Homo sapiens transformation/transcription domain-associated protein (TRRAP), mRNA.	-0.660655
1241	26030	ILMN_1780671	PLEKHG3	NM_015549.1	Homo sapiens pleckstrin homology domain containing, family G (with RhoGef domain) member 3 (PLEKHG3), mRNA.	-0.659833
1242	728565	ILMN_1682288	LOC728565	XR_015320.1	PREDICTED: Homo sapiens similar to Beta-glucuronidase precursor (LOC728565), mRNA.	-0.659742
1243	25936	ILMN_1739210	NSL1	NM_001042549.1	Homo sapiens NSL1, MIND kinetochore complex component, homolog (S. cerevisiae) (NSL1), transcript variant 2, mRNA.	-0.659742
1244	83849	ILMN_1777362	SYT15	NM_031912.3	Homo sapiens synaptotagmin XV (SYT15), transcript variant a, mRNA.	-0.659559
1245	51719	ILMN_1765858	CAB39	NM_016289.2	Homo sapiens calcium binding protein 39 (CAB39), mRNA.	-0.659194
1246	23185	ILMN_1766222	LARP5	NM_015155.1	Homo sapiens La ribonucleoprotein domain family, member 5 (LARP5), mRNA.	-0.659011
1247	3241	ILMN_1764850	HPCAL1	NM_134421.1	Homo sapiens hippocalcin-like 1 (HPCAL1), transcript variant 2, mRNA.	-0.65892
1248	646817	ILMN_1702585	LOC646817	XM_929774.2	PREDICTED: Homo sapiens similar to Protein SET (Phosphatase 2A inhibitor I2PP2A) (I-2PP2A) (Template-activating factor I) (TAF-I) (HLA-DR-associated protein II) (PHAPII) (Inhibitor of granzyme A-activated DNase) (IGAAD) (LOC646817), mRNA.	0.658371
1249	5898	ILMN_1755364	RALA	NM_005402.2	Homo sapiens v-ral simian leukemia viral oncogene homolog A (ras related) (RALA), mRNA.	-0.65828
1250	84900	ILMN_1738093	TMEM118	NM_032814.2	Homo sapiens transmembrane protein 118 (TMEM118), mRNA.	-0.658189
1251	8848	ILMN_2412380	TSC22D1	NM_183422.1	Homo sapiens TSC22 domain family, member 1 (TSC22D1), transcript variant 1, mRNA.	0.658097
1252	114294	ILMN_1703335	LACTB	NM_032857.2	Homo sapiens lactamase, beta (LACTB), nuclear gene encoding mitochondrial protein, transcript variant 1, mRNA.	-0.657731
1253	2960	ILMN_1655921	GTF2E1	NM_005513.1	Homo sapiens general transcription factor IIE, polypeptide 1 (alpha subunit, 56kD) (GTF2E1), mRNA.	-0.65764
1254	57532	ILMN_2102693	NUFIP2	NM_020772.1	Homo sapiens nuclear fragile X mental retardation protein interacting protein 2 (NUFIP2), mRNA.	-0.657274
1255	5087	ILMN_1784678	PBX1	NM_002585.1	Homo sapiens pre-B-cell leukemia homeobox 1 (PBX1), mRNA.	-0.657274
1256	53918	ILMN_1770811	PELO	NM_015946.4	Homo sapiens pelota homolog (Drosophila) (PELO), mRNA.	0.657183
1257	6431	ILMN_1697469	SFRS6	NM_006275.4	Homo sapiens splicing factor, arginine/serine-rich 6 (SFRS6), mRNA.	0.656176
1258	27294	ILMN_1689200	DHDH	NM_014475.3	Homo sapiens dihydrodiol dehydrogenase (dimeric) (DHDH), mRNA.	0.655993
1259	653689	ILMN_2355549	GSTT2	NM_001080843.1	Homo sapiens glutathione S-transferase theta 2 (GSTT2), mRNA.	0.655901
1260	6100	ILMN_1687922	RP9	NM_203288.1	Homo sapiens retinitis pigmentosa 9 (autosomal dominant) (RP9), mRNA.	0.65526
1261	5253	ILMN_1720476	PHF2	NM_005392.3	Homo sapiens PHD finger protein 2 (PHF2), mRNA.	-0.655169
1262	6491	ILMN_2413650	STIL	NM_003035.2	Homo sapiens SCL/TAL1 interrupting locus (STIL), transcript variant 2, mRNA.	-0.654527
1263	9587	ILMN_1798454	MAD2L1BP	NM_014628.2	Homo sapiens MAD2L1 binding protein (MAD2L1BP), transcript variant 2, mRNA.	0.65361
1264	599	ILMN_1746561	BCL2L2	NM_004050.2	Homo sapiens BCL2-like 2 (BCL2L2), mRNA.	-0.653519
1265	65094	ILMN_1692896	JMJD4	NM_023007.1	Homo sapiens jumonji domain containing 4 (JMJD4), mRNA.	-0.653427
1266	355	ILMN_2319077	FAS	NM_152877.1	Homo sapiens Fas (TNF receptor superfamily, member 6) (FAS), transcript variant 7, mRNA.	0.653152
1267	9639	ILMN_2132809	ARHGEF10	NM_014629.2	Homo sapiens Rho guanine nucleotide exchange factor (GEF) 10 (ARHGEF10), mRNA.	-0.65306
1268	23034	ILMN_2119297	SAMD4A	NM_015589.3	Homo sapiens sterile alpha motif domain containing 4A (SAMD4A), mRNA.	-0.652785
1269	641	ILMN_1709484	BLM	NM_000057.2	Homo sapiens Bloom syndrome (BLM), mRNA.	-0.652785
1270	9325	ILMN_1661173	TRIP4	NM_016213.3	Homo sapiens thyroid hormone receptor interactor 4 (TRIP4), mRNA.	-0.652785
1271	10253	ILMN_2089329	SPRY2	NM_005842.2	Homo sapiens sprouty homolog 2 (Drosophila) (SPRY2), mRNA.	0.652693
1272	8309	ILMN_1685703	ACOX2	NM_003500.2	Homo sapiens acyl-Coenzyme A oxidase 2, branched chain (ACOX2), mRNA.	0.652601
1273	10370	ILMN_1663092	CITED2	NM_006079.3	Homo sapiens Cbp/p300-interacting transactivator, with Glu/Asp-rich carboxy-terminal domain, 2 (CITED2), mRNA.	0.652601
1274	285172	ILMN_1779486	FAM126B	NM_173822.2	Homo sapiens family with sequence similarity 126, member B (FAM126B), mRNA.	-0.652142
1275	283694	ILMN_1735042	OR4N4	NM_001005241.1	Homo sapiens olfactory receptor, family 4, subfamily N, member 4 (OR4N4), mRNA.	-0.651867
1276	7371	ILMN_1768662	UCK2	NM_012474.3	Homo sapiens uridine-cytidine kinase 2 (UCK2), mRNA.	-0.651683
1277	5590	ILMN_2386982	PRKCZ	NM_002744.4	Homo sapiens protein kinase C, zeta (PRKCZ), transcript variant 1, mRNA.	-0.651591
1278	55629	ILMN_2147306	PNRC2	NM_017761.2	Homo sapiens proline-rich nuclear receptor coactivator 2 (PNRC2), mRNA.	-0.651316
1279	5339	ILMN_1744268	PLEC1	NM_000445.2	Homo sapiens plectin 1, intermediate filament binding protein 500kDa (PLEC1), transcript variant 1, mRNA.	0.65104
1280	56548	ILMN_1732831	CHST7	NM_019886.2	Homo sapiens carbohydrate (N-acetylglucosamine 6-O) sulfotransferase 7 (CHST7), mRNA.	0.650948
1281	6657	ILMN_2177156	SOX2	NM_003106.2	Homo sapiens SRY (sex determining region Y)-box 2 (SOX2), mRNA.	-0.650029
1282	60682	ILMN_2363231	SMAP1	NM_021940.3	Homo sapiens small ArfGAP 1 (SMAP1), transcript variant 2, mRNA.	-0.64911
1283	9869	ILMN_1718207	SETDB1	NM_012432.2	Homo sapiens SET domain, bifurcated 1 (SETDB1), mRNA.	-0.648926
1284	10892	ILMN_1730986	MALT1	NM_006785.2	Homo sapiens mucosa associated lymphoid tissue lymphoma translocation gene 1 (MALT1), transcript variant 1, mRNA.	-0.648373
1285	10272	ILMN_1730670	FSTL3	NM_005860.2	Homo sapiens follistatin-like 3 (secreted glycoprotein) (FSTL3), mRNA.	0.648281
1286	6047	ILMN_2142695	RNF4	NM_002938.2	Homo sapiens ring finger protein 4 (RNF4), mRNA.	-0.648189
1287	57610	ILMN_1667306	RANBP10	NM_020850.1	Homo sapiens RAN binding protein 10 (RANBP10), mRNA.	-0.648097
1288	84952	ILMN_1730229	CGNL1	NM_032866.3	Homo sapiens cingulin-like 1 (CGNL1), mRNA.	-0.648005
1289	81609	ILMN_1714401	SNX27	NM_030918.5	Homo sapiens sorting nexin family member 27 (SNX27), mRNA.	-0.648005
1290	57533	ILMN_1779886	TBC1D14	NM_020773.1	Homo sapiens TBC1 domain family, member 14 (TBC1D14), mRNA.	-0.646624
1291	23130	ILMN_1756006	ATG2A	NM_015104.1	Homo sapiens ATG2 autophagy related 2 homolog A (S. cerevisiae) (ATG2A), mRNA.	0.646347
1292	10865	ILMN_2415157	ARID5A	NM_212481.1	Homo sapiens AT rich interactive domain 5A (MRF1-like) (ARID5A), mRNA.	0.646255
1293	55876	ILMN_1666206	GSDMB	NM_001042471.1	Homo sapiens gasdermin B (GSDMB), transcript variant 1, mRNA.	0.645702
1294	374879	ILMN_1812805	ZNF699	XM_936462.1	PREDICTED: Homo sapiens zinc finger protein 699 (ZNF699), mRNA.	0.644779
1295	57799	ILMN_1712705	RAB40C	NM_021168.2	Homo sapiens RAB40C, member RAS oncogene family (RAB40C), mRNA.	-0.644502
1296	23200	ILMN_2124155	ATP11B	NM_014616.1	Homo sapiens ATPase, class VI, type 11B (ATP11B), mRNA.	-0.64441
1297	152503	ILMN_1653133	SH3D19	NM_001009555.2	Homo sapiens SH3 domain containing 19 (SH3D19), mRNA.	-0.644318
1298	25913	ILMN_2327203	POT1	NR_003104.1	Homo sapiens POT1 protection of telomeres 1 homolog (S. pombe) (POT1), transcript variant 5, transcribed RNA.	-0.644041
1299	84986	ILMN_1688953	ARHGAP19	NM_032900.4	Homo sapiens Rho GTPase activating protein 19 (ARHGAP19), mRNA.	-0.644041
1300	81847	ILMN_1685679	RNF146	NM_030963.2	Homo sapiens ring finger protein 146 (RNF146), mRNA.	0.643949
1301	9299	ILMN_1666599	SNORD30	NR_002561.1	Homo sapiens small nucleolar RNA, C/D box 30 (SNORD30), non-coding RNA.	0.643856
1302	4796	ILMN_1781383	NFKBIL2	NM_013432.3	Homo sapiens nuclear factor of kappa light polypeptide gene enhancer in B-cells inhibitor-like 2 (NFKBIL2), mRNA.	0.643579
1303	4802	ILMN_1810488	NFYC	NM_014223.2	Homo sapiens nuclear transcription factor Y, gamma (NFYC), mRNA.	-0.642655
1304	2294	ILMN_1680973	FOXF1	NM_001451.2	Homo sapiens forkhead box F1 (FOXF1), mRNA.	0.642101
1305	10758	ILMN_1701514	TRAF3IP2	NM_147686.1	Homo sapiens TRAF3 interacting protein 2 (TRAF3IP2), transcript variant 2, mRNA.	-0.642008
1306	7328	ILMN_1674633	UBE2H	NM_003344.2	Homo sapiens ubiquitin-conjugating enzyme E2H (UBC8 homolog, yeast) (UBE2H), transcript variant 1, mRNA.	-0.641823
1307	9681	ILMN_1658717	DEPDC5	NM_014662.2	Homo sapiens DEP domain containing 5 (DEPDC5), transcript variant 1, mRNA.	-0.641084
1308	440345	ILMN_1669657	LOC440345	XM_933717.1	PREDICTED: Homo sapiens hypothetical protein LOC440345, transcript variant 6 (LOC440345), mRNA.	-0.640991
1309	79029	ILMN_1729179	SPATA5L1	NM_024063.1	Homo sapiens spermatogenesis associated 5-like 1 (SPATA5L1), mRNA.	0.640899
1310	8050	ILMN_1652357	PDHX	NM_003477.1	Homo sapiens pyruvate dehydrogenase complex, component X (PDHX), nuclear gene encoding mitochondrial protein, mRNA.	-0.640528
1311	26009	ILMN_1653618	ZZZ3	NM_015534.4	Homo sapiens zinc finger, ZZ-type containing 3 (ZZZ3), mRNA.	-0.640528
1312	5337	ILMN_1719696	PLD1	NM_002662.2	Homo sapiens phospholipase D1, phosphatidylcholine-specific (PLD1), mRNA.	-0.640158
1313	604	ILMN_1737314	BCL6	NM_001706.2	Homo sapiens B-cell CLL/lymphoma 6 (zinc finger protein 51) (BCL6), transcript variant 1, mRNA.	0.640066
1314	29893	ILMN_2396947	PSMC3IP	NM_016556.1	Homo sapiens PSMC3 interacting protein (PSMC3IP), transcript variant 2, mRNA.	0.63988
1315	4831	ILMN_2234873	NME2	NM_001018138.1	Homo sapiens non-metastatic cells 2, protein (NM23B) expressed in (NME2), transcript variant 3, mRNA.	0.63988
1316	596	ILMN_2246956	BCL2	NM_000633.2	Homo sapiens B-cell CLL/lymphoma 2 (BCL2), nuclear gene encoding mitochondrial protein, transcript variant alpha, mRNA.	-0.639603
1317	23080	ILMN_1722292	KIAA0241	NM_015060.1	Homo sapiens KIAA0241 (KIAA0241), mRNA.	-0.639325
1318	257415	ILMN_1777745	FAM133B	NM_001040057.1	Homo sapiens family with sequence similarity 133, member B (FAM133B), transcript variant 2, mRNA.	0.639325
1319	286053	ILMN_1693210	NSMCE2	NM_173685.1	Homo sapiens non-SMC element 2, MMS21 homolog (S. cerevisiae) (NSMCE2), mRNA.	-0.639232
1320	27199	ILMN_1709091	OXGR1	NM_080818.3	Homo sapiens oxoglutarate (alpha-ketoglutarate) receptor 1 (OXGR1), mRNA.	0.638954
1321	3133	ILMN_1765258	HLA-E	NM_005516.4	Homo sapiens major histocompatibility complex, class I, E (HLA-E), mRNA.	0.638306
1322	28514	ILMN_1743373	DLL1	NM_005618.3	Homo sapiens delta-like 1 (Drosophila) (DLL1), mRNA.	0.638213
1323	57482	ILMN_1708709	KIAA1211	XM_044178.10	PREDICTED: Homo sapiens KIAA1211 protein, transcript variant 1 (KIAA1211), mRNA.	-0.638213
1324	219333	ILMN_1687284	USP12	NM_182488.1	Homo sapiens ubiquitin specific peptidase 12 (USP12), mRNA.	-0.637935
1325	26269	ILMN_1672843	FBXO8	NM_012180.2	Homo sapiens F-box protein 8 (FBXO8), mRNA.	-0.637378
1326	6728	ILMN_2192032	SRP19	NM_003135.1	Homo sapiens signal recognition particle 19kDa (SRP19), mRNA.	-0.6371
1327	150291	ILMN_1781225	FLJ35801	NM_153044.1	Homo sapiens hypothetical protein FLJ35801 (FLJ35801), mRNA.	-0.636915
1328	55181	ILMN_1807533	C17orf71	NM_018149.5	Homo sapiens chromosome 17 open reading frame 71 (C17orf71), mRNA.	0.636915
1329	401472	ILMN_1807093	FLJ45248	NM_207505.1	Homo sapiens FLJ45248 protein (FLJ45248), mRNA.	-0.636729
1330	64131	ILMN_1830462	XYLT1	NM_022166.3	Homo sapiens xylosyltransferase I (XYLT1), mRNA.	-0.636543
1331	64398	ILMN_1750689	MPP5	NM_022474.2	Homo sapiens membrane protein, palmitoylated 5 (MAGUK p55 subfamily member 5) (MPP5), mRNA.	-0.636543
1332	80345	ILMN_1809566	ZSCAN16	NM_025231.1	Homo sapiens zinc finger and SCAN domain containing 16 (ZSCAN16), mRNA.	-0.636451
1333	162989	ILMN_1768031	DEDD2	NM_133328.2	Homo sapiens death effector domain containing 2 (DEDD2), mRNA.	0.636358
1334	23062	ILMN_1686152	GGA2	NM_015044.3	Homo sapiens golgi associated, gamma adaptin ear containing, ARF binding protein 2 (GGA2), mRNA.	0.636358
1335	1998	ILMN_1691559	ELF2	NM_006874.2	Homo sapiens E74-like factor 2 (ets domain transcription factor) (ELF2), transcript variant 2, mRNA.	-0.636172
1336	5432	ILMN_1732300	POLR2C	NM_032940.2	Homo sapiens polymerase (RNA) II (DNA directed) polypeptide C, 33kDa (POLR2C), mRNA.	0.636079
1337	57763	ILMN_2185563	ANKRA2	NM_023039.2	Homo sapiens ankyrin repeat, family A (RFXANK-like), 2 (ANKRA2), mRNA.	0.635987
1338	3433	ILMN_1739428	IFIT2	NM_001547.4	Homo sapiens interferon-induced protein with tetratricopeptide repeats 2 (IFIT2), mRNA.	0.635894
1339	55904	ILMN_2259633	MLL5	NM_182931.2	Homo sapiens myeloid/lymphoid or mixed-lineage leukemia 5 (trithorax homolog, Drosophila) (MLL5), transcript variant 1, mRNA.	-0.635801
1340	79020	ILMN_1751051	C7orf25	NM_001099858.1	Homo sapiens chromosome 7 open reading frame 25 (C7orf25), transcript variant 1, mRNA.	-0.635615
1341	9117	ILMN_1752435	SEC22C	NM_032970.2	Homo sapiens SEC22 vesicle trafficking protein homolog C (S. cerevisiae) (SEC22C), transcript variant 1, mRNA.	-0.635615
1342	84456	ILMN_1727495	L3MBTL3	NM_032438.1	Homo sapiens l(3)mbt-like 3 (Drosophila) (L3MBTL3), transcript variant 1, mRNA.	-0.635522
1343	57684	ILMN_1718668	ZBTB26	NM_020924.2	Homo sapiens zinc finger and BTB domain containing 26 (ZBTB26), mRNA.	-0.635336
1344	26783	ILMN_1787326	SNORA65	NR_002449.1	Homo sapiens small nucleolar RNA, H/ACA box 65 (SNORA65), non-coding RNA.	0.635244
1345	51339	ILMN_2328094	DACT1	NM_016651.5	Homo sapiens dapper, antagonist of beta-catenin, homolog 1 (Xenopus laevis) (DACT1), transcript variant 1, mRNA.	0.635058
1346	163882	ILMN_1670263	C1orf71	NM_152609.1	Homo sapiens chromosome 1 open reading frame 71 (C1orf71), mRNA.	-0.634222
1347	220972	ILMN_2336335	2009-03-08	NM_145021.4	Homo sapiens membrane-associated ring finger (C3HC4) 8 (MARCH8), transcript variant 8, mRNA.	-0.634222
1348	10257	ILMN_2194009	ABCC4	NM_005845.2	Homo sapiens ATP-binding cassette, sub-family C (CFTR/MRP), member 4 (ABCC4), mRNA.	-0.633943
1349	27295	ILMN_1695299	PDLIM3	NM_014476.1	Homo sapiens PDZ and LIM domain 3 (PDLIM3), mRNA.	0.63385
1350	10393	ILMN_1770378	ANAPC10	NM_014885.3	Homo sapiens anaphase promoting complex subunit 10 (ANAPC10), mRNA.	-0.633757
1351	9865	ILMN_1778755	KIAA0644	NM_014817.3	Homo sapiens KIAA0644 gene product (KIAA0644), mRNA.	0.633571
1352	7556	ILMN_1763208	ZNF10	NM_015394.4	Homo sapiens zinc finger protein 10 (ZNF10), mRNA.	0.633385
1353	11075	ILMN_1795679	STMN2	NM_007029.2	Homo sapiens stathmin-like 2 (STMN2), mRNA.	0.633385
1354	55783	ILMN_1814573	FTSJD1	NM_018348.5	Homo sapiens FtsJ methyltransferase domain containing 1 (FTSJD1), transcript variant 1, mRNA.	0.63292
1355	8313	ILMN_1724480	AXIN2	NM_004655.2	Homo sapiens axin 2 (conductin, axil) (AXIN2), mRNA.	-0.63264
1356	867	ILMN_2181968	CBL	NM_005188.2	Homo sapiens Cas-Br-M (murine) ecotropic retroviral transforming sequence (CBL), mRNA.	-0.63264
1357	50485	ILMN_1752111	SMARCAL1	NM_014140.2	Homo sapiens SWI/SNF related, matrix associated, actin dependent regulator of chromatin, subfamily a-like 1 (SMARCAL1), mRNA.	-0.632547
1358	56257	ILMN_2180827	MEPCE	NM_019606.4	Homo sapiens methylphosphate capping enzyme (MEPCE), mRNA.	0.632547
1359	85025	ILMN_1752213	TMEM60	NM_032936.2	Homo sapiens transmembrane protein 60 (TMEM60), mRNA.	-0.632361
1360	1264	ILMN_1810054	CNN1	NM_001299.4	Homo sapiens calponin 1, basic, smooth muscle (CNN1), mRNA.	0.632268
1361	55022	ILMN_1671891	PID1	NM_017933.3	Homo sapiens phosphotyrosine interaction domain containing 1 (PID1), mRNA.	-0.632082
1362	51523	ILMN_1745256	CXXC5	NM_016463.5	Homo sapiens CXXC finger 5 (CXXC5), mRNA.	-0.631803
1363	2707	ILMN_2334531	GJB3	NM_001005752.1	Homo sapiens gap junction protein, beta 3, 31kDa (GJB3), transcript variant 2, mRNA.	0.631523
1364	56992	ILMN_1753063	KIF15	NM_020242.1	Homo sapiens kinesin family member 15 (KIF15), mRNA.	-0.631337
1365	124402	ILMN_1733863	FAM100A	NM_145253.2	Homo sapiens family with sequence similarity 100, member A (FAM100A), mRNA.	0.631337
1366	10042	ILMN_2300636	HMG2L1	NM_014250.1	Homo sapiens high-mobility group protein 2-like 1 (HMG2L1), transcript variant 2, mRNA.	-0.631337
1367	134957	ILMN_1684402	STXBP5	NM_139244.2	Homo sapiens syntaxin binding protein 5 (tomosyn) (STXBP5), mRNA.	-0.630965
1368	54921	ILMN_2366998	CTF8	NM_001040144.1	Homo sapiens chromosome transmission fidelity factor 8 homolog (S. cerevisiae) (CTF8), transcript variant 2, mRNA.	0.630219
1369	25800	ILMN_2143566	SLC39A6	NM_012319.2	Homo sapiens solute carrier family 39 (zinc transporter), member 6 (SLC39A6), mRNA.	0.630219
1370	4758	ILMN_1763144	NEU1	NM_000434.2	Homo sapiens sialidase 1 (lysosomal sialidase) (NEU1), mRNA.	0.630033
1371	2737	ILMN_1771962	GLI3	NM_000168.2	Homo sapiens GLI-Kruppel family member GLI3 (Greig cephalopolysyndactyly syndrome) (GLI3), mRNA.	-0.629566
1372	55186	ILMN_1766528	SLC25A36	NM_018155.1	Homo sapiens solute carrier family 25, member 36 (SLC25A36), mRNA.	0.62938
1373	54826	ILMN_1814622	FLJ20125	NM_017676.1	Homo sapiens hypothetical protein FLJ20125 (FLJ20125), mRNA.	-0.629287
1374	3987	ILMN_1733176	LIMS1	XM_938773.1	PREDICTED: Homo sapiens LIM and senescent cell antigen-like domains 1 (LIMS1), mRNA.	-0.62882
1375	51194	ILMN_1684746	IPO11	NM_016338.3	Homo sapiens importin 11 (IPO11), mRNA.	-0.628447
1376	55775	ILMN_1726520	TDP1	NM_018319.3	Homo sapiens tyrosyl-DNA phosphodiesterase 1 (TDP1), transcript variant 1, mRNA.	-0.628167
1377	9846	ILMN_1665964	GAB2	NM_080491.1	Homo sapiens GRB2-associated binding protein 2 (GAB2), transcript variant 1, mRNA.	-0.62798
1378	5208	ILMN_1723436	PFKFB2	NM_001018053.1	Homo sapiens 6-phosphofructo-2-kinase/fructose-2,6-biphosphatase 2 (PFKFB2), transcript variant 2, mRNA.	0.627887
1379	5565	ILMN_1786021	PRKAB2	NM_005399.3	Homo sapiens protein kinase, AMP-activated, beta 2 non-catalytic subunit (PRKAB2), mRNA.	0.627513
1380	182	ILMN_1691376	JAG1	NM_000214.1	Homo sapiens jagged 1 (Alagille syndrome) (JAG1), mRNA.	0.62742
1381	55178	ILMN_1689652	RNMTL1	NM_018146.2	Homo sapiens RNA methyltransferase like 1 (RNMTL1), mRNA.	0.62742
1382	22884	ILMN_2096405	WDR37	NM_014023.3	Homo sapiens WD repeat domain 37 (WDR37), mRNA.	-0.627233
1383	400464	ILMN_1786168	LOC400464	NM_001013670.1	Homo sapiens similar to FLJ43276 protein (LOC400464), mRNA.	0.627233
1384	55544	ILMN_2404049	RBM38	NM_183425.1	Homo sapiens RNA binding motif protein 38 (RBM38), transcript variant 2, mRNA.	0.62714
1385	26057	ILMN_2406335	ANKRD17	NM_198889.1	Homo sapiens ankyrin repeat domain 17 (ANKRD17), transcript variant 2, mRNA.	-0.627046
1386	244	ILMN_2186983	ANXA8L2	NM_001630.2	Homo sapiens annexin A8-like 2 (ANXA8L2), mRNA.	-0.627046
1387	23513	ILMN_2324029	SCRIB	NM_015356.3	Homo sapiens scribbled homolog (Drosophila) (SCRIB), transcript variant 2, mRNA.	0.627046
1388	11120	ILMN_2364852	BTN2A1	NM_007049.2	Homo sapiens butyrophilin, subfamily 2, member A1 (BTN2A1), transcript variant 1, mRNA.	0.626112
1389	113612	ILMN_1790008	CYP2U1	NM_183075.2	Homo sapiens cytochrome P450, family 2, subfamily U, polypeptide 1 (CYP2U1), mRNA.	0.625832
1390	51747	ILMN_2299072	CROP	NM_006107.2	Homo sapiens cisplatin resistance-associated overexpressed protein (CROP), transcript variant 2, mRNA.	0.625738
1391	10068	ILMN_2334296	IL18BP	NM_173042.2	Homo sapiens interleukin 18 binding protein (IL18BP), transcript variant A, mRNA.	0.624616
1392	220002	ILMN_2129505	CYBASC3	NM_153611.3	Homo sapiens cytochrome b, ascorbate dependent 3 (CYBASC3), mRNA.	0.624616
1393	6913	ILMN_1721580	TBX15	NM_152380.2	Homo sapiens T-box 15 (TBX15), mRNA.	-0.624428
1394	30812	ILMN_1789244	SOX8	NM_014587.2	Homo sapiens SRY (sex determining region Y)-box 8 (SOX8), mRNA.	0.624428
1395	201134	ILMN_2273331	CCDC46	NM_145036.2	Homo sapiens coiled-coil domain containing 46 (CCDC46), transcript variant 1, mRNA.	-0.624054
1396	8312	ILMN_1766185	AXIN1	NM_181050.1	Homo sapiens axin 1 (AXIN1), transcript variant 2, mRNA.	-0.623399
1397	55367	ILMN_2400352	LRDD	NM_018494.3	Homo sapiens leucine-rich repeats and death domain containing (LRDD), transcript variant 2, mRNA.	0.623118
1398	647946	ILMN_1656767	LOC647946	XM_943585.1	PREDICTED: Homo sapiens hypothetical protein LOC647945, transcript variant 2 (LOC647946), mRNA.	-0.623024
1399	26277	ILMN_1697420	TINF2	NM_012461.1	Homo sapiens TERF1 (TRF1)-interacting nuclear factor 2 (TINF2), mRNA.	-0.623024
1400	740	ILMN_1681324	MRPL49	NM_004927.2	Homo sapiens mitochondrial ribosomal protein L49 (MRPL49), nuclear gene encoding mitochondrial protein, mRNA.	0.622837
1401	4928	ILMN_1732776	NUP98	NM_016320.3	Homo sapiens nucleoporin 98kDa (NUP98), transcript variant 1, mRNA.	-0.622462
1402	54920	ILMN_1811650	DUS2L	NM_017803.3	Homo sapiens dihydrouridine synthase 2-like, SMM1 homolog (S. cerevisiae) (DUS2L), mRNA.	-0.622368
1403	23063	ILMN_1693668	KIAA0261	NM_015045.1	Homo sapiens KIAA0261 (KIAA0261), mRNA.	-0.621993
1404	116372	ILMN_1668863	LYPD1	NM_144586.5	Homo sapiens LY6/PLAUR domain containing 1 (LYPD1), transcript variant 1, mRNA.	-0.621431
1405	161357	ILMN_1684447	MDGA2	NM_182830.2	Homo sapiens MAM domain containing glycosylphosphatidylinositol anchor 2 (MDGA2), mRNA.	-0.621243
1406	51593	ILMN_2358202	ARS2	NM_015908.4	Homo sapiens arsenate resistance protein 2 (ARS2), transcript variant 1, mRNA.	0.62068
1407	7204	ILMN_1805792	TRIO	NM_007118.2	Homo sapiens triple functional domain (PTPRF interacting) (TRIO), mRNA.	-0.62068
1408	152006	ILMN_1793616	RNF38	NM_022781.4	Homo sapiens ring finger protein 38 (RNF38), transcript variant 1, mRNA.	-0.620493
1409	5981	ILMN_2217935	RFC1	NM_002913.3	Homo sapiens replication factor C (activator 1) 1, 145kDa (RFC1), mRNA.	-0.620023
1410	80071	ILMN_1783676	CCDC15	NM_025004.1	Homo sapiens coiled-coil domain containing 15 (CCDC15), mRNA.	-0.620023
1411	84065	ILMN_1793632	TMEM222	NM_032125.2	Homo sapiens transmembrane protein 222 (TMEM222), mRNA.	0.619648
1412	387119	ILMN_1793559	C6orf204	NM_206921.2	Homo sapiens chromosome 6 open reading frame 204 (C6orf204), transcript variant 2, mRNA.	-0.619648
1413	50628	ILMN_1770206	GEMIN4	NM_015721.2	Homo sapiens gem (nuclear organelle) associated protein 4 (GEMIN4), mRNA.	0.619366
1414	493856	ILMN_1796397	CISD2	NM_001008388.1	Homo sapiens CDGSH iron sulfur domain 2 (CISD2), mRNA.	0.619178
1415	54663	ILMN_1789775	WDR74	XM_001125771.1	PREDICTED: Homo sapiens WD repeat domain 74 (WDR74), mRNA.	0.61899
1416	9678	ILMN_1697975	PHF14	NM_014660.2	Homo sapiens PHD finger protein 14 (PHF14), transcript variant 2, mRNA.	-0.618802
1417	55342	ILMN_1808783	STRBP	NM_018387.2	Homo sapiens spermatid perinuclear RNA binding protein (STRBP), mRNA.	-0.618521
1418	7153	ILMN_1686097	TOP2A	NM_001067.2	Homo sapiens topoisomerase (DNA) II alpha 170kDa (TOP2A), mRNA.	-0.618239
1419	84132	ILMN_2115696	USP42	NM_032172.1	Homo sapiens ubiquitin specific peptidase 42 (USP42), mRNA.	-0.617769
1420	84552	ILMN_1674344	PARD6G	NM_032510.3	Homo sapiens par-6 partitioning defective 6 homolog gamma (C. elegans) (PARD6G), mRNA.	-0.617675
1421	344595	ILMN_1696701	LOC344595	XM_298151.5	PREDICTED: Homo sapiens hypothetical LOC344595 (LOC344595), mRNA.	-0.617487
1422	4435	ILMN_1691641	CITED1	NM_004143.2	Homo sapiens Cbp/p300-interacting transactivator, with Glu/Asp-rich carboxy-terminal domain, 1 (CITED1), mRNA.	0.617016
1423	23492	ILMN_1657361	CBX7	NM_175709.2	Homo sapiens chromobox homolog 7 (CBX7), mRNA.	-0.617016
1424	117584	ILMN_1753819	RFFL	NM_057178.3	Homo sapiens ring finger and FYVE-like domain containing 1 (RFFL), transcript variant 1, mRNA.	-0.616922
1425	7571	ILMN_1720027	ZNF23	NM_145911.1	Homo sapiens zinc finger protein 23 (KOX 16) (ZNF23), mRNA.	0.616734
1426	8945	ILMN_1815718	BTRC	NM_033637.2	Homo sapiens beta-transducin repeat containing (BTRC), transcript variant 1, mRNA.	-0.616734
1427	135293	ILMN_1766000	PM20D2	NM_001010853.1	Homo sapiens peptidase M20 domain containing 2 (PM20D2), mRNA.	0.616734
1428	6520	ILMN_2317658	SLC3A2	NM_001012661.1	Homo sapiens solute carrier family 3 (activators of dibasic and neutral amino acid transport), member 2 (SLC3A2), transcript variant 1, mRNA.	0.616734
1429	734	ILMN_1757732	OSGIN2	NM_004337.1	Homo sapiens oxidative stress induced growth inhibitor family member 2 (OSGIN2), mRNA.	0.616452
1430	84856	ILMN_1759186	MGC16291	XR_017966.1	PREDICTED: Homo sapiens hypothetical protein MGC16291 (MGC16291), misc RNA.	0.616358
1431	153830	ILMN_1710906	RNF145	NM_144726.1	Homo sapiens ring finger protein 145 (RNF145), mRNA.	-0.616264
1432	57714	ILMN_2289093	KIAA1618	NM_020954.2	Homo sapiens KIAA1618 (KIAA1618), mRNA.	-0.616264
1433	1894	ILMN_1717173	ECT2	NM_018098.4	Homo sapiens epithelial cell transforming sequence 2 oncogene (ECT2), mRNA.	-0.616075
1434	143098	ILMN_1721774	MPP7	NM_173496.3	Homo sapiens membrane protein, palmitoylated 7 (MAGUK p55 subfamily member 7) (MPP7), mRNA.	-0.615981
1435	25937	ILMN_1787115	WWTR1	NM_015472.3	Homo sapiens WW domain containing transcription regulator 1 (WWTR1), mRNA.	-0.615793
1436	6891	ILMN_1777565	TAP2	NM_000544.3	Homo sapiens transporter 2, ATP-binding cassette, sub-family B (MDR/TAP) (TAP2), transcript variant 1, mRNA.	0.615699
1437	1464	ILMN_1666894	CSPG4	NM_001897.4	Homo sapiens chondroitin sulfate proteoglycan 4 (CSPG4), mRNA.	0.615605
1438	2802	ILMN_1733511	GOLGA3	NM_005895.3	Homo sapiens golgi autoantigen, golgin subfamily a, 3 (GOLGA3), mRNA.	-0.615605
1439	10667	ILMN_1793732	FARS2	NM_006567.3	Homo sapiens phenylalanyl-tRNA synthetase 2, mitochondrial (FARS2), nuclear gene encoding mitochondrial protein, mRNA.	-0.615228
1440	10717	ILMN_1669377	AP4B1	NM_006594.1	Homo sapiens adaptor-related protein complex 4, beta 1 subunit (AP4B1), mRNA.	0.615134
1441	285704	ILMN_1776213	RGMB	NM_001012761.1	Homo sapiens RGM domain family, member B (RGMB), transcript variant 1, mRNA.	0.615134
1442	124935	ILMN_1787127	SLC43A2	NM_152346.1	Homo sapiens solute carrier family 43, member 2 (SLC43A2), mRNA.	-0.61504
1443	5989	ILMN_1725787	RFX1	NM_002918.3	Homo sapiens regulatory factor X, 1 (influences HLA class II expression) (RFX1), mRNA.	-0.61504
1444	374378	ILMN_1673773	GALNTL4	NM_198516.1	Homo sapiens UDP-N-acetyl-alpha-D-galactosamine:polypeptide N-acetylgalactosaminyltransferase-like 4 (GALNTL4), mRNA.	-0.614945
1445	196527	ILMN_1674941	ANO6	NM_001025356.1	Homo sapiens anoctamin 6 (ANO6), mRNA.	-0.614474
1446	6799	ILMN_2400372	SULT1A2	NM_001054.2	Homo sapiens sulfotransferase family, cytosolic, 1A, phenol-preferring, member 2 (SULT1A2), transcript variant 1, mRNA.	0.61438
1447	9150	ILMN_1815759	CTDP1	NM_004715.3	Homo sapiens CTD (carboxy-terminal domain, RNA polymerase II, polypeptide A) phosphatase, subunit 1 (CTDP1), transcript variant FCP1a, mRNA.	-0.614286
1448	92181	ILMN_1731412	UBTD2	NM_152277.2	Homo sapiens ubiquitin domain containing 2 (UBTD2), mRNA.	-0.613532
1449	441459	ILMN_1733360	LOC441459	NM_001013728.1	Homo sapiens similar to bA255A11.3 (novel protein similar to KIAA1074) (LOC441459), mRNA.	-0.613437
1450	1010	ILMN_1709269	CDH12	NM_004061.2	Homo sapiens cadherin 12, type 2 (N-cadherin 2) (CDH12), mRNA.	-0.613437
1451	163590	ILMN_1758057	TOR1AIP2	NM_145034.2	Homo sapiens torsin A interacting protein 2 (TOR1AIP2), mRNA.	0.613249
1452	5494	ILMN_1727127	PPM1A	NM_177951.1	Homo sapiens protein phosphatase 1A (formerly 2C), magnesium-dependent, alpha isoform (PPM1A), transcript variant 2, mRNA.	-0.612966
1453	55761	ILMN_1660810	TTC17	NM_018259.4	Homo sapiens tetratricopeptide repeat domain 17 (TTC17), mRNA.	0.612683
1454	79446	ILMN_1704351	WDR25	NM_024515.3	Homo sapiens WD repeat domain 25 (WDR25), mRNA.	-0.612588
1455	55578	ILMN_1669555	FAM48A	NM_001014286.2	Homo sapiens family with sequence similarity 48, member A (FAM48A), transcript variant 1, mRNA.	-0.6124
1456	84250	ILMN_2214278	ANKRD32	NM_032290.2	Homo sapiens ankyrin repeat domain 32 (ANKRD32), mRNA.	-0.612211
1457	7082	ILMN_1691499	TJP1	NM_003257.3	Homo sapiens tight junction protein 1 (zona occludens 1) (TJP1), transcript variant 1, mRNA.	-0.612211
1458	8915	ILMN_1716446	BCL10	NM_003921.2	Homo sapiens B-cell CLL/lymphoma 10 (BCL10), mRNA.	0.612211
1459	401074	ILMN_1813179	LOC401074	XM_942831.2	PREDICTED: Homo sapiens hypothetical LOC401074 (LOC401074), mRNA.	0.612117
1460	9670	ILMN_1651229	IPO13	NM_014652.2	Homo sapiens importin 13 (IPO13), mRNA.	0.612022
1461	157313	ILMN_1660654	CDCA2	NM_152562.2	Homo sapiens cell division cycle associated 2 (CDCA2), mRNA.	-0.611739
1462	80019	ILMN_1794914	UBTD1	NM_024954.3	Homo sapiens ubiquitin domain containing 1 (UBTD1), mRNA.	-0.611739
1463	1059	ILMN_1664028	CENPB	NM_001810.5	Homo sapiens centromere protein B, 80kDa (CENPB), mRNA.	-0.611645
1464	85441	ILMN_1787509	PRIC285	NM_033405.2	Homo sapiens peroxisomal proliferator-activated receptor A interacting complex 285 (PRIC285), transcript variant 2, mRNA.	0.611361
1465	29914	ILMN_1651872	UBIAD1	NM_013319.1	Homo sapiens UbiA prenyltransferase domain containing 1 (UBIAD1), mRNA.	0.611078
1466	140459	ILMN_2397776	ASB6	NM_177999.1	Homo sapiens ankyrin repeat and SOCS box-containing 6 (ASB6), transcript variant 2, mRNA.	0.610983
1467	55914	ILMN_1805024	ERBB2IP	NM_018695.2	Homo sapiens erbb2 interacting protein (ERBB2IP), transcript variant 2, mRNA.	-0.610889
1468	81532	ILMN_1706273	HCCA2	NM_053005.3	Homo sapiens HCCA2 protein (HCCA2), mRNA.	-0.610795
1469	9497	ILMN_2200917	SLC4A7	NM_003615.2	Homo sapiens solute carrier family 4, sodium bicarbonate cotransporter, member 7 (SLC4A7), mRNA.	-0.610511
1470	23380	ILMN_2261379	SRGAP2	NM_015326.2	Homo sapiens SLIT-ROBO Rho GTPase activating protein 2 (SRGAP2), transcript variant 1, mRNA.	-0.610417
1471	8476	ILMN_1781472	CDC42BPA	NM_003607.3	Homo sapiens CDC42 binding protein kinase alpha (DMPK-like) (CDC42BPA), transcript variant B, mRNA.	-0.610322
1472	5564	ILMN_1793522	PRKAB1	NM_006253.4	Homo sapiens protein kinase, AMP-activated, beta 1 non-catalytic subunit (PRKAB1), mRNA.	0.610039
1473	9088	ILMN_2401436	PKMYT1	NM_182687.1	Homo sapiens protein kinase, membrane associated tyrosine/threonine 1 (PKMYT1), transcript variant 2, mRNA.	0.609944
1474	8572	ILMN_1663976	PDLIM4	NM_003687.2	Homo sapiens PDZ and LIM domain 4 (PDLIM4), mRNA.	-0.609755
1475	4234	ILMN_1815190	METTL1	NM_005371.4	Homo sapiens methyltransferase like 1 (METTL1), transcript variant 1, mRNA.	-0.609755
1476	9925	ILMN_1757262	ZBTB5	NM_014872.1	Homo sapiens zinc finger and BTB domain containing 5 (ZBTB5), mRNA.	-0.608904
1477	79833	ILMN_1707484	GEMIN6	NM_024775.9	Homo sapiens gem (nuclear organelle) associated protein 6 (GEMIN6), mRNA.	-0.608904
1478	23245	ILMN_1797283	ASTN2	NM_198188.1	Homo sapiens astrotactin 2 (ASTN2), transcript variant 4, mRNA.	-0.608715
1479	57556	ILMN_1713529	SEMA6A	NM_020796.3	Homo sapiens sema domain, transmembrane domain (TM), and cytoplasmic domain, (semaphorin) 6A (SEMA6A), mRNA.	-0.608242
1480	2491	ILMN_1658010	CENPI	NM_006733.2	Homo sapiens centromere protein I (CENPI), mRNA.	-0.607768
1481	10650	ILMN_1654671	SLMO1	NM_006553.2	Homo sapiens slowmo homolog 1 (Drosophila) (SLMO1), mRNA.	0.606537
1482	29091	ILMN_1750912	STXBP6	NM_014178.6	Homo sapiens syntaxin binding protein 6 (amisyn) (STXBP6), mRNA.	-0.606063
1483	10189	ILMN_1688390	THOC4	XM_946253.1	PREDICTED: Homo sapiens THO complex 4, transcript variant 2 (THOC4), mRNA.	0.606063
1484	84168	ILMN_1670379	ANTXR1	NM_032208.1	Homo sapiens anthrax toxin receptor 1 (ANTXR1), transcript variant 1, mRNA.	-0.606063
1485	8091	ILMN_2344662	HMGA2	NM_003483.4	Homo sapiens high mobility group AT-hook 2 (HMGA2), transcript variant 1, mRNA.	-0.606063
1486	126133	ILMN_2051381	ALDH16A1	NM_153329.2	Homo sapiens aldehyde dehydrogenase 16 family, member A1 (ALDH16A1), mRNA.	0.605968
1487	54882	ILMN_1765091	ANKHD1	NM_017747.1	Homo sapiens ankyrin repeat and KH domain containing 1 (ANKHD1), transcript variant 1, mRNA.	-0.605494
1488	8495	ILMN_1675656	PPFIBP2	NM_003621.1	Homo sapiens PTPRF interacting protein, binding protein 2 (liprin beta 2) (PPFIBP2), mRNA.	-0.60521
1489	7464	ILMN_2327974	CORO2A	NM_052820.2	Homo sapiens coronin, actin binding protein, 2A (CORO2A), transcript variant 2, mRNA.	-0.604451
1490	55247	ILMN_1757697	NEIL3	NM_018248.1	Homo sapiens nei endonuclease VIII-like 3 (E. coli) (NEIL3), mRNA.	-0.604356
1491	26872	ILMN_1733094	STEAP1	NM_012449.2	Homo sapiens six transmembrane epithelial antigen of the prostate 1 (STEAP1), mRNA.	0.604071
1492	8728	ILMN_1713751	ADAM19	NM_033274.2	Homo sapiens ADAM metallopeptidase domain 19 (meltrin beta) (ADAM19), transcript variant 2, mRNA.	-0.603692
1493	4609	ILMN_1680618	MYC	NM_002467.3	Homo sapiens v-myc myelocytomatosis viral oncogene homolog (avian) (MYC), mRNA.	0.603407
1494	55602	ILMN_1773066	CDKN2AIP	NM_017632.2	Homo sapiens CDKN2A interacting protein (CDKN2AIP), mRNA.	0.602932
1495	595097	ILMN_1669210	SNORD16	NR_002440.1	Homo sapiens small nucleolar RNA, C/D box 16 (SNORD16), non-coding RNA.	0.601697
1496	10561	ILMN_1760062	IFI44	NM_006417.3	Homo sapiens interferon-induced protein 44 (IFI44), mRNA.	-0.601506
1497	55702	ILMN_1703430	FLJ10374	NM_018074.3	Homo sapiens hypothetical protein FLJ10374 (FLJ10374), mRNA.	-0.601316
1498	8460	ILMN_1651950	TPST1	NM_003596.2	Homo sapiens tyrosylprotein sulfotransferase 1 (TPST1), mRNA.	-0.601221
1499	11039	ILMN_2133534	SMA4	NM_021652.2	Homo sapiens SMA4 (SMA4), mRNA.	-0.601126
1500	654364	ILMN_1693430	NME1-NME2	NM_001018136.1	Homo sapiens NME1-NME2 readthrough transcript (NME1-NME2), mRNA.	0.601126
1501	1292	ILMN_1783909	COL6A2	NM_001849.3	Homo sapiens collagen, type VI, alpha 2 (COL6A2), transcript variant 2C2, mRNA.	0.600841
1502	642852	ILMN_1688246	LOC642852	XM_926249.2	PREDICTED: Homo sapiens hypothetical LOC642852 (LOC642852), mRNA.	-0.60065
1503	28966	ILMN_1795666	SNX24	NM_014035.1	Homo sapiens sorting nexin 24 (SNX24), mRNA.	-0.60065
1504	643995	ILMN_1665290	LOC643995	XM_934410.1	PREDICTED: Homo sapiens similar to Importin alpha-2 subunit (Karyopherin alpha-2 subunit) (SRP1-alpha) (RAG cohort protein 1), transcript variant 2 (LOC643995), mRNA.	-0.600555
1505	7784	ILMN_1805377	ZP3	NM_007155.4	Homo sapiens zona pellucida glycoprotein 3 (sperm receptor) (ZP3), mRNA.	0.600365
1506	4507	ILMN_1753639	MTAP	NM_002451.3	Homo sapiens methylthioadenosine phosphorylase (MTAP), mRNA.	-0.600079
1507	654096	ILMN_1713384	LOC654096	XM_939253.1	PREDICTED: Homo sapiens similar to Ovarian cancer-related protein 10-2 (OVC10-2) (LOC654096), mRNA.	-0.599984
1508	122616	ILMN_1686082	C14orf79	NM_174891.3	Homo sapiens chromosome 14 open reading frame 79 (C14orf79), mRNA.	0.599984
1509	8239	ILMN_1656165	USP9X	NM_001039591.2	Homo sapiens ubiquitin specific peptidase 9, X-linked (USP9X), transcript variant 4, mRNA.	-0.599889
1510	23332	ILMN_1700507	CLASP1	NM_015282.1	Homo sapiens cytoplasmic linker associated protein 1 (CLASP1), mRNA.	-0.599889
1511	56255	ILMN_2204754	TXNDC13	NM_021156.2	Homo sapiens thioredoxin domain containing 13 (TXNDC13), mRNA.	0.599794
1512	221322	ILMN_1805695	C6orf170	NM_152730.3	Homo sapiens chromosome 6 open reading frame 170 (C6orf170), mRNA.	-0.599508
1513	3218	ILMN_1798496	HOXB8	NM_024016.3	Homo sapiens homeobox B8 (HOXB8), mRNA.	0.599223
1514	5530	ILMN_1670970	PPP3CA	NM_000944.3	Homo sapiens protein phosphatase 3 (formerly 2B), catalytic subunit, alpha isoform (PPP3CA), mRNA.	-0.599127
1515	29116	ILMN_1656111	MYLIP	NM_013262.3	Homo sapiens myosin regulatory light chain interacting protein (MYLIP), mRNA.	0.598651
1516	898	ILMN_1733419	CCNE1	NM_001238.1	Homo sapiens cyclin E1 (CCNE1), transcript variant 1, mRNA.	0.59846
1517	57403	ILMN_1786976	RAB22A	NM_020673.2	Homo sapiens RAB22A, member RAS oncogene family (RAB22A), mRNA.	0.597889
1518	641765	ILMN_1692198	LOC641765	XM_935531.1	PREDICTED: Homo sapiens similar to General transcription factor II-I repeat domain-containing protein 1 (GTF2I repeat domain containing protein 1) (Muscle TFII-I repeat domain-containing protein 1) (General transcription factor III) (Slow-muscle-fiber enhancer binding pro... (LOC641765), mRNA.	-0.597698
1519	64478	ILMN_2216860	CSMD1	NM_033225.3	Homo sapiens CUB and Sushi multiple domains 1 (CSMD1), mRNA.	-0.597507
1520	554206	ILMN_1690036	LOC554206	XR_001382.1	PREDICTED: Homo sapiens hypothetical LOC554206 (LOC554206), misc RNA.	-0.597507
1521	81706	ILMN_1664855	PPP1R14C	NM_030949.2	Homo sapiens protein phosphatase 1, regulatory (inhibitor) subunit 14C (PPP1R14C), mRNA.	-0.597317
1522	6161	ILMN_1782167	RPL32	NM_001007074.1	Homo sapiens ribosomal protein L32 (RPL32), transcript variant 3, mRNA.	0.596935
1523	10766	ILMN_1748884	TOB2	NM_016272.3	Homo sapiens transducer of ERBB2, 2 (TOB2), mRNA.	0.59684
1524	602	ILMN_1710514	BCL3	NM_005178.2	Homo sapiens B-cell CLL/lymphoma 3 (BCL3), mRNA.	-0.596267
1525	89801	ILMN_1784822	PPP1R3F	NM_033215.3	Homo sapiens protein phosphatase 1, regulatory (inhibitor) subunit 3F (PPP1R3F), mRNA.	0.596172
1526	2104	ILMN_1661994	ESRRG	NM_206594.1	Homo sapiens estrogen-related receptor gamma (ESRRG), transcript variant 2, mRNA.	-0.596172
1527	221830	ILMN_1781121	TWISTNB	NM_001002926.1	Homo sapiens TWIST neighbor (TWISTNB), mRNA.	0.595695
1528	634	ILMN_1716815	CEACAM1	NM_001024912.1	Homo sapiens carcinoembryonic antigen-related cell adhesion molecule 1 (biliary glycoprotein) (CEACAM1), transcript variant 2, mRNA.	0.595504
1529	51714	ILMN_1746368	SELT	NM_016275.3	Homo sapiens selenoprotein T (SELT), mRNA.	0.595313
1530	5962	ILMN_1708611	RDX	NM_002906.3	Homo sapiens radixin (RDX), mRNA.	-0.595122
1531	8546	ILMN_1768867	AP3B1	NM_003664.3	Homo sapiens adaptor-related protein complex 3, beta 1 subunit (AP3B1), mRNA.	-0.594931
1532	51249	ILMN_1681972	TMEM69	NM_016486.2	Homo sapiens transmembrane protein 69 (TMEM69), mRNA.	-0.594835
1533	26811	ILMN_1680393	SNORD55	NR_000015.2	Homo sapiens small nucleolar RNA, C/D box 55 (SNORD55), non-coding RNA.	0.594166
1534	94161	ILMN_1682402	SNORD46	NR_000024.2	Homo sapiens small nucleolar RNA, C/D box 46 (SNORD46), non-coding RNA.	0.59388
1535	79191	ILMN_1811468	IRX3	NM_024336.1	Homo sapiens iroquois homeobox 3 (IRX3), mRNA.	0.593784
1536	9265	ILMN_2160727	CYTH3	NM_004227.3	Homo sapiens cytohesin 3 (CYTH3), mRNA.	-0.593688
1537	55320	ILMN_1666208	C14orf106	NM_018353.3	Homo sapiens chromosome 14 open reading frame 106 (C14orf106), mRNA.	-0.593497
1538	54870	ILMN_2385191	QRICH1	NM_017730.2	Homo sapiens glutamine-rich 1 (QRICH1), transcript variant 1, mRNA.	-0.593402
1539	199953	ILMN_1738420	TMEM201	NM_001010866.1	Homo sapiens transmembrane protein 201 (TMEM201), mRNA.	0.593306
1540	26984	ILMN_1775036	SEC22A	NM_012430.3	Homo sapiens SEC22 vesicle trafficking protein homolog A (S. cerevisiae) (SEC22A), mRNA.	-0.59321
1541	5194	ILMN_1683916	PEX13	NM_002618.2	Homo sapiens peroxisome biogenesis factor 13 (PEX13), mRNA.	0.592732
1542	83698	ILMN_1761693	CALN1	NM_031468.2	Homo sapiens calneuron 1 (CALN1), transcript variant 1, mRNA.	-0.592636
1543	10627	ILMN_1675848	MRCL3	NM_006471.2	Homo sapiens myosin regulatory light chain MRCL3 (MRCL3), mRNA.	0.592349
1544	400879	ILMN_1729197	LOC400879	XM_934985.1	PREDICTED: Homo sapiens hypothetical LOC400879, transcript variant 2 (LOC400879), mRNA.	-0.592254
1545	54498	ILMN_2367258	SMOX	NM_175840.1	Homo sapiens spermine oxidase (SMOX), transcript variant 2, mRNA.	0.592254
1546	22982	ILMN_1676062	DIP2C	NM_014974.1	Homo sapiens DIP2 disco-interacting protein 2 homolog C (Drosophila) (DIP2C), mRNA.	-0.591967
1547	9221	ILMN_2184640	NOLC1	NM_004741.1	Homo sapiens nucleolar and coiled-body phosphoprotein 1 (NOLC1), mRNA.	0.591871
1548	10155	ILMN_1736575	TRIM28	NM_005762.2	Homo sapiens tripartite motif-containing 28 (TRIM28), mRNA.	0.591488
1549	201973	ILMN_1716368	CCDC111	NM_152683.1	Homo sapiens coiled-coil domain containing 111 (CCDC111), mRNA.	-0.591201
1550	8906	ILMN_1754179	AP1G2	NM_003917.2	Homo sapiens adaptor-related protein complex 1, gamma 2 subunit (AP1G2), mRNA.	0.591201
1551	23113	ILMN_1806010	PARC	NM_015089.2	Homo sapiens p53-associated parkin-like cytoplasmic protein (PARC), mRNA.	0.590818
1552	10439	ILMN_1714709	OLFM1	NM_006334.3	Homo sapiens olfactomedin 1 (OLFM1), transcript variant 2, mRNA.	0.590722
1553	1890	ILMN_2109708	ECGF1	NM_001953.2	Homo sapiens endothelial cell growth factor 1 (platelet-derived) (ECGF1), mRNA.	0.590722
1554	22856	ILMN_1791576	CHSY1	NM_014918.3	Homo sapiens chondroitin sulfate synthase 1 (CHSY1), mRNA.	-0.590722
1555	5770	ILMN_1681591	PTPN1	NM_002827.2	Homo sapiens protein tyrosine phosphatase, non-receptor type 1 (PTPN1), mRNA.	-0.590626
1556	84317	ILMN_1730347	CCDC115	NM_032357.2	Homo sapiens coiled-coil domain containing 115 (CCDC115), mRNA.	0.59053
1557	64860	ILMN_1741156	ARMCX5	NM_022838.2	Homo sapiens armadillo repeat containing, X-linked 5 (ARMCX5), mRNA.	-0.590339
1558	6284	ILMN_2407168	S100A13	NM_001024211.1	Homo sapiens S100 calcium binding protein A13 (S100A13), transcript variant 3, mRNA.	0.590147
1559	30061	ILMN_2053103	SLC40A1	NM_014585.3	Homo sapiens solute carrier family 40 (iron-regulated transporter), member 1 (SLC40A1), mRNA.	0.589476
1560	4747	ILMN_1659086	NEFL	NM_006158.2	Homo sapiens neurofilament, light polypeptide 68kDa (NEFL), mRNA.	0.58938
1561	22926	ILMN_1703471	ATF6	NM_007348.2	Homo sapiens activating transcription factor 6 (ATF6), mRNA.	-0.589284
1562	4299	ILMN_2129015	AFF1	NM_005935.1	Homo sapiens AF4/FMR2 family, member 1 (AFF1), mRNA.	-0.589188
1563	64083	ILMN_1708841	GOLPH3	NM_022130.3	Homo sapiens golgi phosphoprotein 3 (coat-protein) (GOLPH3), mRNA.	-0.588709
1564	92691	ILMN_1813796	TMEM169	NM_138390.2	Homo sapiens transmembrane protein 169 (TMEM169), mRNA.	0.588613
1565	22981	ILMN_1789094	NLP	NM_025176.4	Homo sapiens ninein-like (NLP), mRNA.	-0.588613
1566	201255	ILMN_2275803	LRRC45	NM_144999.2	Homo sapiens leucine rich repeat containing 45 (LRRC45), mRNA.	0.587749
1567	284358	ILMN_1718770	FLJ36070	NM_182574.1	Homo sapiens likely ortholog of MEF2-activating SAP transcriptional regulator (FLJ36070), mRNA.	-0.587269
1568	196074	ILMN_1738342	METT5D1	NM_152636.1	Homo sapiens methyltransferase 5 domain containing 1 (METT5D1), mRNA.	-0.587077
1569	56652	ILMN_1701243	C10orf2	NM_021830.3	Homo sapiens chromosome 10 open reading frame 2 (C10orf2), mRNA.	0.586885
1570	284098	ILMN_2178186	PIGW	NM_178517.3	Homo sapiens phosphatidylinositol glycan anchor biosynthesis, class W (PIGW), mRNA.	0.586597
1571	2049	ILMN_1741346	EPHB3	NM_004443.3	Homo sapiens EPH receptor B3 (EPHB3), mRNA.	0.586597
1572	654	ILMN_1747650	BMP6	NM_001718.4	Homo sapiens bone morphogenetic protein 6 (BMP6), mRNA.	-0.586501
1573	339105	ILMN_2133187	POL3S	NM_001039503.2	Homo sapiens polyserase 3 (POL3S), mRNA.	0.586501
1574	6935	ILMN_1762231	ZEB1	NM_030751.3	Homo sapiens zinc finger E-box binding homeobox 1 (ZEB1), mRNA.	-0.586308
1575	285590	ILMN_1764723	SH3PXD2B	NM_001017995.1	Homo sapiens SH3 and PX domains 2B (SH3PXD2B), mRNA.	-0.586308
1576	4286	ILMN_2304186	MITF	NM_198158.1	Homo sapiens microphthalmia-associated transcription factor (MITF), transcript variant 5, mRNA.	-0.586116
1577	113878	ILMN_2275098	DTX2	NM_020892.1	Homo sapiens deltex homolog 2 (Drosophila) (DTX2), mRNA.	-0.585828
1578	388	ILMN_1802205	RHOB	NM_004040.2	Homo sapiens ras homolog gene family, member B (RHOB), mRNA.	0.585828
1579	55922	ILMN_1707534	NKRF	NM_017544.2	Homo sapiens NFKB repressing factor (NKRF), mRNA.	0.585732
1580	5594	ILMN_1706677	MAPK1	NM_002745.4	Homo sapiens mitogen-activated protein kinase 1 (MAPK1), transcript variant 1, mRNA.	-0.585636
1581	5422	ILMN_2191436	POLA1	NM_016937.2	Homo sapiens polymerase (DNA directed), alpha 1, catalytic subunit (POLA1), mRNA.	-0.585443
1582	23708	ILMN_1730101	GSPT2	NM_018094.2	Homo sapiens G1 to S phase transition 2 (GSPT2), mRNA.	0.585251
1583	64328	ILMN_2088612	XPO4	NM_022459.3	Homo sapiens exportin 4 (XPO4), mRNA.	-0.585251
1584	10001	ILMN_1654543	MED6	NM_005466.2	Homo sapiens mediator complex subunit 6 (MED6), mRNA.	-0.585155
1585	203238	ILMN_1764188	C9orf93	NM_173550.2	Homo sapiens chromosome 9 open reading frame 93 (C9orf93), mRNA.	-0.584674
1586	142678	ILMN_2385178	MIB2	NM_080875.1	Homo sapiens mindbomb homolog 2 (Drosophila) (MIB2), mRNA.	0.584482
1587	65125	ILMN_1876924	WNK1	NM_018979.2	Homo sapiens WNK lysine deficient protein kinase 1 (WNK1), mRNA.	-0.584482
1588	57520	ILMN_1775268	HECW2	NM_020760.1	Homo sapiens HECT, C2 and WW domain containing E3 ubiquitin protein ligase 2 (HECW2), mRNA.	-0.584
1589	5890	ILMN_1802392	RAD51L1	NM_133509.2	Homo sapiens RAD51-like 1 (S. cerevisiae) (RAD51L1), transcript variant 3, mRNA.	-0.583808
1590	7019	ILMN_1715661	TFAM	NM_003201.1	Homo sapiens transcription factor A, mitochondrial (TFAM), nuclear gene encoding mitochondrial protein, mRNA.	0.583615
1591	122809	ILMN_2413264	SOCS4	NM_080867.2	Homo sapiens suppressor of cytokine signaling 4 (SOCS4), transcript variant 2, mRNA.	0.583519
1592	55818	ILMN_1722532	JMJD1A	NM_018433.3	Homo sapiens jumonji domain containing 1A (JMJD1A), mRNA.	0.58323
1593	57001	ILMN_1771348	ACN9	NM_020186.1	Homo sapiens ACN9 homolog (S. cerevisiae) (ACN9), mRNA.	-0.582941
1594	55193	ILMN_1659470	PBRM1	NM_181042.2	Homo sapiens polybromo 1 (PBRM1), transcript variant 4, mRNA.	-0.582941
1595	170958	ILMN_1748432	ZNF525	XM_375646.3	PREDICTED: Homo sapiens zinc finger protein 525 (ZNF525), mRNA.	0.582845
1596	115123	ILMN_1655796	2009-03-03	XM_001127871.1	PREDICTED: Homo sapiens membrane-associated ring finger (C3HC4) 3 (MARCH3), mRNA.	-0.582556
1597	84034	ILMN_1697268	EMILIN2	NM_032048.2	Homo sapiens elastin microfibril interfacer 2 (EMILIN2), mRNA.	0.582267
1598	790	ILMN_1810992	CAD	NM_004341.3	Homo sapiens carbamoyl-phosphate synthetase 2, aspartate transcarbamylase, and dihydroorotase (CAD), mRNA.	0.581881
1599	284996	ILMN_2112524	RNF149	NM_173647.2	Homo sapiens ring finger protein 149 (RNF149), mRNA.	0.581881
1600	114794	ILMN_1658685	ELFN2	NM_052906.3	Homo sapiens extracellular leucine-rich repeat and fibronectin type III domain containing 2 (ELFN2), mRNA.	-0.581496
1601	56243	ILMN_1706960	KIAA1217	NM_001098500.1	Homo sapiens KIAA1217 (KIAA1217), transcript variant 2, mRNA.	-0.581496
1602	84890	ILMN_1690352	ADO	NM_032804.5	Homo sapiens 2-aminoethanethiol (cysteamine) dioxygenase (ADO), mRNA.	0.581399
1603	8493	ILMN_1670875	PPM1D	NM_003620.2	Homo sapiens protein phosphatase 1D magnesium-dependent, delta isoform (PPM1D), mRNA.	0.581399
1604	10849	ILMN_1747870	CD3EAP	NM_012099.1	Homo sapiens CD3e molecule, epsilon associated protein (CD3EAP), mRNA.	0.581303
1605	6645	ILMN_1808374	SNTB2	NM_006750.2	Homo sapiens syntrophin, beta 2 (dystrophin-associated protein A1, 59kDa, basic component 2) (SNTB2), transcript variant 1, mRNA.	-0.581207
1606	5663	ILMN_1809193	PSEN1	NM_000021.2	Homo sapiens presenilin 1 (Alzheimer disease 3) (PSEN1), mRNA.	-0.580917
1607	7260	ILMN_2129349	TSSC1	NM_003310.1	Homo sapiens tumor suppressing subtransferable candidate 1 (TSSC1), mRNA.	-0.580724
1608	55269	ILMN_1795927	PSPC1	NM_001042414.1	Homo sapiens paraspeckle component 1 (PSPC1), transcript variant alpha, mRNA.	-0.580724
1609	4437	ILMN_1719471	MSH3	NM_002439.2	Homo sapiens mutS homolog 3 (E. coli) (MSH3), mRNA.	-0.580724
1610	6239	ILMN_2415267	RREB1	NM_001003699.1	Homo sapiens ras responsive element binding protein 1 (RREB1), transcript variant 1, mRNA.	-0.580145
1611	1386	ILMN_1748271	ATF2	NM_001880.2	Homo sapiens activating transcription factor 2 (ATF2), mRNA.	-0.579952
1612	113179	ILMN_1806275	ADAT3	NM_138422.1	Homo sapiens adenosine deaminase, tRNA-specific 3, TAD3 homolog (S. cerevisiae) (ADAT3), mRNA.	-0.579952
1613	8505	ILMN_2410428	PARG	NM_003631.2	Homo sapiens poly (ADP-ribose) glycohydrolase (PARG), mRNA.	-0.579952
1614	3070	ILMN_2202423	HELLS	NM_018063.3	Homo sapiens helicase, lymphoid-specific (HELLS), mRNA.	-0.579277
1615	51527	ILMN_1712748	C14orf129	NM_016472.3	Homo sapiens chromosome 14 open reading frame 129 (C14orf129), mRNA.	0.578987
1616	154141	ILMN_1764082	MBOAT1	NM_001080480.1	Homo sapiens membrane bound O-acyltransferase domain containing 1 (MBOAT1), mRNA.	-0.578987
1617	90204	ILMN_1812856	ZSWIM1	NM_080603.3	Homo sapiens zinc finger, SWIM-type containing 1 (ZSWIM1), mRNA.	-0.57889
1618	90333	ILMN_1782749	ZNF468	NM_199132.1	Homo sapiens zinc finger protein 468 (ZNF468), transcript variant 1, mRNA.	0.578601
1619	23395	ILMN_1700168	LARS2	NM_015340.3	Homo sapiens leucyl-tRNA synthetase 2, mitochondrial (LARS2), nuclear gene encoding mitochondrial protein, mRNA.	-0.577924
1620	122830	ILMN_2128087	NAT12	NM_001011713.1	Homo sapiens N-acetyltransferase 12 (NAT12), mRNA.	0.577828
1621	25807	ILMN_1815264	RHBDD3	NM_012265.1	Homo sapiens rhomboid domain containing 3 (RHBDD3), mRNA.	0.577731
1622	10260	ILMN_2041161	DENND4A	NM_005848.2	Homo sapiens DENN/MADD domain containing 4A (DENND4A), mRNA.	-0.577634
1623	23177	ILMN_1808500	CEP68	NM_015147.1	Homo sapiens centrosomal protein 68kDa (CEP68), mRNA.	0.577054
1624	84376	ILMN_1741464	HOOK3	NM_032410.2	Homo sapiens hook homolog 3 (Drosophila) (HOOK3), mRNA.	-0.577054
1625	1063	ILMN_1664516	CENPF	NM_016343.3	Homo sapiens centromere protein F, 350/400ka (mitosin) (CENPF), mRNA.	-0.576667
1626	5599	ILMN_2364574	MAPK8	NM_002750.2	Homo sapiens mitogen-activated protein kinase 8 (MAPK8), transcript variant JNK1-a1, mRNA.	-0.576377
1627	79669	ILMN_2184612	C3orf52	NM_024616.1	Homo sapiens chromosome 3 open reading frame 52 (C3orf52), mRNA.	0.576087
1628	84307	ILMN_1685467	ZNF397	NM_032347.1	Homo sapiens zinc finger protein 397 (ZNF397), transcript variant 2, mRNA.	0.576087
1629	55662	ILMN_1681812	HIF1AN	NM_017902.2	Homo sapiens hypoxia-inducible factor 1, alpha subunit inhibitor (HIF1AN), mRNA.	-0.5757
1630	1604	ILMN_1800540	CD55	NM_000574.2	Homo sapiens CD55 molecule, decay accelerating factor for complement (Cromer blood group) (CD55), mRNA.	0.575603
1631	689	ILMN_2245676	BTF3	NM_001037637.1	Homo sapiens basic transcription factor 3 (BTF3), transcript variant 1, mRNA.	0.575506
1632	23085	ILMN_2342068	ERC1	NM_178037.1	Homo sapiens ELKS/RAB6-interacting/CAST family member 1 (ERC1), transcript variant beta, mRNA.	-0.575409
1633	346887	ILMN_1714741	LOC346887	XM_943533.1	PREDICTED: Homo sapiens similar to solute carrier family 16 (monocarboxylic acid transporters), member 14 (LOC346887), mRNA.	0.575312
1634	81631	ILMN_1703244	MAP1LC3B	NM_022818.3	Homo sapiens microtubule-associated protein 1 light chain 3 beta (MAP1LC3B), mRNA.	0.575216
1635	91614	ILMN_1718152	DEPDC7	NM_139160.2	Homo sapiens DEP domain containing 7 (DEPDC7), transcript variant 2, mRNA.	0.575022
1636	1056	ILMN_1723418	CEL	NM_001807.3	Homo sapiens carboxyl ester lipase (bile salt-stimulated lipase) (CEL), mRNA.	0.574634
1637	55432	ILMN_1678919	YOD1	NM_018566.3	Homo sapiens YOD1 OTU deubiquinating enzyme 1 homolog (S. cerevisiae) (YOD1), mRNA.	0.574634
1638	6480	ILMN_1756501	ST6GAL1	NM_003032.2	Homo sapiens ST6 beta-galactosamide alpha-2,6-sialyltranferase 1 (ST6GAL1), transcript variant 2, mRNA.	-0.574634
1639	55689	ILMN_1676899	YEATS2	NM_018023.3	Homo sapiens YEATS domain containing 2 (YEATS2), mRNA.	-0.574247
1640	51166	ILMN_1726986	AADAT	NM_182662.1	Homo sapiens aminoadipate aminotransferase (AADAT), transcript variant 2, mRNA.	0.574247
1641	9465	ILMN_1733690	AKAP7	NM_004842.2	Homo sapiens A kinase (PRKA) anchor protein 7 (AKAP7), transcript variant alpha, mRNA.	-0.57415
1642	7494	ILMN_2365465	XBP1	NM_001079539.1	Homo sapiens X-box binding protein 1 (XBP1), transcript variant 2, mRNA.	0.574053
1643	54813	ILMN_1693401	KLHL28	NM_017658.3	Homo sapiens kelch-like 28 (Drosophila) (KLHL28), mRNA.	0.574053
1644	339451	ILMN_1705602	KLHL17	NM_198317.1	Homo sapiens kelch-like 17 (Drosophila) (KLHL17), mRNA.	0.573762
1645	4485	ILMN_1707464	MST1	NM_020998.2	Homo sapiens macrophage stimulating 1 (hepatocyte growth factor-like) (MST1), mRNA.	0.573762
1646	375607	ILMN_2198859	C7orf52	NM_198571.1	Homo sapiens chromosome 7 open reading frame 52 (C7orf52), mRNA.	0.573568
1647	8226	ILMN_1710136	HDHD1A	NM_012080.3	Homo sapiens haloacid dehalogenase-like hydrolase domain containing 1A (HDHD1A), mRNA.	-0.573471
1648	11342	ILMN_2339748	RNF13	NM_183381.1	Homo sapiens ring finger protein 13 (RNF13), transcript variant 4, mRNA.	-0.573278
1649	8065	ILMN_2176955	CUL5	NM_003478.3	Homo sapiens cullin 5 (CUL5), mRNA.	-0.572793
1650	5786	ILMN_1762766	PTPRA	NM_080840.2	Homo sapiens protein tyrosine phosphatase, receptor type, A (PTPRA), transcript variant 2, mRNA.	-0.572599
1651	8061	ILMN_1771841	FOSL1	NM_005438.2	Homo sapiens FOS-like antigen 1 (FOSL1), mRNA.	0.572502
1652	3931	ILMN_1815102	LCAT	NM_000229.1	Homo sapiens lecithin-cholesterol acyltransferase (LCAT), mRNA.	0.572405
1653	56910	ILMN_2367782	STARD7	NM_139267.1	Homo sapiens START domain containing 7 (STARD7), transcript variant 2, mRNA.	0.572308
1654	51141	ILMN_1676629	INSIG2	NM_016133.2	Homo sapiens insulin induced gene 2 (INSIG2), mRNA.	-0.572114
1655	79872	ILMN_1705433	CBLL1	NM_024814.1	Homo sapiens Cas-Br-M (murine) ecotropic retroviral transforming sequence-like 1 (CBLL1), mRNA.	0.572017
1656	6541	ILMN_1683859	SLC7A1	NM_003045.3	Homo sapiens solute carrier family 7 (cationic amino acid transporter, y+ system), member 1 (SLC7A1), mRNA.	-0.572017
1657	23122	ILMN_1770548	CLASP2	NM_015097.1	Homo sapiens cytoplasmic linker associated protein 2 (CLASP2), mRNA.	-0.571337
1658	404093	ILMN_1676665	CUEDC1	NM_017949.1	Homo sapiens CUE domain containing 1 (CUEDC1), mRNA.	-0.57124
1659	146378	ILMN_1655498	FLJ25404	XM_001134320.1	PREDICTED: Homo sapiens hypothetical protein FLJ25404, transcript variant 2 (FLJ25404), mRNA.	0.570949
1660	57636	ILMN_1764571	ARHGAP23	XM_290799.7	PREDICTED: Homo sapiens Rho GTPase activating protein 23, transcript variant 1 (ARHGAP23), mRNA.	-0.570949
1661	79697	ILMN_1711543	C14orf169	NM_024644.2	Homo sapiens chromosome 14 open reading frame 169 (C14orf169), mRNA.	0.570754
1662	171023	ILMN_1726025	ASXL1	NM_015338.4	Homo sapiens additional sex combs like 1 (Drosophila) (ASXL1), mRNA.	-0.570463
1663	5266	ILMN_1693192	PI3	NM_002638.2	Homo sapiens peptidase inhibitor 3, skin-derived (SKALP) (PI3), mRNA.	0.570269
1664	124540	ILMN_2302075	MSI2	NM_138962.2	Homo sapiens musashi homolog 2 (Drosophila) (MSI2), transcript variant 1, mRNA.	-0.570269
1665	864	ILMN_1787461	RUNX3	NM_004350.2	Homo sapiens runt-related transcription factor 3 (RUNX3), transcript variant 2, mRNA.	-0.570074
1666	8853	ILMN_1757237	DDEF2	NM_003887.1	Homo sapiens development and differentiation enhancing factor 2 (DDEF2), mRNA.	-0.570074
1667	10533	ILMN_1790978	ATG7	NM_006395.1	Homo sapiens ATG7 autophagy related 7 homolog (S. cerevisiae) (ATG7), mRNA.	-0.570074
1668	58524	ILMN_1687220	DMRT3	NM_021240.2	Homo sapiens doublesex and mab-3 related transcription factor 3 (DMRT3), mRNA.	0.569588
1669	26040	ILMN_1720513	SETBP1	NM_015559.1	Homo sapiens SET binding protein 1 (SETBP1), mRNA.	-0.569394
1670	79609	ILMN_2394193	C14orf138	NM_024558.2	Homo sapiens chromosome 14 open reading frame 138 (C14orf138), transcript variant 1, mRNA.	0.569199
1671	23398	ILMN_2223380	PPWD1	NM_015342.1	Homo sapiens peptidylprolyl isomerase domain and WD repeat containing 1 (PPWD1), mRNA.	-0.569199
1672	10810	ILMN_1810797	WASF3	NM_006646.4	Homo sapiens WAS protein family, member 3 (WASF3), mRNA.	-0.569005
1673	11183	ILMN_2408908	MAP4K5	NM_006575.3	Homo sapiens mitogen-activated protein kinase kinase kinase kinase 5 (MAP4K5), transcript variant 1, mRNA.	-0.568713
1674	376267	ILMN_1731699	RAB15	NM_198686.1	Homo sapiens RAB15, member RAS onocogene family (RAB15), mRNA.	0.568421
1675	2961	ILMN_1664931	GTF2E2	NM_002095.4	Homo sapiens general transcription factor IIE, polypeptide 2, beta 34kDa (GTF2E2), mRNA.	-0.568324
1676	27034	ILMN_2225595	ACAD8	NM_014384.2	Homo sapiens acyl-Coenzyme A dehydrogenase family, member 8 (ACAD8), mRNA.	0.567837
1677	7514	ILMN_1725121	XPO1	NM_003400.3	Homo sapiens exportin 1 (CRM1 homolog, yeast) (XPO1), mRNA.	-0.567448
1678	2885	ILMN_1748797	GRB2	NM_002086.3	Homo sapiens growth factor receptor-bound protein 2 (GRB2), transcript variant 1, mRNA.	-0.567156
1679	26297	ILMN_1760049	SERGEF	NM_012139.2	Homo sapiens secretion regulating guanine nucleotide exchange factor (SERGEF), mRNA.	-0.566961
1680	80014	ILMN_2207170	WWC2	NM_024949.4	Homo sapiens WW and C2 domain containing 2 (WWC2), mRNA.	-0.566766
1681	9044	ILMN_1676842	BTAF1	NM_003972.2	Homo sapiens BTAF1 RNA polymerase II, B-TFIID transcription factor-associated, 170kDa (Mot1 homolog, S. cerevisiae) (BTAF1), mRNA.	-0.566669
1682	57484	ILMN_1767446	RNF150	NM_020724.1	Homo sapiens ring finger protein 150 (RNF150), mRNA.	-0.566572
1683	23446	ILMN_1700695	SLC44A1	NM_080546.3	Homo sapiens solute carrier family 44, member 1 (SLC44A1), mRNA.	-0.566474
1684	6419	ILMN_1682404	SETMAR	NM_006515.1	Homo sapiens SET domain and mariner transposase fusion gene (SETMAR), mRNA.	0.566377
1685	128439	ILMN_1791884	SNHG11	NR_003239.1	Homo sapiens small nucleolar RNA host gene 11 (non-protein coding) (SNHG11), non-coding RNA.	0.566279
1686	22930	ILMN_1739876	RAB3GAP1	NM_012233.1	Homo sapiens RAB3 GTPase activating protein subunit 1 (catalytic) (RAB3GAP1), mRNA.	-0.566182
1687	375791	ILMN_1814106	C9orf169	NM_199001.1	Homo sapiens chromosome 9 open reading frame 169 (C9orf169), mRNA.	0.566182
1688	90025	ILMN_1719103	UBE2CBP	NM_198920.1	Homo sapiens ubiquitin-conjugating enzyme E2C binding protein (UBE2CBP), mRNA.	-0.565987
1689	2651	ILMN_1680390	GCNT2	NM_001491.2	Homo sapiens glucosaminyl (N-acetyl) transferase 2, I-branching enzyme (I blood group) (GCNT2), transcript variant 2, mRNA.	-0.565987
1690	85002	ILMN_1655051	FAM86B1	NM_001083537.1	Homo sapiens family with sequence similarity 86, member B1 (FAM86B1), transcript variant 1, mRNA.	0.565597
1691	389677	ILMN_1805778	RBM12B	NM_203390.2	Homo sapiens RNA binding motif protein 12B (RBM12B), mRNA.	-0.565305
1692	286826	ILMN_2137084	LIN9	NM_173083.2	Homo sapiens lin-9 homolog (C. elegans) (LIN9), mRNA.	-0.565207
1693	127396	ILMN_1751393	ZNF684	NM_152373.2	Homo sapiens zinc finger protein 684 (ZNF684), mRNA.	0.565012
1694	11237	ILMN_1717809	RNF24	NM_007219.2	Homo sapiens ring finger protein 24 (RNF24), mRNA.	-0.564915
1695	158358	ILMN_2106227	KIAA2026	NM_001017969.1	Homo sapiens KIAA2026 (KIAA2026), mRNA.	-0.564817
1696	6737	ILMN_1678054	TRIM21	NM_003141.3	Homo sapiens tripartite motif-containing 21 (TRIM21), mRNA.	0.56472
1697	80818	ILMN_1714473	ZNF436	NM_030634.1	Homo sapiens zinc finger protein 436 (ZNF436), mRNA.	0.56472
1698	23352	ILMN_1699226	UBR4	NM_020765.2	Homo sapiens ubiquitin protein ligase E3 component n-recognin 4 (UBR4), mRNA.	0.564525
1699	388561	ILMN_1764854	ZNF761	NM_001008401.2	Homo sapiens zinc finger protein 761 (ZNF761), mRNA.	0.564329
1700	7798	ILMN_1714159	LUZP1	NM_033631.2	Homo sapiens leucine zipper protein 1 (LUZP1), mRNA.	-0.563939
1701	134266	ILMN_1721138	GRPEL2	NM_152407.3	Homo sapiens GrpE-like 2, mitochondrial (E. coli) (GRPEL2), nuclear gene encoding mitochondrial protein, mRNA.	0.563744
1702	114789	ILMN_1791728	SLC25A25	NM_052901.2	Homo sapiens solute carrier family 25 (mitochondrial carrier; phosphate carrier), member 25 (SLC25A25), nuclear gene encoding mitochondrial protein, transcript variant 1, mRNA.	0.563646
1703	253982	ILMN_1662390	ASPHD1	NM_181718.3	Homo sapiens aspartate beta-hydroxylase domain containing 1 (ASPHD1), mRNA.	0.563646
1704	51606	ILMN_2403730	ATP6V1H	NM_213619.1	Homo sapiens ATPase, H+ transporting, lysosomal 50/57kDa, V1 subunit H (ATP6V1H), transcript variant 2, mRNA.	-0.563646
1705	85376	ILMN_1732988	KIAA1666	XM_942124.2	PREDICTED: Homo sapiens KIAA1666 protein (KIAA1666), mRNA.	0.563549
1706	25927	ILMN_2182148	C2orf32	NM_015463.1	Homo sapiens chromosome 2 open reading frame 32 (C2orf32), mRNA.	0.562963
1707	2537	ILMN_2347798	IFI6	NM_022872.2	Homo sapiens interferon, alpha-inducible protein 6 (IFI6), transcript variant 2, mRNA.	0.562474
1708	50507	ILMN_1735996	NOX4	NM_016931.2	Homo sapiens NADPH oxidase 4 (NOX4), mRNA.	-0.562474
1709	23338	ILMN_1795285	PHF15	NM_015288.4	Homo sapiens PHD finger protein 15 (PHF15), mRNA.	-0.562377
1710	64794	ILMN_1781721	DDX31	NM_022779.7	Homo sapiens DEAD (Asp-Glu-Ala-Asp) box polypeptide 31 (DDX31), transcript variant 1, mRNA.	-0.562279
1711	23464	ILMN_1724437	GCAT	NM_014291.2	Homo sapiens glycine C-acetyltransferase (2-amino-3-ketobutyrate coenzyme A ligase) (GCAT), nuclear gene encoding mitochondrial protein, mRNA.	0.562181
1712	80010	ILMN_1754051	RMI1	NM_024945.2	Homo sapiens RMI1, RecQ mediated genome instability 1, homolog (S. cerevisiae) (RMI1), mRNA.	0.562084
1713	728499	ILMN_1718934	LOC728499	XM_001127568.1	PREDICTED: Homo sapiens similar to Nuclear envelope pore membrane protein POM 121 (Pore membrane protein of 121 kDa) (P145) (LOC728499), mRNA.	-0.562084
1714	80007	ILMN_1775423	C10orf88	NM_024942.2	Homo sapiens chromosome 10 open reading frame 88 (C10orf88), mRNA.	0.56179
1715	107	ILMN_2120555	ADCY1	NM_021116.1	Homo sapiens adenylate cyclase 1 (brain) (ADCY1), mRNA.	-0.56179
1716	118429	ILMN_1812926	ANTXR2	NM_058172.3	Homo sapiens anthrax toxin receptor 2 (ANTXR2), mRNA.	-0.561595
1717	8545	ILMN_1752631	CGGBP1	NM_001008390.1	Homo sapiens CGG triplet repeat binding protein 1 (CGGBP1), transcript variant 1, mRNA.	0.561497
1718	6818	ILMN_1815283	SULT1A3	NM_003166.3	Homo sapiens sulfotransferase family, cytosolic, 1A, phenol-preferring, member 3 (SULT1A3), transcript variant 1, mRNA.	0.561497
1719	9337	ILMN_1736068	CNOT8	NM_004779.4	Homo sapiens CCR4-NOT transcription complex, subunit 8 (CNOT8), mRNA.	0.561302
1720	9879	ILMN_1727001	DDX46	NM_014829.2	Homo sapiens DEAD (Asp-Glu-Ala-Asp) box polypeptide 46 (DDX46), mRNA.	-0.560813
1721	59274	ILMN_1781565	MESDC1	NM_022566.1	Homo sapiens mesoderm development candidate 1 (MESDC1), mRNA.	0.560813
1722	2643	ILMN_1812759	GCH1	NM_001024071.1	Homo sapiens GTP cyclohydrolase 1 (GCH1), transcript variant 4, mRNA.	0.560715
1723	81577	ILMN_1744006	GFOD2	NM_030819.2	Homo sapiens glucose-fructose oxidoreductase domain containing 2 (GFOD2), mRNA.	-0.560421
1724	51566	ILMN_2334765	ARMCX3	NM_177947.2	Homo sapiens armadillo repeat containing, X-linked 3 (ARMCX3), transcript variant 2, mRNA.	0.560421
1725	23039	ILMN_2174884	XPO7	NM_015024.2	Homo sapiens exportin 7 (XPO7), mRNA.	-0.560324
1726	55312	ILMN_2211263	RFK	NM_018339.3	Homo sapiens riboflavin kinase (RFK), mRNA.	0.560128
1727	84193	ILMN_1724504	SETD3	NM_032233.2	Homo sapiens SET domain containing 3 (SETD3), transcript variant 1, mRNA.	-0.56003
1728	1282	ILMN_1653028	COL4A1	NM_001845.4	Homo sapiens collagen, type IV, alpha 1 (COL4A1), mRNA.	-0.559834
1729	5784	ILMN_1750240	PTPN14	NM_005401.3	Homo sapiens protein tyrosine phosphatase, non-receptor type 14 (PTPN14), mRNA.	-0.559737
1730	9785	ILMN_1735679	DHX38	NM_014003.3	Homo sapiens DEAH (Asp-Glu-Ala-His) box polypeptide 38 (DHX38), mRNA.	0.559345
1731	51099	ILMN_1655702	ABHD5	NM_016006.3	Homo sapiens abhydrolase domain containing 5 (ABHD5), mRNA.	0.559345
1732	440341	ILMN_1673933	LOC440341	XM_932044.1	PREDICTED: Homo sapiens similar to nuclear pore complex interacting protein, transcript variant 4 (LOC440341), mRNA.	0.558953
1733	51271	ILMN_1807596	UBAP1	NM_016525.3	Homo sapiens ubiquitin associated protein 1 (UBAP1), mRNA.	-0.558855
1734	84458	ILMN_1689817	LCOR	NM_032440.2	Homo sapiens ligand dependent nuclear receptor corepressor (LCOR), mRNA.	-0.558757
1735	8553	ILMN_1768534	BHLHB2	NM_003670.1	Homo sapiens basic helix-loop-helix domain containing, class B, 2 (BHLHB2), mRNA.	-0.558757
1736	57693	ILMN_1680347	ZNF317	NM_020933.2	Homo sapiens zinc finger protein 317 (ZNF317), mRNA.	0.558659
1737	3839	ILMN_1708427	KPNA3	NM_002267.2	Homo sapiens karyopherin alpha 3 (importin alpha 4) (KPNA3), mRNA.	-0.558659
1738	546	ILMN_1666885	ATRX	NM_000489.3	Homo sapiens alpha thalassemia/mental retardation syndrome X-linked (RAD54 homolog, S. cerevisiae) (ATRX), transcript variant 1, mRNA.	-0.558562
1739	84225	ILMN_1778136	ZMYND15	NM_032265.1	Homo sapiens zinc finger, MYND-type containing 15 (ZMYND15), mRNA.	0.558366
1740	55208	ILMN_1692706	DCUN1D2	NM_001014283.1	Homo sapiens DCN1, defective in cullin neddylation 1, domain containing 2 (S. cerevisiae) (DCUN1D2), mRNA.	0.558366
1741	54529	ILMN_2221673	ASNSD1	NM_019048.1	Homo sapiens asparagine synthetase domain containing 1 (ASNSD1), mRNA.	0.55817
1742	56623	ILMN_1811301	INPP5E	NM_019892.3	Homo sapiens inositol polyphosphate-5-phosphatase, 72 kDa (INPP5E), mRNA.	0.557974
1743	26353	ILMN_1791280	HSPB8	NM_014365.2	Homo sapiens heat shock 22kDa protein 8 (HSPB8), mRNA.	0.557778
1744	54902	ILMN_2192385	TTC19	NM_017775.2	Homo sapiens tetratricopeptide repeat domain 19 (TTC19), mRNA.	0.557778
1745	114780	ILMN_1742788	PKD1L2	NM_052892.3	Homo sapiens polycystic kidney disease 1-like 2 (PKD1L2), transcript variant 1, mRNA.	0.557582
1746	580	ILMN_2074258	BARD1	NM_000465.1	Homo sapiens BRCA1 associated RING domain 1 (BARD1), mRNA.	-0.557484
1747	6675	ILMN_1742461	UAP1	NM_003115.3	Homo sapiens UDP-N-acteylglucosamine pyrophosphorylase 1 (UAP1), mRNA.	0.557189
1748	5451	ILMN_1794333	POU2F1	NM_002697.2	Homo sapiens POU class 2 homeobox 1 (POU2F1), mRNA.	-0.557189
1749	116236	ILMN_1769390	LOC116236	NM_198147.1	Homo sapiens hypothetical protein LOC116236 (LOC116236), mRNA.	0.556895
1750	2649	ILMN_2352881	NR6A1	NM_001489.3	Homo sapiens nuclear receptor subfamily 6, group A, member 1 (NR6A1), transcript variant 2, mRNA.	-0.556797
1751	6575	ILMN_1813763	SLC20A2	NM_006749.3	Homo sapiens solute carrier family 20 (phosphate transporter), member 2 (SLC20A2), mRNA.	-0.556307
1752	51366	ILMN_2204726	UBR5	NM_015902.4	Homo sapiens ubiquitin protein ligase E3 component n-recognin 5 (UBR5), mRNA.	-0.556209
1753	150383	ILMN_2325112	C22orf40	NM_207327.4	Homo sapiens chromosome 22 open reading frame 40 (C22orf40), mRNA.	-0.556111
1754	10468	ILMN_1700081	FST	NM_013409.1	Homo sapiens follistatin (FST), transcript variant FST344, mRNA.	0.556111
1755	54816	ILMN_1767142	ZNF280D	NM_001002843.1	Homo sapiens zinc finger protein 280D (ZNF280D), transcript variant 2, mRNA.	-0.555816
1756	3601	ILMN_1665682	IL15RA	NM_002189.2	Homo sapiens interleukin 15 receptor, alpha (IL15RA), transcript variant 1, mRNA.	0.555424
1757	317	ILMN_1659463	APAF1	NM_013229.2	Homo sapiens apoptotic peptidase activating factor 1 (APAF1), transcript variant 1, mRNA.	-0.555227
1758	5562	ILMN_2357577	PRKAA1	NM_206907.3	Homo sapiens protein kinase, AMP-activated, alpha 1 catalytic subunit (PRKAA1), transcript variant 2, mRNA.	-0.555031
1759	649270	ILMN_1673778	LOC649270	XM_945378.1	PREDICTED: Homo sapiens similar to aminopeptidase puromycin sensitive, transcript variant 2 (LOC649270), mRNA.	-0.554638
1760	253782	ILMN_1767662	LASS6	NM_203463.1	Homo sapiens LAG1 homolog, ceramide synthase 6 (LASS6), mRNA.	-0.554343
1761	22891	ILMN_1658094	ZNF365	NM_014951.2	Homo sapiens zinc finger protein 365 (ZNF365), transcript variant A, mRNA.	-0.554147
1762	10166	ILMN_2070013	SLC25A15	NM_014252.2	Homo sapiens solute carrier family 25 (mitochondrial carrier; ornithine transporter) member 15 (SLC25A15), nuclear gene encoding mitochondrial protein, mRNA.	0.554147
1763	64718	ILMN_1692826	UNKL	NM_023076.3	Homo sapiens unkempt homolog (Drosophila)-like (UNKL), transcript variant 1, mRNA.	0.554049
1764	10512	ILMN_1695475	SEMA3C	NM_006379.2	Homo sapiens sema domain, immunoglobulin domain (Ig), short basic domain, secreted, (semaphorin) 3C (SEMA3C), mRNA.	-0.554049
1765	55829	ILMN_1787680	SELS	NM_018445.4	Homo sapiens selenoprotein S (SELS), transcript variant 2, mRNA.	0.553852
1766	55605	ILMN_1681249	KIF21A	NM_017641.2	Homo sapiens kinesin family member 21A (KIF21A), mRNA.	-0.553754
1767	139596	ILMN_2154101	UPRT	NM_145052.1	Homo sapiens uracil phosphoribosyltransferase (FUR1) homolog (S. cerevisiae) (UPRT), mRNA.	-0.553557
1768	6038	ILMN_1776602	RNASE4	NM_194431.1	Homo sapiens ribonuclease, RNase A family, 4 (RNASE4), transcript variant 3, mRNA.	0.553459
1769	51491	ILMN_1704055	HSPC111	NM_016391.3	Homo sapiens hypothetical protein HSPC111 (HSPC111), mRNA.	0.553361
1770	220988	ILMN_1761083	HNRNPA3	NM_194247.2	Homo sapiens heterogeneous nuclear ribonucleoprotein A3 (HNRNPA3), mRNA.	-0.553361
1771	4998	ILMN_1727459	ORC1L	NM_004153.2	Homo sapiens origin recognition complex, subunit 1-like (yeast) (ORC1L), mRNA.	0.553262
1772	58477	ILMN_1751072	SRPRB	NM_021203.2	Homo sapiens signal recognition particle receptor, B subunit (SRPRB), mRNA.	0.552967
1773	84641	ILMN_1737964	HIATL1	NM_032558.2	Homo sapiens hippocampus abundant transcript-like 1 (HIATL1), mRNA.	-0.552574
1774	151194	ILMN_1762888	FAM119A	NM_145280.3	Homo sapiens family with sequence similarity 119, member A (FAM119A), mRNA.	-0.552377
1775	645099	ILMN_1693131	LOC645099	XM_930411.1	PREDICTED: Homo sapiens hypothetical protein LOC645099, transcript variant 1 (LOC645099), mRNA.	-0.552279
1776	54931	ILMN_1672565	RG9MTD1	NM_017819.2	Homo sapiens RNA (guanine-9-) methyltransferase domain containing 1 (RG9MTD1), mRNA.	0.552279
1777	55239	ILMN_1772690	OGFOD1	NM_018233.3	Homo sapiens 2-oxoglutarate and iron-dependent oxygenase domain containing 1 (OGFOD1), mRNA.	0.55218
1778	83439	ILMN_1733841	TCF7L1	NM_031283.1	Homo sapiens transcription factor 7-like 1 (T-cell specific, HMG-box) (TCF7L1), mRNA.	-0.55218
1779	91523	ILMN_1712431	FAM113B	NM_138371.1	Homo sapiens family with sequence similarity 113, member B (FAM113B), mRNA.	-0.551885
1780	6427	ILMN_1696407	SFRS2	NM_003016.3	Homo sapiens splicing factor, arginine/serine-rich 2 (SFRS2), mRNA.	0.551688
1781	649604	ILMN_1661399	LOC649604	XM_945148.1	PREDICTED: Homo sapiens similar to ADP-ribosylation factor-like protein 4A, transcript variant 2 (LOC649604), mRNA.	-0.55159
1782	10611	ILMN_2361478	PDLIM5	NM_001011516.1	Homo sapiens PDZ and LIM domain 5 (PDLIM5), transcript variant 5, mRNA.	-0.551196
1783	9303	ILMN_1784328	SNORD25	NR_002565.1	Homo sapiens small nucleolar RNA, C/D box 25 (SNORD25), non-coding RNA.	0.551098
1784	65124	ILMN_1724040	ANKRD57	NM_023016.3	Homo sapiens ankyrin repeat domain 57 (ANKRD57), mRNA.	0.551098
1785	9636	ILMN_2054019	ISG15	NM_005101.1	Homo sapiens ISG15 ubiquitin-like modifier (ISG15), mRNA.	0.550901
1786	653496	ILMN_1810953	LOC653496	XM_930236.1	PREDICTED: Homo sapiens similar to hypothetical gene supported by AK123662 (LOC653496), mRNA.	-0.550901
1787	55890	ILMN_2352090	GPRC5C	NM_018653.3	Homo sapiens G protein-coupled receptor, family C, group 5, member C (GPRC5C), transcript variant 2, mRNA.	0.550704
1788	10808	ILMN_1712888	HSPH1	NM_006644.2	Homo sapiens heat shock 105kDa/110kDa protein 1 (HSPH1), mRNA.	0.550408
1789	80829	ILMN_1665423	ZFP91	NM_053023.3	Homo sapiens zinc finger protein 91 homolog (mouse) (ZFP91), mRNA.	-0.549718
1790	123096	ILMN_1697544	SLC25A29	NM_001039355.1	Homo sapiens solute carrier family 25, member 29 (SLC25A29), nuclear gene encoding mitochondrial protein, mRNA.	0.54962
1791	8496	ILMN_1679460	PPFIBP1	NM_003622.2	Homo sapiens PTPRF interacting protein, binding protein 1 (liprin beta 1) (PPFIBP1), transcript variant 1, mRNA.	-0.549423
1792	4245	ILMN_1761912	MGAT1	NM_002406.2	Homo sapiens mannosyl (alpha-1,3-)-glycoprotein beta-1,2-N-acetylglucosaminyltransferase (MGAT1), mRNA.	0.549324
1793	84255	ILMN_2307598	SLC37A3	NM_032295.2	Homo sapiens solute carrier family 37 (glycerol-3-phosphate transporter), member 3 (SLC37A3), transcript variant 2, mRNA.	-0.549028
1794	57104	ILMN_1787923	PNPLA2	NM_020376.2	Homo sapiens patatin-like phospholipase domain containing 2 (PNPLA2), mRNA.	0.549028
1795	113451	ILMN_1659599	ADC	NM_052998.2	Homo sapiens arginine decarboxylase (ADC), mRNA.	0.549028
1796	9774	ILMN_1690321	BCLAF1	NM_001077440.1	Homo sapiens BCL2-associated transcription factor 1 (BCLAF1), transcript variant 2, mRNA.	0.549028
1797	22837	ILMN_1761260	COBLL1	NM_014900.3	Homo sapiens COBL-like 1 (COBLL1), mRNA.	-0.54893
1798	26953	ILMN_1780842	RANBP6	NM_012416.2	Homo sapiens RAN binding protein 6 (RANBP6), transcript variant 1, mRNA.	-0.548733
1799	1628	ILMN_1715555	DBP	NM_001352.2	Homo sapiens D site of albumin promoter (albumin D-box) binding protein (DBP), mRNA.	-0.548733
1800	8027	ILMN_1765409	STAM	NM_003473.2	Homo sapiens signal transducing adaptor molecule (SH3 domain and ITAM motif) 1 (STAM), mRNA.	-0.548535
1801	29087	ILMN_1740345	THYN1	NM_014174.2	Homo sapiens thymocyte nuclear protein 1 (THYN1), transcript variant 1, mRNA.	0.548239
1802	136288	ILMN_1790211	C7orf57	NM_001100159.1	Homo sapiens chromosome 7 open reading frame 57 (C7orf57), mRNA.	0.548141
1803	80764	ILMN_1771600	THAP7	NM_030573.2	Homo sapiens THAP domain containing 7 (THAP7), transcript variant 1, mRNA.	0.547943
1804	5318	ILMN_2386973	PKP2	NM_001005242.1	Homo sapiens plakophilin 2 (PKP2), transcript variant 2a, mRNA.	-0.547845
1805	54815	ILMN_1673682	GATAD2A	NM_017660.2	Homo sapiens GATA zinc finger domain containing 2A (GATAD2A), mRNA.	-0.547845
1806	54943	ILMN_2253246	DNAJC28	NM_001040192.1	Homo sapiens DnaJ (Hsp40) homolog, subfamily C, member 28 (DNAJC28), transcript variant 2, mRNA.	-0.547549
1807	729101	ILMN_1749612	LOC729101	XR_015731.1	PREDICTED: Homo sapiens misc_RNA (LOC729101), miscRNA.	-0.547549
1808	83667	ILMN_1751598	SESN2	NM_031459.3	Homo sapiens sestrin 2 (SESN2), mRNA.	0.54745
1809	7803	ILMN_1760575	PTP4A1	NM_003463.3	Homo sapiens protein tyrosine phosphatase type IVA, member 1 (PTP4A1), mRNA.	0.54745
1810	9759	ILMN_1764396	HDAC4	NM_006037.3	Homo sapiens histone deacetylase 4 (HDAC4), mRNA.	-0.547351
1811	55676	ILMN_1699365	SLC30A6	NM_017964.2	Homo sapiens solute carrier family 30 (zinc transporter), member 6 (SLC30A6), mRNA.	-0.547154
1812	60625	ILMN_1733667	DHX35	NM_021931.2	Homo sapiens DEAH (Asp-Glu-Ala-His) box polypeptide 35 (DHX35), mRNA.	-0.546857
1813	27248	ILMN_1724376	C2orf30	NM_015701.2	Homo sapiens chromosome 2 open reading frame 30 (C2orf30), mRNA.	-0.546561
1814	22905	ILMN_1815519	EPN2	NM_014964.3	Homo sapiens epsin 2 (EPN2), transcript variant 2, mRNA.	-0.546561
1815	51362	ILMN_1737651	CDC40	NM_015891.2	Homo sapiens cell division cycle 40 homolog (S. cerevisiae) (CDC40), mRNA.	-0.546462
1816	253980	ILMN_1786843	KCTD13	NM_178863.2	Homo sapiens potassium channel tetramerisation domain containing 13 (KCTD13), mRNA.	0.546364
1817	1602	ILMN_1755741	DACH1	NM_080760.3	Homo sapiens dachshund homolog 1 (Drosophila) (DACH1), transcript variant 2, mRNA.	-0.546166
1818	89122	ILMN_2323385	TRIM4	NM_033091.1	Homo sapiens tripartite motif-containing 4 (TRIM4), transcript variant beta, mRNA.	0.546067
1819	25966	ILMN_1652512	C2CD2	NM_015500.1	Homo sapiens C2 calcium-dependent domain containing 2 (C2CD2), transcript variant 1, mRNA.	-0.545968
1820	84875	ILMN_1710844	PARP10	XM_001127571.1	PREDICTED: Homo sapiens poly (ADP-ribose) polymerase family, member 10 (PARP10), mRNA.	0.54587
1821	135154	ILMN_1728057	C6orf57	NM_145267.2	Homo sapiens chromosome 6 open reading frame 57 (C6orf57), mRNA.	0.54587
1822	636	ILMN_2362034	BICD1	NM_001003398.1	Homo sapiens bicaudal D homolog 1 (Drosophila) (BICD1), transcript variant 2, mRNA.	-0.54587
1823	9915	ILMN_1718046	ARNT2	NM_014862.3	Homo sapiens aryl-hydrocarbon receptor nuclear translocator 2 (ARNT2), mRNA.	-0.545573
1824	55015	ILMN_1692779	PRPF39	NM_017922.2	Homo sapiens PRP39 pre-mRNA processing factor 39 homolog (S. cerevisiae) (PRPF39), mRNA.	0.545474
1825	26974	ILMN_2107933	ZNF285A	NM_152354.2	Homo sapiens zinc finger protein 285A (ZNF285A), mRNA.	-0.544584
1826	5468	ILMN_1800225	PPARG	NM_015869.4	Homo sapiens peroxisome proliferator-activated receptor gamma (PPARG), transcript variant 2, mRNA.	-0.544584
1827	55000	ILMN_1682783	TUG1	NR_002323.1	Homo sapiens taurine upregulated 1 (non-protein coding) (TUG1), non-coding RNA.	-0.544584
1828	63899	ILMN_1676280	NSUN3	NM_022072.3	Homo sapiens NOL1/NOP2/Sun domain family, member 3 (NSUN3), mRNA.	-0.544485
1829	7145	ILMN_1807919	TNS1	NM_022648.3	Homo sapiens tensin 1 (TNS1), mRNA.	-0.54409
1830	84541	ILMN_1716272	KBTBD8	NM_032505.1	Homo sapiens kelch repeat and BTB (POZ) domain containing 8 (KBTBD8), mRNA.	0.543892
1831	51755	ILMN_1707448	CRKRS	NM_016507.1	Homo sapiens Cdc2-related kinase, arginine/serine-rich (CRKRS), mRNA.	-0.543595
1832	64327	ILMN_1764522	LMBR1	NM_022458.3	Homo sapiens limb region 1 homolog (mouse) (LMBR1), mRNA.	-0.543496
1833	55288	ILMN_2338480	RHOT1	NM_001033566.1	Homo sapiens ras homolog gene family, member T1 (RHOT1), transcript variant 2, mRNA.	-0.543496
1834	10608	ILMN_1756541	MXD4	NM_006454.2	Homo sapiens MAX dimerization protein 4 (MXD4), mRNA.	0.543496
1835	79693	ILMN_2061732	YRDC	NM_024640.3	Homo sapiens yrdC domain containing (E. coli) (YRDC), mRNA.	0.543397
1836	8846	ILMN_2276750	ALKBH1	NM_006020.2	Homo sapiens alkB, alkylation repair homolog 1 (E. coli) (ALKBH1), mRNA.	-0.543397
1837	84693	ILMN_1735347	MCEE	NM_032601.2	Homo sapiens methylmalonyl CoA epimerase (MCEE), mRNA.	0.543001
1838	286077	ILMN_1751328	FAM83H	NM_198488.2	Homo sapiens family with sequence similarity 83, member H (FAM83H), mRNA.	0.542902
1839	9592	ILMN_1700584	IER2	NM_004907.2	Homo sapiens immediate early response 2 (IER2), mRNA.	0.542803
1840	10525	ILMN_1673649	HYOU1	NM_006389.2	Homo sapiens hypoxia up-regulated 1 (HYOU1), mRNA.	0.542803
1841	79797	ILMN_1739618	ZNF408	NM_024741.1	Homo sapiens zinc finger protein 408 (ZNF408), mRNA.	0.542704
1842	83857	ILMN_1811426	TMTC1	NM_175861.2	Homo sapiens transmembrane and tetratricopeptide repeat containing 1 (TMTC1), mRNA.	-0.542605
1843	8507	ILMN_1779147	ENC1	NM_003633.1	Homo sapiens ectodermal-neural cortex (with BTB-like domain) (ENC1), mRNA.	0.542407
1844	3106	ILMN_1778401	HLA-B	NM_005514.5	Homo sapiens major histocompatibility complex, class I, B (HLA-B), mRNA.	0.542308
1845	79656	ILMN_1675024	C1orf165	NM_024603.1	Homo sapiens chromosome 1 open reading frame 165 (C1orf165), mRNA.	-0.541911
1846	27131	ILMN_1709772	SNX5	NM_014426.2	Homo sapiens sorting nexin 5 (SNX5), transcript variant 2, mRNA.	0.541713
1847	29899	ILMN_2139816	GPSM2	NM_013296.3	Homo sapiens G-protein signalling modulator 2 (AGS3-like, C. elegans) (GPSM2), mRNA.	-0.541614
1848	51176	ILMN_1679185	LEF1	NM_016269.2	Homo sapiens lymphoid enhancer-binding factor 1 (LEF1), mRNA.	-0.541515
1849	23348	ILMN_1773413	DOCK9	NM_015296.1	Homo sapiens dedicator of cytokinesis 9 (DOCK9), mRNA.	-0.541217
1850	83986	ILMN_1810055	ITFG3	NM_032039.1	Homo sapiens integrin alpha FG-GAP repeat containing 3 (ITFG3), mRNA.	0.541019
1851	221061	ILMN_1749868	FAM171A1	NM_001010924.1	Homo sapiens family with sequence similarity 171, member A1 (FAM171A1), mRNA.	-0.540622
1852	22864	ILMN_1764091	R3HDM2	NM_014925.2	Homo sapiens R3H domain containing 2 (R3HDM2), mRNA.	-0.540424
1853	6683	ILMN_2373556	SPAST	NM_199436.1	Homo sapiens spastin (SPAST), transcript variant 2, mRNA.	-0.540424
1854	54206	ILMN_1665510	ERRFI1	NM_018948.2	Homo sapiens ERBB receptor feedback inhibitor 1 (ERRFI1), mRNA.	0.540424
1855	440160	ILMN_1715693	LOC440160	XM_498571.2	PREDICTED: Homo sapiens hypothetical LOC440160 (LOC440160), mRNA.	-0.540325
1856	91298	ILMN_1792671	C12orf29	NM_001009894.2	Homo sapiens chromosome 12 open reading frame 29 (C12orf29), mRNA.	0.540027
1857	23780	ILMN_2325338	APOL2	NM_145637.1	Homo sapiens apolipoprotein L, 2 (APOL2), transcript variant beta, mRNA.	0.539829
1858	149297	ILMN_1749960	FAM78B	NM_001017961.2	Homo sapiens family with sequence similarity 78, member B (FAM78B), mRNA.	-0.539829
1859	81607	ILMN_1749044	PVRL4	NM_030916.1	Homo sapiens poliovirus receptor-related 4 (PVRL4), mRNA.	0.53973
1860	2774	ILMN_1746027	GNAL	NM_182978.1	Homo sapiens guanine nucleotide binding protein (G protein), alpha activating activity polypeptide, olfactory type (GNAL), transcript variant 1, mRNA.	-0.539333
1861	200014	ILMN_2149935	CC2D1B	NM_032449.1	Homo sapiens coiled-coil and C2 domain containing 1B (CC2D1B), mRNA.	0.538935
1862	10949	ILMN_1753279	HNRNPA0	NM_006805.3	Homo sapiens heterogeneous nuclear ribonucleoprotein A0 (HNRNPA0), mRNA.	-0.538637
1863	5428	ILMN_2101930	POLG	NM_002693.1	Homo sapiens polymerase (DNA directed), gamma (POLG), mRNA.	0.538439
1864	284439	ILMN_2222880	SLC25A42	NM_178526.1	Homo sapiens solute carrier family 25, member 42 (SLC25A42), mRNA.	-0.53834
1865	7760	ILMN_1758337	ZNF213	NM_004220.1	Homo sapiens zinc finger protein 213 (ZNF213), mRNA.	0.53824
1866	84079	ILMN_1794063	ANKRD27	NM_032139.2	Homo sapiens ankyrin repeat domain 27 (VPS9 domain) (ANKRD27), mRNA.	-0.538041
1867	801	ILMN_1778242	CALM1	NM_006888.3	Homo sapiens calmodulin 1 (phosphorylase kinase, delta) (CALM1), mRNA.	0.537843
1868	4793	ILMN_1712754	NFKBIB	NM_001001716.1	Homo sapiens nuclear factor of kappa light polypeptide gene enhancer in B-cells inhibitor, beta (NFKBIB), transcript variant 2, mRNA.	0.537743
1869	65109	ILMN_2397627	UPF3B	NM_080632.1	Homo sapiens UPF3 regulator of nonsense transcripts homolog B (yeast) (UPF3B), transcript variant 1, mRNA.	0.537545
1870	3021	ILMN_1695706	H3F3B	NM_005324.3	Homo sapiens H3 histone, family 3B (H3.3B) (H3F3B), mRNA.	0.537346
1871	22850	ILMN_2080751	ADNP2	NM_014913.2	Homo sapiens ADNP homeobox 2 (ADNP2), mRNA.	-0.537147
1872	8899	ILMN_1736021	PRPF4B	NM_003913.3	Homo sapiens PRP4 pre-mRNA processing factor 4 homolog B (yeast) (PRPF4B), transcript variant 1, mRNA.	0.537147
1873	8805	ILMN_1799642	TRIM24	NM_015905.2	Homo sapiens tripartite motif-containing 24 (TRIM24), transcript variant 1, mRNA.	-0.537048
1874	5558	ILMN_1775975	PRIM2A	XM_001134297.1	PREDICTED: Homo sapiens primase, polypeptide 2A, 58kDa (PRIM2A), mRNA.	0.537048
1875	54765	ILMN_1796063	TRIM44	NM_017583.3	Homo sapiens tripartite motif-containing 44 (TRIM44), mRNA.	-0.536948
1876	10620	ILMN_1696956	ARID3B	NM_006465.2	Homo sapiens AT rich interactive domain 3B (BRIGHT-like) (ARID3B), mRNA.	-0.536948
1877	124359	ILMN_1777479	CDYL2	NM_152342.2	Homo sapiens chromodomain protein, Y-like 2 (CDYL2), mRNA.	-0.536849
1878	260425	ILMN_1663986	MAGI3	NM_020965.2	Homo sapiens membrane associated guanylate kinase, WW and PDZ domain containing 3 (MAGI3), transcript variant 1, mRNA.	-0.53655
1879	1000	ILMN_1779228	CDH2	NM_001792.2	Homo sapiens cadherin 2, type 1, N-cadherin (neuronal) (CDH2), mRNA.	-0.53655
1880	11082	ILMN_1773262	ESM1	NM_007036.2	Homo sapiens endothelial cell-specific molecule 1 (ESM1), mRNA.	0.536451
1881	79642	ILMN_1679318	ARSJ	NM_024590.3	Homo sapiens arylsulfatase family, member J (ARSJ), mRNA.	-0.536351
1882	9619	ILMN_2329927	ABCG1	NM_016818.2	Homo sapiens ATP-binding cassette, sub-family G (WHITE), member 1 (ABCG1), transcript variant 2, mRNA.	-0.536351
1883	51015	ILMN_1764861	ISOC1	NM_016048.1	Homo sapiens isochorismatase domain containing 1 (ISOC1), mRNA.	0.535953
1884	1955	ILMN_2290118	MEGF9	NM_001080497.1	Homo sapiens multiple EGF-like-domains 9 (MEGF9), mRNA.	-0.535754
1885	7181	ILMN_2326675	NR2C1	NM_001032287.1	Homo sapiens nuclear receptor subfamily 2, group C, member 1 (NR2C1), transcript variant 2, mRNA.	-0.535555
1886	8975	ILMN_1708059	USP13	NM_003940.1	Homo sapiens ubiquitin specific peptidase 13 (isopeptidase T-3) (USP13), mRNA.	-0.535555
1887	56983	ILMN_1811104	KTELC1	NM_020231.3	Homo sapiens KTEL (Lys-Tyr-Glu-Leu) containing 1 (KTELC1), mRNA.	0.535555
1888	644935	ILMN_1795856	LOC644935	XM_928022.1	PREDICTED: Homo sapiens similar to E74-like factor 2 (ets domain transcription factor) isoform 1 (LOC644935), mRNA.	-0.535456
1889	7726	ILMN_1738704	TRIM26	NM_003449.3	Homo sapiens tripartite motif-containing 26 (TRIM26), mRNA.	0.534958
1890	153561	ILMN_1666746	LOC153561	XM_936052.1	PREDICTED: Homo sapiens hypothetical protein LOC153561 (LOC153561), mRNA.	-0.534858
1891	10950	ILMN_2154836	BTG3	NM_006806.3	Homo sapiens BTG family, member 3 (BTG3), mRNA.	0.534858
1892	79571	ILMN_1682206	GCC1	NM_024523.5	Homo sapiens GRIP and coiled-coil domain containing 1 (GCC1), mRNA.	0.534759
1893	653080	ILMN_1813191	LOC653080	XR_015313.1	PREDICTED: Homo sapiens similar to Beta-glucuronidase precursor (LOC653080), misc RNA.	-0.534659
1894	81629	ILMN_1760369	TSSK3	NM_052841.3	Homo sapiens testis-specific serine kinase 3 (TSSK3), mRNA.	0.53446
1895	11065	ILMN_2265654	UBE2C	NM_181799.1	Homo sapiens ubiquitin-conjugating enzyme E2C (UBE2C), transcript variant 2, mRNA.	-0.533962
1896	974	ILMN_2366212	CD79B	NM_001039933.1	Homo sapiens CD79b molecule, immunoglobulin-associated beta (CD79B), transcript variant 3, mRNA.	0.533763
1897	51090	ILMN_1787673	PLLP	NM_015993.1	Homo sapiens plasma membrane proteolipid (plasmolipin) (PLLP), mRNA.	0.533663
1898	8273	ILMN_1712887	SLC10A3	NM_019848.2	Homo sapiens solute carrier family 10 (sodium/bile acid cotransporter family), member 3 (SLC10A3), mRNA.	0.533563
1899	7771	ILMN_1815885	ZFP112	NM_001083335.1	Homo sapiens zinc finger protein 112 homolog (mouse) (ZFP112), transcript variant 1, mRNA.	-0.533364
1900	648196	ILMN_1682968	LOC648196	XM_937246.1	PREDICTED: Homo sapiens similar to BANP homolog (LOC648196), mRNA.	-0.533165
1901	64225	ILMN_1716384	ATL2	NM_022374.1	Homo sapiens atlastin GTPase 2 (ATL2), mRNA.	-0.533165
1902	84146	ILMN_1730118	ZNF644	NM_032186.3	Homo sapiens zinc finger protein 644 (ZNF644), transcript variant 3, mRNA.	-0.532766
1903	9391	ILMN_1792837	CIAO1	NM_004804.2	Homo sapiens cytosolic iron-sulfur protein assembly 1 homolog (S. cerevisiae) (CIAO1), mRNA.	0.532666
1904	83480	ILMN_2097185	PUS3	NM_031307.2	Homo sapiens pseudouridylate synthase 3 (PUS3), mRNA.	0.532666
1905	387066	ILMN_1653794	C6orf160	XM_943699.1	PREDICTED: Homo sapiens chromosome 6 open reading frame 160, transcript variant 4 (C6orf160), mRNA.	0.532566
1906	23612	ILMN_1659106	PHLDA3	NM_012396.3	Homo sapiens pleckstrin homology-like domain, family A, member 3 (PHLDA3), mRNA.	0.532566
1907	6386	ILMN_2363586	SDCBP	NM_001007067.1	Homo sapiens syndecan binding protein (syntenin) (SDCBP), transcript variant 2, mRNA.	0.532566
1908	4092	ILMN_2203896	SMAD7	NM_005904.2	Homo sapiens SMAD family member 7 (SMAD7), mRNA.	-0.532467
1909	55103	ILMN_2276290	RALGPS2	NM_152663.2	Homo sapiens Ral GEF with PH domain and SH3 binding motif 2 (RALGPS2), transcript variant 2, mRNA.	-0.531868
1910	390561	ILMN_1662550	LOC390561	XR_016452.1	PREDICTED: Homo sapiens similar to hect domain and RLD 2 (LOC390561), mRNA.	-0.531768
1911	27243	ILMN_1656621	CHMP2A	NM_014453.2	Homo sapiens chromatin modifying protein 2A (CHMP2A), transcript variant 1, mRNA.	0.531668
1912	64924	ILMN_2258471	SLC30A5	NM_022902.2	Homo sapiens solute carrier family 30 (zinc transporter), member 5 (SLC30A5), transcript variant 1, mRNA.	0.531269
1913	8570	ILMN_1673936	KHSRP	NM_003685.2	Homo sapiens KH-type splicing regulatory protein (KHSRP), mRNA.	-0.531269
1914	83605	ILMN_1784352	CCM2	NM_001029835.1	Homo sapiens cerebral cavernous malformation 2 (CCM2), transcript variant 1, mRNA.	-0.531169
1915	255812	ILMN_1754458	SDHALP1	NR_003264.1	Homo sapiens succinate dehydrogenase complex, subunit A, flavoprotein pseudogene 1 (SDHALP1) on chromosome 3.	0.531069
1916	219402	ILMN_1718271	MTIF3	NM_152912.3	Homo sapiens mitochondrial translational initiation factor 3 (MTIF3), nuclear gene encoding mitochondrial protein, mRNA.	-0.53087
1917	139170	ILMN_1738885	WDR40B	NM_178470.3	Homo sapiens WD repeat domain 40B (WDR40B), mRNA.	0.53077
1918	728489	ILMN_2112049	DNLZ	NM_001080849.1	Homo sapiens DNL-type zinc finger (DNLZ), mRNA.	0.53067
1919	144100	ILMN_1702899	PLEKHA7	NM_175058.3	Homo sapiens pleckstrin homology domain containing, family A member 7 (PLEKHA7), mRNA.	-0.53067
1920	55827	ILMN_1698985	IQWD1	NM_018442.2	Homo sapiens IQ motif and WD repeats 1 (IQWD1), transcript variant 1, mRNA.	-0.53057
1921	165055	ILMN_1767260	CCDC138	NM_144978.1	Homo sapiens coiled-coil domain containing 138 (CCDC138), mRNA.	-0.529871
1922	57154	ILMN_1779492	SMURF1	NM_181349.1	Homo sapiens SMAD specific E3 ubiquitin protein ligase 1 (SMURF1), transcript variant 2, mRNA.	-0.529871
1923	54899	ILMN_1815063	PXK	NM_017771.3	Homo sapiens PX domain containing serine/threonine kinase (PXK), mRNA.	-0.529771
1924	23283	ILMN_1807515	CSTF2T	NM_015235.2	Homo sapiens cleavage stimulation factor, 3 pre-RNA, subunit 2, 64kDa, tau variant (CSTF2T), mRNA.	-0.529771
1925	1456	ILMN_1652024	CSNK1G3	NM_001031812.2	Homo sapiens casein kinase 1, gamma 3 (CSNK1G3), transcript variant 2, mRNA.	-0.529771
1926	23545	ILMN_1700380	ATP6V0A2	NM_012463.2	Homo sapiens ATPase, H+ transporting, lysosomal V0 subunit a2 (ATP6V0A2), mRNA.	-0.529471
1927	9718	ILMN_1762883	ECE2	NM_032331.3	Homo sapiens endothelin converting enzyme 2 (ECE2), transcript variant 3, mRNA.	0.529171
1928	27	ILMN_1657870	ABL2	NM_005158.3	Homo sapiens v-abl Abelson murine leukemia viral oncogene homolog 2 (arg, Abelson-related gene) (ABL2), transcript variant a, mRNA.	0.529071
1929	3902	ILMN_1813338	LAG3	NM_002286.4	Homo sapiens lymphocyte-activation gene 3 (LAG3), mRNA.	0.528971
1930	27130	ILMN_2360184	INVS	NM_183245.1	Homo sapiens inversin (INVS), transcript variant 2, mRNA.	-0.528871
1931	5150	ILMN_2278819	PDE7A	NM_002603.1	Homo sapiens phosphodiesterase 7A (PDE7A), transcript variant 1, mRNA.	-0.528771
1932	131566	ILMN_1735499	DCBLD2	NM_080927.3	Homo sapiens discoidin, CUB and LCCL domain containing 2 (DCBLD2), mRNA.	-0.528771
1933	6595	ILMN_1791702	SMARCA2	NM_003070.3	Homo sapiens SWI/SNF related, matrix associated, actin dependent regulator of chromatin, subfamily a, member 2 (SMARCA2), transcript variant 1, mRNA.	-0.528771
1934	9140	ILMN_1673898	ATG12	NM_004707.2	Homo sapiens ATG12 autophagy related 12 homolog (S. cerevisiae) (ATG12), mRNA.	0.528671
1935	10198	ILMN_1654421	MPHOSPH9	NM_022782.2	Homo sapiens M-phase phosphoprotein 9 (MPHOSPH9), mRNA.	-0.528671
1936	9793	ILMN_1748770	CKAP5	NM_001008938.1	Homo sapiens cytoskeleton associated protein 5 (CKAP5), transcript variant 1, mRNA.	-0.528571
1937	55622	ILMN_1757730	TTC27	NM_017735.3	Homo sapiens tetratricopeptide repeat domain 27 (TTC27), mRNA.	-0.528071
1938	51022	ILMN_1680727	GLRX2	NM_016066.3	Homo sapiens glutaredoxin 2 (GLRX2), transcript variant 1, mRNA.	0.527871
1939	58499	ILMN_1686679	ZNF462	NM_021224.4	Homo sapiens zinc finger protein 462 (ZNF462), mRNA.	-0.527871
1940	80255	ILMN_2206554	SLC35F5	NM_025181.2	Homo sapiens solute carrier family 35, member F5 (SLC35F5), mRNA.	-0.527771
1941	85358	ILMN_2317580	SHANK3	NM_001080420.1	Homo sapiens SH3 and multiple ankyrin repeat domains 3 (SHANK3), mRNA.	0.527671
1942	22839	ILMN_1754842	DLGAP4	NM_001042486.1	Homo sapiens discs, large (Drosophila) homolog-associated protein 4 (DLGAP4), transcript variant 3, mRNA.	-0.527371
1943	81839	ILMN_1685929	VANGL1	NM_138959.2	Homo sapiens vang-like 1 (van gogh, Drosophila) (VANGL1), mRNA.	-0.52687
1944	11135	ILMN_1764927	CDC42EP1	NM_152243.1	Homo sapiens CDC42 effector protein (Rho GTPase binding) 1 (CDC42EP1), transcript variant 1, mRNA.	0.52667
1945	84078	ILMN_2044293	KBTBD7	NM_032138.3	Homo sapiens kelch repeat and BTB (POZ) domain containing 7 (KBTBD7), mRNA.	0.52657
1946	5905	ILMN_1662198	RANGAP1	NM_002883.2	Homo sapiens Ran GTPase activating protein 1 (RANGAP1), mRNA.	-0.52657
1947	41	ILMN_1769694	ACCN2	NM_001095.2	Homo sapiens amiloride-sensitive cation channel 2, neuronal (ACCN2), transcript variant 2, mRNA.	0.52647
1948	5099	ILMN_1710544	PCDH7	NM_002589.2	Homo sapiens protocadherin 7 (PCDH7), transcript variant a, mRNA.	0.526169
1949	7727	ILMN_1719202	ZNF174	NM_001032292.1	Homo sapiens zinc finger protein 174 (ZNF174), transcript variant 2, mRNA.	-0.526069
1950	54707	ILMN_1721741	ATPBD1B	NM_018066.2	Homo sapiens ATP binding domain 1 family, member B (ATPBD1B), mRNA.	0.526069
1951	8030	ILMN_1745904	CCDC6	NM_005436.2	Homo sapiens coiled-coil domain containing 6 (CCDC6), mRNA.	-0.525969
1952	138474	ILMN_1799939	TAF1L	NM_153809.2	Homo sapiens TAF1 RNA polymerase II, TATA box binding protein (TBP)-associated factor, 210kDa-like (TAF1L), mRNA.	-0.525969
1953	56848	ILMN_1729281	SPHK2	NM_020126.3	Homo sapiens sphingosine kinase 2 (SPHK2), mRNA.	-0.525868
1954	257160	ILMN_2357777	RNF214	NM_207343.2	Homo sapiens ring finger protein 214 (RNF214), transcript variant 1, mRNA.	-0.525768
1955	23541	ILMN_1684211	SEC14L2	NM_012429.1	Homo sapiens SEC14-like 2 (S. cerevisiae) (SEC14L2), mRNA.	0.525668
1956	29117	ILMN_1696420	BRD7	NM_013263.2	Homo sapiens bromodomain containing 7 (BRD7), mRNA.	-0.525668
1957	11162	ILMN_1694311	NUDT6	NM_198041.1	Homo sapiens nudix (nucleoside diphosphate linked moiety X)-type motif 6 (NUDT6), transcript variant 2, mRNA.	-0.525668
1958	865	ILMN_1766408	CBFB	NM_001755.2	Homo sapiens core-binding factor, beta subunit (CBFB), transcript variant 2, mRNA.	-0.525668
1959	57614	ILMN_1798346	KIAA1468	NM_020854.3	Homo sapiens KIAA1468 (KIAA1468), mRNA.	-0.525668
1960	273	ILMN_1685834	AMPH	NM_001635.2	Homo sapiens amphiphysin (AMPH), transcript variant 1, mRNA.	-0.525568
1961	645508	ILMN_1777046	LOC645508	XM_928532.1	PREDICTED: Homo sapiens similar to C-terminal binding protein 2 (LOC645508), mRNA.	-0.525468
1962	64763	ILMN_1790460	ZNF574	NM_022752.5	Homo sapiens zinc finger protein 574 (ZNF574), mRNA.	0.525267
1963	5347	ILMN_1736176	PLK1	NM_005030.3	Homo sapiens polo-like kinase 1 (Drosophila) (PLK1), mRNA.	-0.525267
1964	4976	ILMN_1729775	OPA1	NM_015560.1	Homo sapiens optic atrophy 1 (autosomal dominant) (OPA1), nuclear gene encoding mitochondrial protein, transcript variant 1, mRNA.	-0.525167
1965	291	ILMN_1681670	SLC25A4	NM_001151.2	Homo sapiens solute carrier family 25 (mitochondrial carrier; adenine nucleotide translocator), member 4 (SLC25A4), nuclear gene encoding mitochondrial protein, mRNA.	0.525167
1966	2553	ILMN_1761147	GABPB2	NM_016655.3	Homo sapiens GA binding protein transcription factor, beta subunit 2 (GABPB2), transcript variant gamma-2, mRNA.	-0.524966
1967	2052	ILMN_1701025	EPHX1	NM_000120.2	Homo sapiens epoxide hydrolase 1, microsomal (xenobiotic) (EPHX1), mRNA.	0.524766
1968	51499	ILMN_1774083	TRIAP1	NM_016399.2	Homo sapiens TP53 regulated inhibitor of apoptosis 1 (TRIAP1), mRNA.	0.524766
1969	643556	ILMN_1781916	LOC643556	XM_933600.1	PREDICTED: Homo sapiens similar to Aurora kinase A-interacting protein (AURKA-interacting protein), transcript variant 23 (LOC643556), mRNA.	0.524666
1970	51203	ILMN_2409298	NUSAP1	NM_018454.5	Homo sapiens nucleolar and spindle associated protein 1 (NUSAP1), transcript variant 2, mRNA.	-0.524365
1971	29761	ILMN_1670764	USP25	NM_013396.3	Homo sapiens ubiquitin specific peptidase 25 (USP25), mRNA.	-0.523863
1972	79683	ILMN_2309926	ZDHHC14	NM_024630.2	Homo sapiens zinc finger, DHHC-type containing 14 (ZDHHC14), transcript variant 1, mRNA.	-0.523562
1973	91431	ILMN_1720266	LOC91431	NM_001099776.1	Homo sapiens prematurely terminated mRNA decay factor-like (LOC91431), mRNA.	-0.523462
1974	439921	ILMN_1743836	MXRA7	NM_001008528.1	Homo sapiens matrix-remodelling associated 7 (MXRA7), transcript variant 1, mRNA.	0.52306
1975	81872	ILMN_1658448	KRTAP2-1	XM_926554.2	PREDICTED: Homo sapiens keratin associated protein 2-1 (KRTAP2-1), mRNA.	-0.52296
1976	27040	ILMN_1691539	LAT	NM_001014987.1	Homo sapiens linker for activation of T cells (LAT), transcript variant 2, mRNA.	0.522859
1977	23358	ILMN_1684594	USP24	NM_015306.1	Homo sapiens ubiquitin specific peptidase 24 (USP24), mRNA.	-0.522357
1978	730744	ILMN_1747771	LOC730744	XM_001129080.1	PREDICTED: Homo sapiens similar to macrophage erythroblast attacher (LOC730744), mRNA.	-0.522156
1979	64130	ILMN_1663444	LIN7B	NM_022165.2	Homo sapiens lin-7 homolog B (C. elegans) (LIN7B), mRNA.	0.522056
1980	79668	ILMN_1806651	PARP8	NM_024615.2	Homo sapiens poly (ADP-ribose) polymerase family, member 8 (PARP8), mRNA.	-0.521955
1981	23503	ILMN_1798061	ZFYVE26	NM_015346.2	Homo sapiens zinc finger, FYVE domain containing 26 (ZFYVE26), mRNA.	-0.521754
1982	197335	ILMN_1698185	WDR90	NM_145294.4	Homo sapiens WD repeat domain 90 (WDR90), mRNA.	0.521252
1983	23637	ILMN_2061950	RABGAP1	NM_012197.2	Homo sapiens RAB GTPase activating protein 1 (RABGAP1), mRNA.	-0.521252
1984	64094	ILMN_1719641	SMOC2	NM_022138.1	Homo sapiens SPARC related modular calcium binding 2 (SMOC2), mRNA.	-0.521151
1985	8821	ILMN_2198878	INPP4B	NM_003866.1	Homo sapiens inositol polyphosphate-4-phosphatase, type II, 105kDa (INPP4B), mRNA.	-0.521051
1986	7586	ILMN_2139052	ZKSCAN1	NM_003439.1	Homo sapiens zinc finger with KRAB and SCAN domains 1 (ZKSCAN1), mRNA.	0.52085
1987	9692	ILMN_1701512	KIAA0391	NM_014672.2	Homo sapiens KIAA0391 (KIAA0391), mRNA.	-0.52085
1988	10309	ILMN_1676631	CCNO	NM_021147.3	Homo sapiens cyclin O (CCNO), mRNA.	0.520548
1989	6083	ILMN_1774973	SNORD21	NR_000006.8	Homo sapiens small nucleolar RNA, C/D box 21 (SNORD21), non-coding RNA.	0.520447
1990	1997	ILMN_1664010	ELF1	NM_172373.2	Homo sapiens E74-like factor 1 (ets domain transcription factor) (ELF1), mRNA.	-0.520447
1991	23109	ILMN_1673450	DDN	NM_015086.1	Homo sapiens dendrin (DDN), mRNA.	0.520246
1992	25880	ILMN_2230998	TMEM186	NM_015421.1	Homo sapiens transmembrane protein 186 (TMEM186), mRNA.	-0.519944
1993	650137	ILMN_1802701	LOC650137	NM_001080841.1	Homo sapiens seven transmembrane helix receptor (LOC650137), mRNA.	-0.519643
1994	84705	ILMN_1748894	GTPBP3	NM_032620.1	Homo sapiens GTP binding protein 3 (mitochondrial) (GTPBP3), nuclear gene encoding mitochondrial protein, transcript variant V, mRNA.	0.519643
1995	10569	ILMN_1685369	SLU7	NM_006425.4	Homo sapiens SLU7 splicing factor homolog (S. cerevisiae) (SLU7), mRNA.	0.519643
1996	7994	ILMN_2095840	MYST3	NM_006766.2	Homo sapiens MYST histone acetyltransferase (monocytic leukemia) 3 (MYST3), mRNA.	-0.519542
1997	1815	ILMN_2112915	DRD4	NM_000797.2	Homo sapiens dopamine receptor D4 (DRD4), mRNA.	0.519542
1998	51569	ILMN_2113074	UFM1	NM_016617.1	Homo sapiens ubiquitin-fold modifier 1 (UFM1), mRNA.	0.519542
[truncated: 12,937 more rows]
