# Supplementary material for: The Co-Repressor SMRT Delays DNA Damage-Induced Caspase Activation by Repressing Pro-Apoptotic Genes and Modulating the Dynamics of Checkpoint Kinase 2 Activation
Source: PLoS One. 2013 May 17;8(5):e59986. doi: 10.1371/journal.pone.0059986 (PMC3656868; doi:10.1371/journal.pone.0059986)
Supplement: Table S2 — Genes whose regulation by cisplatin is affected by NCoR. The table reports the total list of genes whose regulation by CDDP in the microarray experiments was different in the cells transfected with NCoR siRNA compared to the cells transfected with scramble control siRNA. (XLS) [file pone.0059986.s004.xls]

## Sheet: Sheet1
Table S2. Genes whose regulation by cisplatin is affected by NCoR.
Rank1	FP2	FDR3	GENE ID	PROBE ID	SYMBOL	ACCESSION	DESCRIPTION	FC CDDP4	FC NCoR-CDDP5	D NCoR-CDDP6
1	0.0381	0.0381	10365	ILMN_1735930	KLF2	NM_016270.2	Homo sapiens Kruppel-like factor 2 (lung) (KLF2), mRNA.	-0.00055	-0.80515	-0.80455
2	0.0723	0.0361	1958	ILMN_1762899	EGR1	NM_001964.2	Homo sapiens early growth response 1 (EGR1), mRNA.	-0.1274	0.685	0.8124
3	0.1004	0.0335	2773	ILMN_1696003	GNAI3	NM_006496.1	Homo sapiens guanine nucleotide binding protein (G protein), alpha inhibiting activity polypeptide 3 (GNAI3), mRNA.	-0.31485	-1.0789	-0.764
4	0.2367	0.0592	4254	ILMN_1808508	KITLG	NM_000899.3	Homo sapiens KIT ligand (KITLG), transcript variant b, mRNA.	0.10635	-0.6109	-0.71725
5	0.2926	0.0585	122786	ILMN_1769282	FRMD6	NM_152330.2	Homo sapiens FERM domain containing 6 (FRMD6), mRNA.	-0.79285	-1.49225	-0.69935
6	0.5233	0.0872	3576	ILMN_2184373	IL8	NM_000584.2	Homo sapiens interleukin 8 (IL8), mRNA.	1.23165	1.1891	-0.04255
7	0.6352	0.0907	2353	ILMN_1669523	FOS	NM_005252.2	Homo sapiens v-fos FBJ murine osteosarcoma viral oncogene homolog (FOS), mRNA.	2.02505	2.8835	0.85845
8	0.6403	0.08	79075	ILMN_1776577	DSCC1	NM_024094.1	Homo sapiens defective in sister chromatid cohesion 1 homolog (S. cerevisiae) (DSCC1), mRNA.	0.513	-0.16795	-0.68095
9	0.8498	0.0944	2686	ILMN_1786186	GGTL3	NM_178025.1	Homo sapiens gamma-glutamyltransferase-like 3 (GGTL3), transcript variant 2, mRNA.	-0.04485	0.1454	0.19025
10	1.4102	0.141	122786	ILMN_2330787	FRMD6	NM_152330.3	Homo sapiens FERM domain containing 6 (FRMD6), transcript variant 2, mRNA.	-0.63485	-1.26655	-0.63165
11	1.7901	0.1627	84132	ILMN_1752575	USP42	NM_032172.2	Homo sapiens ubiquitin specific peptidase 42 (USP42), mRNA.	0.10985	-0.50345	-0.6133
12	1.9032	0.1586	284406	ILMN_1740490	ZFP82	NM_133466.2	Homo sapiens zinc finger protein 82 homolog (mouse) (ZFP82), mRNA.	-0.686	-1.2998	-0.6138
13	2.1963	0.1689	3652	ILMN_1789106	IPP	NM_005897.1	Homo sapiens intracisternal A particle-promoted polypeptide (IPP), mRNA.	-0.4374	0.19555	0.633
14	2.2058	0.1576	55379	ILMN_1786259	LRRC59	NM_018509.2	Homo sapiens leucine rich repeat containing 59 (LRRC59), mRNA.	0.40935	0.48405	0.0747
15	2.3802	0.1587	3037	ILMN_1700935	HAS2	NM_005328.1	Homo sapiens hyaluronan synthase 2 (HAS2), mRNA.	-0.43425	-0.4337	0.00055
16	2.6025	0.1627	3576	ILMN_1666733	IL8	NM_000584.2	Homo sapiens interleukin 8 (IL8), mRNA.	1.0584	1.20905	0.15065
17	2.7068	0.1592	3398	ILMN_2086095	ID2	NM_002166.4	Homo sapiens inhibitor of DNA binding 2, dominant negative helix-loop-helix protein (ID2), mRNA.	0.7045	1.3183	0.6138
18	2.9875	0.166	6130	ILMN_1740749	RPL7A	NM_000972.2	Homo sapiens ribosomal protein L7a (RPL7A), mRNA.	-0.17635	0.4303	0.6067
19	3.2015	0.1685	54927	ILMN_1673026	CHCHD3	NM_017812.2	Homo sapiens coiled-coil-helix-coiled-coil-helix domain containing 3 (CHCHD3), mRNA.	-0.9229	-0.338	0.5849
20	3.4584	0.1729	9076	ILMN_1724686	CLDN1	NM_021101.3	Homo sapiens claudin 1 (CLDN1), mRNA.	0.68185	0.06045	-0.6214
21	3.7006	0.1762	3491	ILMN_2188264	CYR61	NM_001554.3	Homo sapiens cysteine-rich, angiogenic inducer, 61 (CYR61), mRNA.	-0.18785	-0.7611	-0.5733
22	4.1834	0.1902	8445	ILMN_2374244	DYRK2	NM_003583.2	Homo sapiens dual-specificity tyrosine-(Y)-phosphorylation regulated kinase 2 (DYRK2), transcript variant 1, mRNA.	0.3487	-0.227	-0.57565
23	4.5307	0.197	9991	ILMN_1768197	ROD1	NM_005156.4	Homo sapiens ROD1 regulator of differentiation 1 (S. pombe) (ROD1), mRNA.	-1.0617	-1.63665	-0.5749
24	4.8636	0.2027	3228	ILMN_1760029	HOXC12	NM_173860.1	Homo sapiens homeobox C12 (HOXC12), mRNA.	-0.34025	0.2244	0.56465
25	5.1646	0.2066	85452	ILMN_2415979	KIAA1751	NM_001080484.1	Homo sapiens KIAA1751 (KIAA1751), mRNA.	-0.0863	-0.10685	-0.02055
26	5.6864	0.2187	441581	ILMN_1689120	FRG2B	NM_001080998.1	Homo sapiens FSHD region gene 2 family, member B (FRG2B), mRNA.	1.4223	1.4072	-0.0151
27	5.7937	0.2146	619383	ILMN_1805064	SCARNA9	NR_002569.1	Homo sapiens small Cajal body-specific RNA 9 (SCARNA9), non-coding RNA.	-0.0012	0.0952	0.0964
28	5.9645	0.213	55033	ILMN_2150294	FKBP14	NM_017946.2	Homo sapiens FK506 binding protein 14, 22 kDa (FKBP14), mRNA.	0.11115	0.07175	-0.03945
29	6.5079	0.2244	9687	ILMN_1721170	GREB1	NM_014668.3	Homo sapiens GREB1 protein (GREB1), transcript variant a, mRNA.	0.27595	0.26935	-0.0066
32	7.97	0.2491	80059	ILMN_1685472	LRRTM4	NM_024993.3	Homo sapiens leucine rich repeat transmembrane neuronal 4 (LRRTM4), mRNA.	-0.0665	0.4816	0.5481
33	7.9881	0.2421	692084	ILMN_1892403	SNORD13	NR_003041.1	Homo sapiens small nucleolar RNA, C/D box 13 (SNORD13), non-coding RNA.	0.74155	1.1347	0.39315
34	8.3356	0.2452	26039	ILMN_1676625	SS18L1	NM_198935.1	Homo sapiens synovial sarcoma translocation gene on chromosome 18-like 1 (SS18L1), mRNA.	-0.06105	-0.0784	-0.01735
35	8.4469	0.2413	2139	ILMN_2322996	EYA2	NM_172112.1	Homo sapiens eyes absent homolog 2 (Drosophila) (EYA2), transcript variant 4, mRNA.	-1.5065	-0.9524	0.55415
36	8.4655	0.2352	55924	ILMN_2388955	C1orf183	NM_198926.1	Homo sapiens chromosome 1 open reading frame 183 (C1orf183), transcript variant 2, mRNA.	0.4138	-0.13515	-0.54895
37	8.6339	0.2333	7157	ILMN_1779356	TP53	NM_000546.3	Homo sapiens tumor protein p53 (TP53), mRNA.	0.7329	0.19405	-0.53885
38	8.7851	0.2312	55917	ILMN_1719517	CTTNBP2NL	NM_018704.1	Homo sapiens CTTNBP2 N-terminal like (CTTNBP2NL), mRNA.	-0.70405	-0.76395	-0.05995
30	7.5598	0.252	3952	ILMN_2207505	LEP	NM_000230.1	Homo sapiens leptin (obesity homolog, mouse) (LEP), mRNA.	-0.1206	0.4218	0.5424
39	9.8396	0.2523	49855	ILMN_1811178	SCAPER	NM_020843.1	Homo sapiens S phase cyclin A-associated protein in the ER (SCAPER), mRNA.	-1.1552	-0.6239	0.5313
40	10.1431	0.2536		ILMN_1847334		BE693417	RC3-BT0333-310700-112-d06 BT0333 Homo sapiens cDNA, mRNA sequence	-0.46315	0.1168	0.57995
31	7.952	0.2565		ILMN_1829484		AA921856	om44d06.s1 Soares_NFL_T_GBC_S1 Homo sapiens cDNA clone IMAGE:1543883 3, mRNA sequence	0.25005	-0.28915	-0.5392
41	11.4465	0.2792	2842	ILMN_2102201	GPR19	NM_006143.1	Homo sapiens G protein-coupled receptor 19 (GPR19), mRNA.	-0.72565	-0.10025	0.62545
45	14.5327	0.3229	29946	ILMN_1813955	SERTAD3	NM_203344.1	Homo sapiens SERTA domain containing 3 (SERTAD3), transcript variant 2, mRNA.	-0.1193	-0.0739	0.04545
46	14.8764	0.3234	166815	ILMN_1690066	TIGD2	NM_145715.2	Homo sapiens tigger transposable element derived 2 (TIGD2), mRNA.	0.0008	-0.5401	-0.5409
47	15.3241	0.326	154791	ILMN_2078547	HSPC268	NM_197964.1	Homo sapiens hypothetical protein HSPC268 (HSPC268), mRNA.	-0.08695	0.08925	0.1762
42	13.7148	0.3265	284349	ILMN_1667589	ZNF283	NM_181845.1	Homo sapiens zinc finger protein 283 (ZNF283), mRNA.	-0.106	-0.64745	-0.5414
51	16.7596	0.3286	388394	ILMN_1676504	RPRML	NM_203400.1	Homo sapiens reprimo-like (RPRML), mRNA.	1.29915	0.79565	-0.5035
52	17.1021	0.3289	3488	ILMN_1750324	IGFBP5	NM_000599.2	Homo sapiens insulin-like growth factor binding protein 5 (IGFBP5), mRNA.	-0.1822	0.3199	0.50215
44	14.5083	0.3297	54541	ILMN_1661599	DDIT4	NM_019058.2	Homo sapiens DNA-damage-inducible transcript 4 (DDIT4), mRNA.	0.24585	0.91015	0.66435
50	16.5506	0.331	54819	ILMN_2213680	ZCCHC10	NM_017665.1	Homo sapiens zinc finger, CCHC domain containing 10 (ZCCHC10), mRNA.	0.00605	0.03375	0.0277
43	14.2413	0.3312	64601	ILMN_1734736	VPS16	NM_022575.2	Homo sapiens vacuolar protein sorting 16 homolog (S. cerevisiae) (VPS16), transcript variant 1, mRNA.	0.2258	0.1755	-0.0503
58	19.2855	0.3325	22822	ILMN_1687978	PHLDA1	NM_007350.3	Homo sapiens pleckstrin homology-like domain, family A, member 1 (PHLDA1), mRNA.	0.00925	0.5386	0.5294
59	19.6527	0.3331	26020	ILMN_1670272	LRP10	NM_014045.3	Homo sapiens low density lipoprotein receptor-related protein 10 (LRP10), mRNA.	0.2365	0.1415	-0.095
48	16.0082	0.3335	2619	ILMN_2062701	GAS1	NM_002048.1	Homo sapiens growth arrest-specific 1 (GAS1), mRNA.	-0.15055	-0.33925	-0.18865
49	16.4207	0.3351	10221	ILMN_1803811	TRIB1	NM_025195.2	Homo sapiens tribbles homolog 1 (Drosophila) (TRIB1), mRNA.	1.59445	1.0659	-0.52855
57	19.2574	0.3378	643007	ILMN_1724295	LOC643007	XM_938089.2	PREDICTED: Homo sapiens similar to large subunit ribosomal protein L36a (LOC643007), mRNA.	0.247	0.82015	0.5732
56	19.1452	0.3419	23023	ILMN_1677963	TMCC1	NM_001017395.1	Homo sapiens transmembrane and coiled-coil domain family 1 (TMCC1), transcript variant 1, mRNA.	-0.9753	-1.47475	-0.49945
55	18.9775	0.345	4091	ILMN_1767068	SMAD6	NM_005585.3	Homo sapiens SMAD family member 6 (SMAD6), mRNA.	-1.7534	-1.77655	-0.02315
53	18.3964	0.3471	5671	ILMN_1685312	PSG3	NM_021016.3	Homo sapiens pregnancy specific beta-1-glycoprotein 3 (PSG3), mRNA.	0.40525	-0.30565	-0.7109
60	20.892	0.3482	50628	ILMN_1770206	GEMIN4	NM_015721.2	Homo sapiens gem (nuclear organelle) associated protein 4 (GEMIN4), mRNA.	0.6194	0.12265	-0.49675
54	18.8106	0.3483	12	ILMN_1788874	SERPINA3	NM_001085.4	Homo sapiens serpin peptidase inhibitor, clade A (alpha-1 antiproteinase, antitrypsin), member 3 (SERPINA3), mRNA.	-0.03665	0.4828	0.51945
64	22.8678	0.3573	112399	ILMN_1667626	EGLN3	NM_022073.3	Homo sapiens egl nine homolog 3 (C. elegans) (EGLN3), mRNA.	0.3552	0.4701	0.1149
61	22.2899	0.3595	84061	ILMN_1721349	MAGT1	NM_032121.4	Homo sapiens magnesium transporter 1 (MAGT1), mRNA.	0.23135	0.2584	0.0271
62	22.2899	0.3595	6102	ILMN_1659255	RP2	NM_006915.1	Homo sapiens retinitis pigmentosa 2 (X-linked recessive) (RP2), mRNA.	0.2203	-0.3086	-0.5289
71	25.5439	0.3598	124540	ILMN_2302075	MSI2	NM_138962.2	Homo sapiens musashi homolog 2 (Drosophila) (MSI2), transcript variant 1, mRNA.	-0.5702	-0.0759	0.4943
63	22.6845	0.3601	123688	ILMN_2091707	LOC123688	NM_001013619.1	Homo sapiens similar to RIKEN cDNA C630028N24 gene (LOC123688), mRNA.	0.2853	0.2886	0.00325
73	26.6558	0.3602	26056	ILMN_1740604	RAB11FIP5	NM_015470.2	Homo sapiens RAB11 family interacting protein 5 (class I) (RAB11FIP5), mRNA.	0.14365	-0.33955	-0.48325
74	26.6558	0.3602		ILMN_1853116		BC031013	Homo sapiens, clone IMAGE:4655360, mRNA	0.42645	-0.09145	-0.5179
70	25.2857	0.3612	10979	ILMN_1695290	FERMT2	NM_006832.1	Homo sapiens fermitin family homolog 2 (Drosophila) (FERMT2), mRNA.	-0.5091	-0.9945	-0.4854
65	23.5773	0.3627	7784	ILMN_1662970	ZP3	NM_007155.4	Homo sapiens zona pellucida glycoprotein 3 (sperm receptor) (ZP3), mRNA.	0.4052	0.4231	0.0179
68	24.8371	0.3653	23076	ILMN_1812973	RRP1B	NM_015056.2	Homo sapiens ribosomal RNA processing 1 homolog B (S. cerevisiae) (RRP1B), mRNA.	0.3393	-0.17105	-0.51035
69	25.2214	0.3655	262	ILMN_1667994	AMD1	NM_001634.4	Homo sapiens adenosylmethionine decarboxylase 1 (AMD1), transcript variant 1, mRNA.	0.1576	-0.34775	-0.50535
72	26.3592	0.3661	157285	ILMN_1757872	DKFZp761P0423	XM_291277.4	PREDICTED: Homo sapiens hypothetical protein DKFZp761P0423 (DKFZp761P0423), mRNA.	-0.3688	-0.8524	-0.4836
66	24.1716	0.3662	7170	ILMN_1697567	TPM3	NM_152263.2	Homo sapiens tropomyosin 3 (TPM3), transcript variant 1, mRNA.	0.274	-0.2486	-0.5226
75	27.5221	0.367	389792	ILMN_1755620	IER5L	NM_203434.2	Homo sapiens immediate early response 5-like (IER5L), mRNA.	1.3662	1.8711	0.5049
67	24.8052	0.3702	571	ILMN_1807181	BACH1	NM_001011545.1	Homo sapiens BTB and CNC homology 1, basic leucine zipper transcription factor 1 (BACH1), transcript variant 3, mRNA.	-0.02895	-0.51485	-0.48585
78	29.1232	0.3734	56905	ILMN_1793729	C15orf39	NM_015492.4	Homo sapiens chromosome 15 open reading frame 39 (C15orf39), mRNA.	0.6808	0.14665	-0.5342
81	30.4507	0.3759	8502	ILMN_1749410	PKP4	NM_003628.3	Homo sapiens plakophilin 4 (PKP4), transcript variant 1, mRNA.	-0.76645	-1.24575	-0.47925
77	28.9851	0.3764	653994	ILMN_1729832	LOC653994	XM_944439.2	PREDICTED: Homo sapiens similar to eukaryotic translation initiation factor 4H isoform 2, transcript variant 5 (LOC653994), mRNA.	-0.05675	-0.6514	-0.59465
76	28.6415	0.3769	692312	ILMN_2060105	PPAN-P2RY11	NM_001040664.1	Homo sapiens PPAN-P2RY11 readthrough transcript (PPAN-P2RY11), mRNA.	0.0146	-0.51495	-0.52955
80	30.3801	0.3798	89797	ILMN_2399300	NAV2	NM_145117.3	Homo sapiens neuron navigator 2 (NAV2), transcript variant 2, mRNA.	-1.72185	-0.99145	0.7304
82	31.3761	0.3826	79187	ILMN_1694755	FSD1	NM_024333.1	Homo sapiens fibronectin type III and SPRY domain containing 1 (FSD1), mRNA.	-0.1668	0.3747	0.5415
79	30.2392	0.3828	3488	ILMN_2132982	IGFBP5	NM_000599.2	Homo sapiens insulin-like growth factor binding protein 5 (IGFBP5), mRNA.	-0.38005	0.0967	0.47675
83	31.844	0.3837	200894	ILMN_2403047	ARL13B	NM_144996.2	Homo sapiens ADP-ribosylation factor-like 13B (ARL13B), transcript variant 2, mRNA.	-0.1449	-0.6271	-0.4822
85	33.7874	0.3975	3842	ILMN_1763627	TNPO1	NM_153188.2	Homo sapiens transportin 1 (TNPO1), transcript variant 2, mRNA.	0.19435	-0.30915	-0.5035
84	33.4163	0.3978	5440	ILMN_1659026	POLR2K	NM_005034.3	Homo sapiens polymerase (RNA) II (DNA directed) polypeptide K, 7.0kDa (POLR2K), mRNA.	-0.0712	0.35105	0.4222
87	34.9887	0.4022	93408	ILMN_1694389	MYLC2PL	NM_138403.3	Homo sapiens myosin light chain 2, precursor lymphocyte-specific (MYLC2PL), mRNA.	-0.1922	0.44245	0.63465
86	34.8374	0.4051	115795	ILMN_2071028	C3orf24	NM_173472.1	Homo sapiens chromosome 3 open reading frame 24 (C3orf24), mRNA.	-0.00495	0.01375	0.0187
89	36.4424	0.4095	122809	ILMN_2413264	SOCS4	NM_080867.2	Homo sapiens suppressor of cytokine signaling 4 (SOCS4), transcript variant 2, mRNA.	0.58355	0.1154	-0.4682
88	36.4038	0.4137	64083	ILMN_1708841	GOLPH3	NM_022130.3	Homo sapiens golgi phosphoprotein 3 (coat-protein) (GOLPH3), mRNA.	-0.58875	-0.5786	0.0101
90	37.8469	0.4205	5910	ILMN_2106167	RAP1GDS1	NM_021159.3	Homo sapiens RAP1, GTP-GDP dissociation stimulator 1 (RAP1GDS1), mRNA.	0.07485	0.06755	-0.0073
92	40.0845	0.4357	255812	ILMN_1651664	SDHALP1	NR_003264.1	Homo sapiens succinate dehydrogenase complex, subunit A, flavoprotein pseudogene 1 (SDHALP1) on chromosome 3.	0.00475	0.11235	0.1076
91	39.8416	0.4378	64224	ILMN_2066348	HERPUD2	NM_022373.3	Homo sapiens HERPUD family member 2 (HERPUD2), mRNA.	-0.1438	-0.3215	-0.1777
97	43.9848	0.4535	221895	ILMN_1682727	JAZF1	NM_175061.3	Homo sapiens JAZF zinc finger 1 (JAZF1), mRNA.	-1.3722	-0.8882	0.484
93	42.303	0.4549	56969	ILMN_2124757	RPL23AP13	NR_002229.1	Homo sapiens ribosomal protein L23a pseudogene 13 (RPL23AP13), non-coding RNA.	0.26005	0.78565	0.5256
96	43.6881	0.4551	8878	ILMN_1662618	SQSTM1	NM_003900.3	Homo sapiens sequestosome 1 (SQSTM1), mRNA.	-0.1071	0.3806	0.4877
98	44.8809	0.458	41	ILMN_1769694	ACCN2	NM_001095.2	Homo sapiens amiloride-sensitive cation channel 2, neuronal (ACCN2), transcript variant 2, mRNA.	0.5265	0.04905	-0.47745
102	46.744	0.4583	24148	ILMN_1659259	PRPF6	NM_012469.3	Homo sapiens PRP6 pre-mRNA processing factor 6 homolog (S. cerevisiae) (PRPF6), mRNA.	0.2431	-0.28725	-0.5303
94	43.1398	0.4589	144108	ILMN_1728699	SPTY2D1	NM_194285.2	Homo sapiens SPT2, Suppressor of Ty, domain containing 1 (S. cerevisiae) (SPTY2D1), mRNA.	0.37915	-0.09	-0.4691
95	43.6458	0.4594	64146	ILMN_2159044	PDF	NM_022341.1	Homo sapiens peptide deformylase (mitochondrial) (PDF), nuclear gene encoding mitochondrial protein, mRNA.	0.172	-0.29525	-0.46725
101	46.6565	0.4619	84978	ILMN_1794885	FRMD5	NM_032892.3	Homo sapiens FERM domain containing 5 (FRMD5), transcript variant 2, mRNA.	-1.25965	-0.77085	0.48885
103	47.6235	0.4624	23097	ILMN_1676891	CDC2L6	NM_015076.3	Homo sapiens cell division cycle 2-like 6 (CDK8-like) (CDC2L6), mRNA.	-0.94555	-0.47215	0.47345
116	53.8211	0.464	6509	ILMN_1656904	SLC1A4	NM_003038.2	Homo sapiens solute carrier family 1 (glutamate/neutral amino acid transporter), member 4 (SLC1A4), mRNA.	0.47945	0.0294	-0.45005
110	51.0401	0.464	132720	ILMN_2069821	C4orf32	NM_152400.1	Homo sapiens chromosome 4 open reading frame 32 (C4orf32), mRNA.	0.4605	-0.04385	-0.50435
106	49.2271	0.4644	5142	ILMN_2340259	PDE4B	NM_002600.3	Homo sapiens phosphodiesterase 4B, cAMP-specific (phosphodiesterase E4 dunce homolog, Drosophila) (PDE4B), transcript variant a, mRNA.	-0.28755	-0.31145	-0.0239
115	53.4461	0.4647	9208	ILMN_2214997	LRRFIP1	NM_004735.2	Homo sapiens leucine rich repeat (in FLII) interacting protein 1 (LRRFIP1), mRNA.	-0.04135	0.09635	0.1377
104	48.3329	0.4647	8720	ILMN_1767256	MBTPS1	NM_003791.2	Homo sapiens membrane-bound transcription factor peptidase, site 1 (MBTPS1), mRNA.	0.1209	0.13695	0.01605
117	54.4334	0.4652	644075	ILMN_1721680	LOC644075	XM_930109.1	PREDICTED: Homo sapiens hypothetical protein LOC644075 (LOC644075), mRNA.	0.2972	-0.1779	-0.47515
100	46.6128	0.4661	4214	ILMN_1723020	MAP3K1	NM_005921.1	Homo sapiens mitogen-activated protein kinase kinase kinase 1 (MAP3K1), mRNA.	-0.4536	-0.47265	-0.0191
105	49.0028	0.4667	54816	ILMN_1767142	ZNF280D	NM_001002843.1	Homo sapiens zinc finger protein 280D (ZNF280D), transcript variant 2, mRNA.	-0.5558	-0.04805	0.50775
118	55.0966	0.4669	1464	ILMN_1666894	CSPG4	NM_001897.4	Homo sapiens chondroitin sulfate proteoglycan 4 (CSPG4), mRNA.	0.61565	0.0672	-0.54845
109	50.903	0.467	10516	ILMN_1664176	FBLN5	NM_006329.2	Homo sapiens fibulin 5 (FBLN5), mRNA.	0.39605	-0.0633	-0.45935
129	60.2983	0.4674	145748	ILMN_1769658	LYSMD4	NM_152449.2	Homo sapiens LysM, putative peptidoglycan-binding, domain containing 4 (LYSMD4), mRNA.	0.26495	-0.2145	-0.47955
114	53.3057	0.4676	55904	ILMN_1783606	MLL5	NM_018682.3	Homo sapiens myeloid/lymphoid or mixed-lineage leukemia 5 (trithorax homolog, Drosophila) (MLL5), transcript variant 2, mRNA.	-0.48335	-0.38745	0.09595
108	50.5838	0.4684	9991	ILMN_2117223	ROD1	NM_005156.4	Homo sapiens ROD1 regulator of differentiation 1 (S. pombe) (ROD1), mRNA.	-1.00395	-1.50665	-0.50275
128	59.9508	0.4684	64077	ILMN_1752199	LHPP	NM_022126.2	Homo sapiens phospholysine phosphohistidine inorganic pyrophosphate phosphatase (LHPP), mRNA.	-0.25735	0.196	0.45335
149	69.8453	0.4688	128826	ILMN_1789950	C20orf166	NM_178463.2	Homo sapiens chromosome 20 open reading frame 166 (C20orf166), mRNA.	0.2097	-0.228	-0.43765
99	46.4818	0.4695	9774	ILMN_2357272	BCLAF1	NM_014739.2	Homo sapiens BCL2-associated transcription factor 1 (BCLAF1), transcript variant 1, mRNA.	0.32745	-0.1497	-0.47715
107	50.2656	0.4698	6617	ILMN_1725346	SNAPC1	NM_003082.2	Homo sapiens small nuclear RNA activating complex, polypeptide 1, 43kDa (SNAPC1), mRNA.	0.01465	-0.45325	-0.46785
112	52.6534	0.4701	285877	ILMN_1737131	DKFZp564N2472	NM_182595.2	Homo sapiens hypothetical protein DKFZp564N2472 (DKFZp564N2472), mRNA.	-0.3962	0.06155	0.45775
123	57.8384	0.4702	64859	ILMN_1785852	OBFC2A	NM_001031716.1	Homo sapiens oligonucleotide/oligosaccharide-binding fold containing 2A (OBFC2A), mRNA.	-0.22145	-0.76235	-0.5409
159	74.8541	0.4708	8754	ILMN_1727524	ADAM9	NM_003816.2	Homo sapiens ADAM metallopeptidase domain 9 (meltrin gamma) (ADAM9), transcript variant 1, mRNA.	-0.02295	-0.4632	-0.44025
148	69.6849	0.4708	64924	ILMN_2258471	SLC30A5	NM_022902.2	Homo sapiens solute carrier family 30 (zinc transporter), member 5 (SLC30A5), transcript variant 1, mRNA.	0.5313	0.04645	-0.48485
127	59.8022	0.4709		ILMN_1866480		AV730797	AV730797 HTF Homo sapiens cDNA clone HTFAAE05 5, mRNA sequence	0.08455	0.22135	0.1368
126	59.8022	0.4709	54807	ILMN_2274531	ZNF586	NM_017652.2	Homo sapiens zinc finger protein 586 (ZNF586), mRNA.	-0.33225	-0.3951	-0.06285
150	70.6501	0.471	2823	ILMN_1716869	GPM6A	NM_201592.1	Homo sapiens glycoprotein M6A (GPM6A), transcript variant 3, mRNA.	-0.0278	0.4115	0.4393
121	57.0137	0.4712	651453	ILMN_1709948	LOC651453	XM_940610.1	PREDICTED: Homo sapiens similar to ribosomal protein L36 (LOC651453), mRNA.	0.08975	0.62705	0.53725
113	53.259	0.4713	3280	ILMN_1710284	HES1	NM_005524.2	Homo sapiens hairy and enhancer of split 1, (Drosophila) (HES1), mRNA.	-0.0138	0.4573	0.4711
158	74.5221	0.4717	284058	ILMN_2200636	KIAA1267	NM_015443.2	Homo sapiens KIAA1267 (KIAA1267), mRNA.	-1.43665	-1.9119	-0.4753
119	56.147	0.4718	1952	ILMN_1711208	CELSR2	NM_001408.1	Homo sapiens cadherin, EGF LAG seven-pass G-type receptor 2 (flamingo homolog, Drosophila) (CELSR2), mRNA.	0.282	0.18855	-0.0934
147	69.4179	0.4722	23650	ILMN_1657766	TRIM29	NM_012101.3	Homo sapiens tripartite motif-containing 29 (TRIM29), mRNA.	0.21715	-0.2213	-0.43845
151	71.4595	0.4732	3223	ILMN_2396039	HOXC6	NM_153693.3	Homo sapiens homeobox C6 (HOXC6), transcript variant 2, mRNA.	-0.0363	-0.05045	-0.01415
122	57.7411	0.4733	55604	ILMN_1736730	LRRC16	NM_017640.3	Homo sapiens leucine rich repeat containing 16 (LRRC16), mRNA.	-1.43935	-0.9874	0.4519
125	59.1604	0.4733	9205	ILMN_1781028	ZMYM5	NM_001039650.1	Homo sapiens zinc finger, MYM-type 5 (ZMYM5), transcript variant 1, mRNA.	-0.79395	-0.3473	0.44665
111	52.607	0.4739		ILMN_1871316		AI470863	ti90b12.x1 NCI_CGAP_Kid11 Homo sapiens cDNA clone IMAGE:2139263 3 similar to contains MER26.t3 MER26 repetitive element ;, mRNA sequence	-0.03145	-0.11385	-0.08245
157	74.4117	0.474	26524	ILMN_1703412	LATS2	NM_014572.2	Homo sapiens LATS, large tumor suppressor, homolog 2 (Drosophila) (LATS2), mRNA.	-0.16065	-0.6157	-0.45505
146	69.2048	0.474	9739	ILMN_1714327	SETD1A	NM_014712.1	Homo sapiens SET domain containing 1A (SETD1A), mRNA.	0.0395	-0.39795	-0.43745
120	56.9171	0.4743	646946	ILMN_1755975	LOC646946	XM_929911.1	PREDICTED: Homo sapiens hypothetical protein LOC646946 (LOC646946), mRNA.	-0.16895	0.2784	0.44735
144	68.3553	0.4747	84984	ILMN_2288483	C3orf34	NM_032898.2	Homo sapiens chromosome 3 open reading frame 34 (C3orf34), mRNA.	0.0931	0.1256	0.03255
160	76.0217	0.4751	8898	ILMN_2351029	MTMR2	NM_016156.3	Homo sapiens myotubularin related protein 2 (MTMR2), transcript variant 1, mRNA.	-0.20005	0.2557	0.45575
156	74.1358	0.4752	5379	ILMN_1791144	PMS2L1	XM_945620.1	PREDICTED: Homo sapiens postmeiotic segregation increased 2-like 1, transcript variant 5 (PMS2L1), mRNA.	0.225	0.11615	-0.10885
141	67.091	0.4758	10869	ILMN_1718679	USP19	NM_006677.1	Homo sapiens ubiquitin specific peptidase 19 (USP19), mRNA.	-0.16155	0.4053	0.56685
140	66.6721	0.4762	220213	ILMN_1752008	OTUD1	XM_939698.1	PREDICTED: Homo sapiens OTU domain containing 1 (OTUD1), mRNA.	0.7099	0.63735	-0.07255
155	73.8055	0.4762	2861	ILMN_2218935	GPR37	NM_005302.2	Homo sapiens G protein-coupled receptor 37 (endothelin receptor type B-like) (GPR37), mRNA.	0.8731	0.43835	-0.43475
145	69.0451	0.4762	653145	ILMN_2095610	ANXA8	NM_001040084.1	Homo sapiens annexin A8 (ANXA8), mRNA. XM_931361 XM_931369 XM_931374 XM_931375 XM_931378 XM_931383 XM_931388 XM_931391 XM_931399 XM_931404 XM_931411	0.0473	-0.05965	-0.107
124	59.0619	0.4763	115	ILMN_1654287	ADCY9	NM_001116.2	Homo sapiens adenylate cyclase 9 (ADCY9), mRNA.	-0.5152	-0.0646	0.4506
143	68.1438	0.4765	3398	ILMN_1793990	ID2	NM_002166.4	Homo sapiens inhibitor of DNA binding 2, dominant negative helix-loop-helix protein (ID2), mRNA.	0.85575	1.3282	0.4724
139	66.2546	0.4767	10849	ILMN_1747870	CD3EAP	NM_012099.1	Homo sapiens CD3e molecule, epsilon associated protein (CD3EAP), mRNA.	0.58135	0.08405	-0.4973
142	67.7217	0.4769	80119	ILMN_2155272	PIF1	NM_025049.2	Homo sapiens PIF1 5-to-3 DNA helicase homolog (S. cerevisiae) (PIF1), mRNA.	-0.38635	0.0657	0.4521
138	65.9423	0.4778	2204	ILMN_2279367	FCAR	NM_133279.1	Homo sapiens Fc fragment of IgA, receptor for (FCAR), transcript variant 9, mRNA.	0.19775	0.29555	0.0978
132	63.1142	0.4781	5874	ILMN_2129650	RAB27B	NM_004163.3	Homo sapiens RAB27B, member RAS oncogene family (RAB27B), mRNA.	-0.0553	-0.044	0.01135
154	73.6955	0.4785	51715	ILMN_1667417	RAB23	NM_016277.3	Homo sapiens RAB23, member RAS oncogene family (RAB23), transcript variant 1, mRNA.	0.36905	-0.10015	-0.46915
131	62.708	0.4787	6382	ILMN_1815308	SDC1	NM_001006946.1	Homo sapiens syndecan 1 (SDC1), transcript variant 1, mRNA.	0.41185	-0.0329	-0.44475
152	72.8735	0.4794	90411	ILMN_2202790	MCFD2	NM_139279.3	Homo sapiens multiple coagulation factor deficiency 2 (MCFD2), mRNA.	0.23415	0.1765	-0.0577
153	73.421	0.4799	9818	ILMN_1746317	NUPL1	NM_001008565.1	Homo sapiens nucleoporin like 1 (NUPL1), transcript variant 3, mRNA.	0.26705	-0.21475	-0.4818
130	62.4042	0.48	55619	ILMN_1702301	DOCK10	NM_014689.2	Homo sapiens dedicator of cytokinesis 10 (DOCK10), mRNA.	-1.0208	-1.01575	0.005
162	77.7619	0.48	79576	ILMN_2067980	NKAP	NM_024528.1	Homo sapiens NF-kappaB activating protein (NKAP), mRNA.	0.2813	0.45185	0.17055
137	65.7865	0.4802		ILMN_1821483		BX088674	BX088674 Soares_testis_NHT Homo sapiens cDNA clone IMAGp998A143518, mRNA sequence	0.07775	0.0885	0.01075
136	65.32	0.4803	6788	ILMN_1666453	STK3	NM_006281.2	Homo sapiens serine/threonine kinase 3 (STE20 homolog, yeast) (STK3), mRNA.	-1.60015	-1.1474	0.4528
133	63.9305	0.4807	56928	ILMN_1672461	SPPL2B	NM_001077238.1	Homo sapiens signal peptide peptidase-like 2B (SPPL2B), transcript variant 3, mRNA.	0.1265	0.19185	0.06535
135	65.0616	0.4819	57817	ILMN_1729188	HAMP	NM_021175.2	Homo sapiens hepcidin antimicrobial peptide (HAMP), mRNA.	-0.1884	0.29645	0.48485
161	77.649	0.4823	158219	ILMN_1769290	TTC39B	NM_152574.1	Homo sapiens tetratricopeptide repeat domain 39B (TTC39B), mRNA.	-0.75895	-0.3118	0.4472
163	78.6109	0.4823	2548	ILMN_2410783	GAA	NM_001079804.1	Homo sapiens glucosidase, alpha; acid (GAA), transcript variant 3, mRNA.	0.3842	0.31695	-0.0672
134	64.9583	0.4848	1654	ILMN_1794392	DDX3X	NM_001356.3	Homo sapiens DEAD (Asp-Glu-Ala-Asp) box polypeptide 3, X-linked (DDX3X), mRNA.	0.1801	-0.29775	-0.47785
164	80.61	0.4915		ILMN_1819385		BF509138	UI-H-BI4-aou-h-10-0-UI.s1 NCI_CGAP_Sub8 Homo sapiens cDNA clone IMAGE:3086442 3, mRNA sequence	0.30195	-0.12955	-0.43145
165	82.7507	0.5015	10042	ILMN_2300636	HMG2L1	NM_014250.1	Homo sapiens high-mobility group protein 2-like 1 (HMG2L1), transcript variant 2, mRNA.	-0.63135	-0.80665	-0.17535
166	83.568	0.5034	80312	ILMN_1741056	CXXC6	NM_030625.1	Homo sapiens CXXC finger 6 (CXXC6), mRNA.	-0.7016	-0.26535	0.43625
176	88.7972	0.5045	2802	ILMN_1733511	GOLGA3	NM_005895.3	Homo sapiens golgi autoantigen, golgin subfamily a, 3 (GOLGA3), mRNA.	-0.6156	-0.18735	0.4282
173	87.475	0.5056		ILMN_1851667		BG536707	602564836F1 NIH_MGC_77 Homo sapiens cDNA clone IMAGE:4689465 5, mRNA sequence	0.1204	-0.31035	-0.43075
175	88.4958	0.5057		ILMN_1886679		BP432416	BP432416 leukemia cell normalized cDNA library Homo sapiens cDNA clone LEU2488_32_H12, mRNA sequence	0.14675	-0.2898	-0.43655
174	88.2551	0.5072	4856	ILMN_1787186	NOV	NM_002514.2	Homo sapiens nephroblastoma overexpressed gene (NOV), mRNA.	0.84655	0.3916	-0.45495
172	87.2955	0.5075	4125	ILMN_1759341	MAN2B1	NM_000528.2	Homo sapiens mannosidase, alpha, class 2B, member 1 (MAN2B1), mRNA.	0.2064	0.1853	-0.0211
170	86.3411	0.5079	9810	ILMN_1754669	RNF40	NM_194352.1	Homo sapiens ring finger protein 40 (RNF40), transcript variant 2, mRNA.	-0.0558	0.058	0.1138
171	87.1161	0.5095	84210	ILMN_2215824	ANKRD20A1	NM_032250.1	Homo sapiens ankyrin repeat domain 20 family, member A1 (ANKRD20A1), mRNA.	-0.21485	-0.154	0.06085
169	86.2222	0.5102	642480	ILMN_1738032	LOC642480	XM_925983.1	PREDICTED: Homo sapiens similar to poly(A) binding protein, cytoplasmic 1 (LOC642480), mRNA.	0.22745	-0.20245	-0.4299
167	85.4511	0.5117	4233	ILMN_1715175	MET	NM_000245.2	Homo sapiens met proto-oncogene (hepatocyte growth factor receptor) (MET), mRNA.	-0.3068	-0.3821	-0.0753
168	86.0439	0.5122	9955	ILMN_1692056	HS3ST3A1	NM_006042.1	Homo sapiens heparan sulfate (glucosamine) 3-O-sulfotransferase 3A1 (HS3ST3A1), mRNA.	-1.08435	-0.64355	0.4408
177	90.799	0.513		ILMN_1907705		BM717102	UI-E-EJ0-ahk-m-09-0-UI.r2 UI-E-EJ0 Homo sapiens cDNA clone UI-E-EJ0-ahk-m-09-0-UI 5, mRNA sequence	0.08425	0.5116	0.42725
181	93.441	0.5162	11064	ILMN_1758778	CEP110	NM_007018.4	Homo sapiens centrosomal protein 110kDa (CEP110), mRNA.	-0.72715	-0.2806	0.44655
183	94.5582	0.5167	340204	ILMN_1789600	LOC340204	XM_929785.2	PREDICTED: Homo sapiens hypothetical protein LOC340204 (LOC340204), mRNA.	0.00215	-0.0398	-0.042
180	93.3173	0.5184	124512	ILMN_2382724	C17orf95	NM_001080510.2	Homo sapiens chromosome 17 open reading frame 95 (C17orf95), mRNA.	-0.94835	-0.39185	0.55655
195	101.143	0.5187	59277	ILMN_1757019	NTN4	NM_021229.2	Homo sapiens netrin 4 (NTN4), mRNA.	0.032	-0.3903	-0.42235
182	94.4337	0.5189	10075	ILMN_1790987	HUWE1	NM_031407.3	Homo sapiens HECT, UBA and WWE domain containing 1 (HUWE1), mRNA.	0.01545	0.45865	0.4432
187	97.1907	0.5197	9134	ILMN_2412384	CCNE2	NM_057735.1	Homo sapiens cyclin E2 (CCNE2), transcript variant 2, mRNA.	1.1609	0.7364	-0.42445
179	93.0701	0.5199	2707	ILMN_2334531	GJB3	NM_001005752.1	Homo sapiens gap junction protein, beta 3, 31kDa (GJB3), transcript variant 2, mRNA.	0.6315	0.20555	-0.426
188	97.7596	0.52	3953	ILMN_2330570	LEPR	NM_001003680.1	Homo sapiens leptin receptor (LEPR), transcript variant 3, mRNA.	0.1625	-0.25895	-0.4215
186	96.7495	0.5202	2152	ILMN_1797009	F3	NM_001993.2	Homo sapiens coagulation factor III (thromboplastin, tissue factor) (F3), mRNA.	-0.11545	-0.39	-0.27455
194	101.014	0.5207	4010	ILMN_1652866	LMX1B	NM_002316.1	Homo sapiens LIM homeobox transcription factor 1, beta (LMX1B), mRNA.	-0.29465	0.12535	0.42
185	96.4349	0.5213	23509	ILMN_2247360	POFUT1	NM_172236.1	Homo sapiens protein O-fucosyltransferase 1 (POFUT1), transcript variant 2, mRNA.	0.07995	0.084	0.004
192	100.115	0.5214	8445	ILMN_1794588	DYRK2	NM_003583.3	Homo sapiens dual-specificity tyrosine-(Y)-phosphorylation regulated kinase 2 (DYRK2), transcript variant 1, mRNA.	0.29455	-0.13245	-0.427
193	100.629	0.5214	55818	ILMN_1722532	JMJD1A	NM_018433.3	Homo sapiens jumonji domain containing 1A (JMJD1A), mRNA.	0.5832	0.1301	-0.45315
184	96.1208	0.5224	3552	ILMN_1658483	IL1A	NM_000575.3	Homo sapiens interleukin 1, alpha (IL1A), mRNA.	1.42315	1.90805	0.4849
178	93.0083	0.5225	6733	ILMN_1695468	SRPK2	NM_182692.1	Homo sapiens SFRS protein kinase 2 (SRPK2), transcript variant 1, mRNA.	-1.3003	-0.8703	0.43
191	100.052	0.5238	84733	ILMN_1770678	CBX2	NM_005189.1	Homo sapiens chromobox homolog 2 (Pc class homolog, Drosophila) (CBX2), transcript variant 1, mRNA.	0.16615	-0.26015	-0.42625
196	102.694	0.5239	4331	ILMN_2083243	MNAT1	NM_002431.2	Homo sapiens menage a trois homolog 1, cyclin H assembly factor (Xenopus laevis) (MNAT1), mRNA.	-1.15155	-0.6914	0.46015
190	99.7955	0.5252	137107	ILMN_1671372	LOC137107	XM_940214.1	PREDICTED: Homo sapiens similar to ribosomal protein L10a (LOC137107), mRNA.	0.02045	0.5061	0.48565
189	99.2845	0.5253	652755	ILMN_1788237	LOC652755	XM_942384.1	PREDICTED: Homo sapiens similar to Baculoviral IAP repeat-containing protein 1 (Neuronal apoptosis inhibitory protein) (LOC652755), mRNA.	-0.07435	-0.03105	0.0433
197	103.865	0.5272	6004	ILMN_1808226	RGS16	NM_002928.2	Homo sapiens regulator of G-protein signalling 16 (RGS16), mRNA.	0.87265	1.4091	0.53645
206	108.682	0.5276		ILMN_1890851		L23544	Human (clone z159) retinal mRNA	-0.1178	-0.14475	-0.02695
202	106.756	0.5285	157869	ILMN_1808245	RPESP	NM_153225.2	Homo sapiens RPE-spondin (RPESP), mRNA.	-0.0707	0.3475	0.41815
205	108.482	0.5292	348180	ILMN_1779184	C16orf84	NM_001012762.1	Homo sapiens chromosome 16 open reading frame 84 (C16orf84), transcript variant 2, mRNA.	0.28965	-0.13225	-0.4219
201	106.425	0.5295		ILMN_1914927		AL136588	Homo sapiens mRNA; cDNA DKFZp761D112 (from clone DKFZp761D112)	-1.19465	-0.76125	0.43335
199	105.437	0.5298	55061	ILMN_2360307	SUSD4	NM_001037175.1	Homo sapiens sushi domain containing 4 (SUSD4), transcript variant 2, mRNA.	-0.41385	0.0039	0.41775
203	107.551	0.5298	6525	ILMN_1785618	SMTN	NM_006932.3	Homo sapiens smoothelin (SMTN), transcript variant 3, mRNA.	0.435	0.39155	-0.04345
198	104.977	0.5302	50488	ILMN_2306692	MINK1	NM_153827.3	Homo sapiens misshapen-like kinase 1 (zebrafish) (MINK1), transcript variant 3, mRNA.	0.20485	-0.2574	-0.46225
204	108.415	0.5314	388753	ILMN_1681741	C1orf31	NM_001012985.1	Homo sapiens chromosome 1 open reading frame 31 (C1orf31), mRNA.	-0.18745	0.26585	0.45325
200	106.359	0.5318	841	ILMN_2377733	CASP8	NM_033355.3	Homo sapiens caspase 8, apoptosis-related cysteine peptidase (CASP8), transcript variant B, mRNA.	-0.30315	-0.38625	-0.0831
210	112.452	0.5355	8916	ILMN_1741032	HERC3	NM_014606.1	Homo sapiens hect domain and RLD 3 (HERC3), mRNA.	-0.83735	-0.4208	0.41655
209	111.977	0.5358	1040	ILMN_1801476	CDS1	NM_001263.2	Homo sapiens CDP-diacylglycerol synthase (phosphatidate cytidylyltransferase) 1 (CDS1), mRNA.	-0.139	-0.55415	-0.41515
211	113.132	0.5362	645165	ILMN_1657041	LOC645165	XM_928202.1	PREDICTED: Homo sapiens hypothetical protein LOC645165 (LOC645165), mRNA.	0.2294	-0.1857	-0.4151
208	111.706	0.537	11222	ILMN_2230592	MRPL3	NM_007208.2	Homo sapiens mitochondrial ribosomal protein L3 (MRPL3), nuclear gene encoding mitochondrial protein, mRNA.	-0.09755	0.3209	0.41845
207	111.233	0.5374		ILMN_1874589		CV318379	CM2-HT0671-010600-214-d03 HT0671 Homo sapiens cDNA, mRNA sequence	0.3708	-0.05345	-0.4243
213	114.566	0.5379	80223	ILMN_1692219	RAB11FIP1	NM_001002814.1	Homo sapiens RAB11 family interacting protein 1 (class I) (RAB11FIP1), transcript variant 3, mRNA.	-0.22105	-0.6457	-0.4246
214	115.115	0.5379	54764	ILMN_1757742	ZRANB1	NM_017580.2	Homo sapiens zinc finger, RAN-binding domain containing 1 (ZRANB1), mRNA.	0.0776	-0.3424	-0.42
212	114.292	0.5391	10039	ILMN_1703411	PARP3	NM_001003935.1	Homo sapiens poly (ADP-ribose) polymerase family, member 3 (PARP3), transcript variant 3, mRNA.	0.042	0.07585	0.03385
219	118.366	0.5405	65124	ILMN_1724040	ANKRD57	NM_023016.3	Homo sapiens ankyrin repeat domain 57 (ANKRD57), mRNA.	0.5511	0.1285	-0.4226
220	118.924	0.5406	5528	ILMN_1699384	PPP2R5D	NM_006245.2	Homo sapiens protein phosphatase 2, regulatory subunit B, delta isoform (PPP2R5D), transcript variant 1, mRNA.	0.1293	-0.38205	-0.5113
215	116.355	0.5412	51250	ILMN_1778951	C6orf203	NM_016487.2	Homo sapiens chromosome 6 open reading frame 203 (C6orf203), mRNA.	0.29835	0.2893	-0.00905
218	118.296	0.5426	644284	ILMN_1707181	LOC644284	XM_927460.1	PREDICTED: Homo sapiens hypothetical protein LOC644284 (LOC644284), mRNA.	0.3051	0.3741	0.069
216	117.462	0.5438	23219	ILMN_1812776	FBXO28	NM_015176.1	Homo sapiens F-box protein 28 (FBXO28), mRNA.	-0.34205	-0.7722	-0.43015
217	118.087	0.5442	79690	ILMN_1693452	GAL3ST4	NM_024637.4	Homo sapiens galactose-3-O-sulfotransferase 4 (GAL3ST4), mRNA.	0.08225	0.51515	0.4329
229	125.576	0.5484	322	ILMN_1769918	APBB1	NM_145689.1	Homo sapiens amyloid beta (A4) precursor protein-binding, family B, member 1 (Fe65) (APBB1), transcript variant 2, mRNA.	-0.16955	0.3117	0.48125
222	122.015	0.5496	653067	ILMN_1678116	XAGE1E	NM_001097604.1	Homo sapiens X antigen family, member 1E (XAGE1E), transcript variant 2, mRNA.	0.344	-0.0841	-0.4281
221	121.52	0.5499	7707	ILMN_2143822	ZNF148	NM_021964.1	Homo sapiens zinc finger protein 148 (ZNF148), mRNA.	-0.8819	-1.3164	-0.4345
223	122.723	0.5503	152586	ILMN_1772092	LOC152586	XM_929404.1	PREDICTED: Homo sapiens similar to RIKEN cDNA 4933434I20 (LOC152586), mRNA.	0.22625	-0.1924	-0.4186
228	125.505	0.5505	6238	ILMN_1803810	RRBP1	NM_001042576.1	Homo sapiens ribosome binding protein 1 homolog 180kDa (dog) (RRBP1), transcript variant 1, mRNA.	0.14105	-0.30015	-0.44125
227	125.003	0.5507	57129	ILMN_1687036	MRPL47	NM_020409.2	Homo sapiens mitochondrial ribosomal protein L47 (MRPL47), nuclear gene encoding mitochondrial protein, transcript variant 1, mRNA.	-0.08115	0.34195	0.42305
224	123.433	0.551	9324	ILMN_2355004	HMGN3	NM_004242.2	Homo sapiens high mobility group nucleosomal binding domain 3 (HMGN3), transcript variant 1, mRNA.	-0.08705	0.3443	0.43135
226	124.86	0.5525	3912	ILMN_2214790	LAMB1	NM_002291.1	Homo sapiens laminin, beta 1 (LAMB1), mRNA.	0.07575	-0.03555	-0.1113
225	124.36	0.5527	25978	ILMN_1741176	CHMP2B	NM_014043.2	Homo sapiens chromatin modifying protein 2B (CHMP2B), mRNA.	-0.0257	-0.16025	-0.1346
232	128.825	0.5553	9223	ILMN_1775853	MAGI1	NM_001033057.1	Homo sapiens membrane associated guanylate kinase, WW and PDZ domain containing 1 (MAGI1), transcript variant 3, mRNA.	-0.676	-0.1586	0.51735
231	128.607	0.5567	10548	ILMN_2333440	TM9SF1	NM_001014842.1	Homo sapiens transmembrane 9 superfamily member 1 (TM9SF1), transcript variant 2, mRNA.	0.08625	0.0531	-0.03315
230	128.317	0.5579	84820	ILMN_1699383	POLR2J4	NR_003655.1	Homo sapiens polymerase (RNA) II (DNA directed) polypeptide J, 13.3kDa pseudogene (POLR2J4) on chromosome 7.	0.0286	0.00435	-0.02425
243	136.493	0.5617	157378	ILMN_2068122	TMEM65	NM_194291.1	Homo sapiens transmembrane protein 65 (TMEM65), mRNA.	-0.01675	-0.06345	-0.0467
244	137.167	0.5622	4110	ILMN_2267990	MAGEA11	NM_005366.4	Homo sapiens melanoma antigen family A, 11 (MAGEA11), transcript variant 1, mRNA.	0.25525	0.2892	0.03395
245	137.842	0.5626	10973	ILMN_1745772	ASCC3	NM_006828.2	Homo sapiens activating signal cointegrator 1 complex subunit 3 (ASCC3), transcript variant 1, mRNA.	-0.42795	-0.51905	-0.0911
242	136.418	0.5637	51673	ILMN_1797744	TPPP3	NM_015964.2	Homo sapiens tubulin polymerization-promoting protein family member 3 (TPPP3), mRNA.	0.15245	-0.26745	-0.4199
241	135.895	0.5639		ILMN_1851677		BU739347	UI-E-EJ0-ahs-a-06-0-UI.s1 UI-E-EJ0 Homo sapiens cDNA clone UI-E-EJ0-ahs-a-06-0-UI 3, mRNA sequence	0.1484	0.1045	-0.0439
240	135.746	0.5656	650257	ILMN_1676055	LOC650257	XM_944121.1	PREDICTED: Homo sapiens hypothetical protein LOC650257 (LOC650257), mRNA.	-0.4792	-0.06795	0.41125
247	139.879	0.5663	1070	ILMN_2224031	CETN3	NM_004365.2	Homo sapiens centrin, EF-hand protein, 3 (CDC31 homolog, yeast) (CETN3), mRNA.	-0.2794	0.161	0.4404
246	139.35	0.5665	7976	ILMN_1703408	FZD3	NM_017412.2	Homo sapiens frizzled homolog 3 (Drosophila) (FZD3), mRNA.	-0.16605	-0.5759	-0.4099
260	147.32	0.5666	28511	ILMN_1653404	NKIRAS2	NM_017595.4	Homo sapiens NFKB inhibitor interacting Ras-like 2 (NKIRAS2), transcript variant 2, mRNA.	-0.05805	0.34435	0.4024
239	135.522	0.567	4184	ILMN_1814631	SMCP	NM_030663.2	Homo sapiens sperm mitochondria-associated cysteine-rich protein (SMCP), nuclear gene encoding mitochondrial protein, mRNA.	0.21415	-0.213	-0.42715
236	133.887	0.5673	84340	ILMN_2378696	GFM2	NM_170681.1	Homo sapiens G elongation factor, mitochondrial 2 (GFM2), nuclear gene encoding mitochondrial protein, transcript variant 3, mRNA.	0.1486	0.0804	-0.0682
235	133.369	0.5675	653401	ILMN_2307978	FAM108A3	NM_001080422.1	Homo sapiens family with sequence similarity 108, member A3 (FAM108A3), mRNA.	0.44745	0.014	-0.43345
237	134.555	0.5677	645600	ILMN_1721869	LOC645600	XM_928616.1	PREDICTED: Homo sapiens hypothetical protein LOC645600 (LOC645600), mRNA.	0.02775	-0.039	-0.06675
238	135.15	0.5679	2585	ILMN_1732514	GALK2	NM_001001556.1	Homo sapiens galactokinase 2 (GALK2), transcript variant 2, mRNA.	-0.7175	-0.30815	0.40935
259	147.164	0.5682	54587	ILMN_1682778	MXRA8	NM_032348.2	Homo sapiens matrix-remodelling associated 8 (MXRA8), mRNA.	0.147	0.0844	-0.0626
233	132.484	0.5686	5178	ILMN_1675331	PEG3	NM_006210.1	Homo sapiens paternally expressed 3 (PEG3), mRNA.	1.20375	0.79705	-0.4067
258	146.776	0.5689	11099	ILMN_1719664	PTPN21	NM_007039.3	Homo sapiens protein tyrosine phosphatase, non-receptor type 21 (PTPN21), mRNA.	-0.05065	-0.46265	-0.41195
234	133.222	0.5693	26297	ILMN_1760049	SERGEF	NM_012139.2	Homo sapiens secretion regulating guanine nucleotide exchange factor (SERGEF), mRNA.	-0.5669	-0.03835	0.5286
257	146.311	0.5693	9966	ILMN_2106380	TNFSF15	NM_005118.2	Homo sapiens tumor necrosis factor (ligand) superfamily, member 15 (TNFSF15), mRNA.	0.2535	0.29765	0.04415
256	146.156	0.5709		ILMN_1891681		AI955832	wt60c01.x1 NCI_CGAP_Pan1 Homo sapiens cDNA clone IMAGE:2511840 3, mRNA sequence	0.28715	-0.14035	-0.4275
254	145.692	0.5713	6502	ILMN_1665538	SKP2	NM_032637.2	Homo sapiens S-phase kinase-associated protein 2 (p45) (SKP2), transcript variant 2, mRNA.	0.0465	-0.4066	-0.45305
255	145.692	0.5713	121227	ILMN_2075757	LRIG3	NM_153377.3	Homo sapiens leucine-rich repeats and immunoglobulin-like domains 3 (LRIG3), mRNA.	-0.1141	-0.58265	-0.46855
263	150.758	0.5732	8692	ILMN_1713840	HYAL2	NM_003773.2	Homo sapiens hyaluronoglucosaminidase 2 (HYAL2), transcript variant 1, mRNA.	-0.3031	0.103	0.4061
252	144.613	0.5739	219	ILMN_2150894	ALDH1B1	NM_000692.3	Homo sapiens aldehyde dehydrogenase 1 family, member B1 (ALDH1B1), nuclear gene encoding mitochondrial protein, mRNA.	0.45565	0.0522	-0.40345
250	143.537	0.5741	590	ILMN_2176592	BCHE	NM_000055.1	Homo sapiens butyrylcholinesterase (BCHE), mRNA.	0.0536	0.0925	0.0389
266	152.73	0.5742	522	ILMN_1652806	ATP5J	NM_001003703.1	Homo sapiens ATP synthase, H+ transporting, mitochondrial F0 complex, subunit F6 (ATP5J), nuclear gene encoding mitochondrial protein, transcript variant 1, mRNA.	-0.0313	-0.033	-0.00175
249	143	0.5743	84904	ILMN_1717403	C9orf100	NM_032818.2	Homo sapiens chromosome 9 open reading frame 100 (C9orf100), mRNA.	-0.9541	-0.5024	0.4517
253	145.306	0.5743	146542	ILMN_1736577	ZNF688	NM_001024683.1	Homo sapiens zinc finger protein 688 (ZNF688), transcript variant 2, mRNA.	0.24415	0.1329	-0.11125
251	144.228	0.5746		ILMN_1915285		BX098658	BX098658 Soares_NFL_T_GBC_S1 Homo sapiens cDNA clone IMAGp998K163865, mRNA sequence	-0.17165	0.2323	0.4039
267	153.522	0.575	23176	ILMN_1721910	2009-09-08	NM_001098813.1	Homo sapiens septin 8 (SEPT8), transcript variant 4, mRNA.	0.0879	0.0703	-0.01765
262	150.679	0.5751	8493	ILMN_1670875	PPM1D	NM_003620.2	Homo sapiens protein phosphatase 1D magnesium-dependent, delta isoform (PPM1D), mRNA.	0.5814	0.03705	-0.54435
248	142.694	0.5754	414325	ILMN_1714587	DEFB103B	NM_001081551.2	Homo sapiens defensin, beta 103B (DEFB103B), mRNA.	0.00565	0.5003	0.49465
265	152.65	0.576	51274	ILMN_2048507	KLF3	NM_016531.3	Homo sapiens Kruppel-like factor 3 (basic) (KLF3), mRNA.	0.0926	-0.3504	-0.443
272	156.791	0.5764	85002	ILMN_1655051	FAM86B1	NM_001083537.1	Homo sapiens family with sequence similarity 86, member B1 (FAM86B1), transcript variant 1, mRNA.	0.56565	0.1395	-0.42615
313	180.469	0.5766	57515	ILMN_1741613	SERINC1	NM_020755.2	Homo sapiens serine incorporator 1 (SERINC1), mRNA.	0.28015	0.26885	-0.0113
261	150.522	0.5767	642295	ILMN_1808218	LOC642295	XM_937245.1	PREDICTED: Homo sapiens hypothetical LOC642295 (LOC642295), mRNA.	-0.1473	0.2612	0.4085
264	152.413	0.5773	9510	ILMN_1673566	ADAMTS1	NM_006988.3	Homo sapiens ADAM metallopeptidase with thrombospondin type 1 motif, 1 (ADAMTS1), mRNA.	0.33135	-0.10065	-0.43195
271	156.551	0.5777	339318	ILMN_1790230	ZNF181	NM_001029997.2	Homo sapiens zinc finger protein 181 (ZNF181), mRNA.	0.4021	0.8052	0.40315
312	180.297	0.5779	29946	ILMN_1801934	SERTAD3	NM_013368.2	Homo sapiens SERTA domain containing 3 (SERTAD3), transcript variant 1, mRNA.	-0.22415	-0.15705	0.06705
309	178.582	0.5779	163071	ILMN_2164290	ZNF114	NM_153608.1	Homo sapiens zinc finger protein 114 (ZNF114), mRNA.	-0.5339	-0.53275	0.0012
311	179.781	0.5781	8572	ILMN_1663976	PDLIM4	NM_003687.2	Homo sapiens PDZ and LIM domain 4 (PDLIM4), mRNA.	-0.60975	-0.2004	0.4093
270	156.15	0.5783	128822	ILMN_1702372	CST9	NM_001008693.1	Homo sapiens cystatin 9 (testatin) (CST9), mRNA.	0.09955	0.5171	0.41755
308	178.325	0.579	653399	ILMN_2246548	GSTTP2	NR_003082.1	Homo sapiens glutathione S-transferase theta pseudogene 2 (GSTTP2), non-coding RNA. XM_941198 XM_945014 XM_945016	-0.12765	0.3228	0.45045
306	177.215	0.5791	2182	ILMN_1683598	ACSL4	NM_004458.1	Homo sapiens acyl-CoA synthetase long-chain family member 4 (ACSL4), transcript variant 1, mRNA.	-0.2754	-0.6689	-0.39355
314	181.847	0.5791	147657	ILMN_2126423	ZNF480	NM_144684.1	Homo sapiens zinc finger protein 480 (ZNF480), mRNA.	0.0458	-0.3624	-0.4082
307	177.812	0.5792	27072	ILMN_2383107	VPS41	NM_014396.3	Homo sapiens vacuolar protein sorting 41 homolog (S. cerevisiae) (VPS41), transcript variant 1, mRNA.	0.12765	0.07965	-0.04805
269	155.831	0.5793	7697	ILMN_1676240	ZNF138	NM_006524.1	Homo sapiens zinc finger protein 138 (ZNF138), mRNA.	-0.2065	-0.2432	-0.0367
310	179.695	0.5797	1184	ILMN_1690327	CLCN5	NM_000084.2	Homo sapiens chloride channel 5 (CLCN5), transcript variant 3, mRNA.	-0.319	0.0775	0.3965
268	155.351	0.5797		ILMN_1905101		AW073880	xb04d07.x1 NCI_CGAP_GU1 Homo sapiens cDNA clone IMAGE:2575309 3, mRNA sequence	0.0344	0.0895	0.0551
273	158.318	0.5799	652608	ILMN_1660477	LOC652608	XM_942140.1	PREDICTED: Homo sapiens similar to 60S ribosomal protein L6 (TAX-responsive enhancer element-binding protein 107) (TAXREB107) (Neoplasm-related protein C140) (LOC652608), mRNA.	0.2348	0.6625	0.4276
305	177.13	0.5808	643396	ILMN_1809094	LOC643396	XM_926731.1	PREDICTED: Homo sapiens hypothetical protein LOC643396 (LOC643396), mRNA.	0.3509	0.439	0.0881
286	166.145	0.5809	652595	ILMN_1702783	LOC652595	XM_942117.1	PREDICTED: Homo sapiens similar to U2 small nuclear ribonucleoprotein A (U2 snRNP-A) (LOC652595), mRNA.	-0.23255	-0.1835	0.04905
315	183.058	0.5811	649555	ILMN_1803799	LOC649555	XM_945579.1	PREDICTED: Homo sapiens similar to eukaryotic translation initiation factor 4E, transcript variant 2 (LOC649555), mRNA.	-0.3442	-0.35375	-0.00955
287	166.806	0.5812	25849	ILMN_1656560	DKFZP564O0823	NM_015393.2	Homo sapiens DKFZP564O0823 protein (DKFZP564O0823), mRNA.	-0.1996	0.2282	0.4278
301	175.091	0.5817	79803	ILMN_1718537	HPS6	NM_024747.4	Homo sapiens Hermansky-Pudlak syndrome 6 (HPS6), mRNA.	0.21885	-0.17535	-0.3942
316	183.925	0.582		ILMN_1862684		BQ225423	AGENCOURT_7256933 NIH_MGC_68 Homo sapiens cDNA clone IMAGE:5773707 5, mRNA sequence	0.0736	0.0607	-0.01285
285	165.897	0.5821	642140	ILMN_1799693	LOC642140	XM_936285.1	PREDICTED: Homo sapiens hypothetical protein LOC642140 (LOC642140), mRNA.	-0.1903	0.23505	0.4254
300	174.668	0.5822	5530	ILMN_2044226	PPP3CA	NM_000944.2	Homo sapiens protein phosphatase 3 (formerly 2B), catalytic subunit, alpha isoform (PPP3CA), mRNA.	-0.38885	-0.8038	-0.41495
299	174.668	0.5822	652438	ILMN_1671890	LOC652438	XM_941881.2	PREDICTED: Homo sapiens similar to Nucleolar transcription factor 1 (Upstream-binding factor 1) (UBF-1) (LOC652438), mRNA.	0.08695	0.0277	-0.05925
304	177.045	0.5824	730833	ILMN_1720695	LOC730833	XR_015587.1	PREDICTED: Homo sapiens similar to filaggrin (LOC730833), mRNA.	0.28875	-0.1093	-0.398
303	176.79	0.5835	10301	ILMN_1681641	DLEU1	NR_002605.1	Homo sapiens deleted in lymphocytic leukemia 1 (non-protein coding) (DLEU1), non-coding RNA.	-0.2376	0.16355	0.40115
302	176.279	0.5837	23764	ILMN_1680139	MAFF	NM_012323.2	Homo sapiens v-maf musculoaponeurotic fibrosarcoma oncogene homolog F (avian) (MAFF), transcript variant 1, mRNA.	1.5412	1.50845	-0.0328
284	165.815	0.5839	22864	ILMN_1764091	R3HDM2	NM_014925.2	Homo sapiens R3H domain containing 2 (R3HDM2), mRNA.	-0.54045	-0.13545	0.405
298	174.161	0.5844	9139	ILMN_1752404	CBFA2T2	NM_001032999.2	Homo sapiens core-binding factor, runt domain, alpha subunit 2; translocated to, 2 (CBFA2T2), transcript variant 3, mRNA.	-0.33305	-0.3404	-0.00735
274	160.176	0.5846	1462	ILMN_1687301	VCAN	NM_004385.2	Homo sapiens versican (VCAN), mRNA.	-0.3343	0.0868	0.42115
276	161.475	0.5851	605	ILMN_1706886	BCL7A	NM_001024808.1	Homo sapiens B-cell CLL/lymphoma 7A (BCL7A), transcript variant 2, mRNA.	0.03745	-0.0009	-0.0383
275	161.475	0.5851	400163	ILMN_1708929	LOC400163	XM_944017.1	PREDICTED: Homo sapiens hypothetical LOC400163 (LOC400163), mRNA.	0.1162	-0.2859	-0.40215
279	163.269	0.5852	9785	ILMN_1735679	DHX38	NM_014003.3	Homo sapiens DEAH (Asp-Glu-Ala-His) box polypeptide 38 (DHX38), mRNA.	0.55935	0.57085	0.01155
278	162.779	0.5855	3832	ILMN_2143155	KIF11	NM_004523.2	Homo sapiens kinesin family member 11 (KIF11), mRNA.	-0.6825	-1.0797	-0.39725
283	165.732	0.5856	644617	ILMN_1659583	LOC644617	XM_927735.1	PREDICTED: Homo sapiens hypothetical protein LOC644617 (LOC644617), mRNA.	0.1222	-0.33045	-0.45265
319	186.801	0.5856	376267	ILMN_1731699	RAB15	NM_198686.1	Homo sapiens RAB15, member RAS onocogene family (RAB15), mRNA.	0.5684	0.0454	-0.523
317	185.752	0.586	115207	ILMN_1742332	KCTD12	NM_138444.3	Homo sapiens potassium channel tetramerisation domain containing 12 (KCTD12), mRNA.	0.8298	0.4095	-0.42035
297	174.076	0.5861	3592	ILMN_1671353	IL12A	NM_000882.2	Homo sapiens interleukin 12A (natural killer cell stimulatory factor 1, cytotoxic lymphocyte maturation factor 1, p35) (IL12A), mRNA.	1.72575	1.657	-0.06875
318	186.451	0.5863	27243	ILMN_1656621	CHMP2A	NM_014453.2	Homo sapiens chromatin modifying protein 2A (CHMP2A), transcript variant 1, mRNA.	0.53175	0.13025	-0.40145
277	162.697	0.5874	648237	ILMN_1709054	LOC648237	XR_018382.1	PREDICTED: Homo sapiens similar to 60S ribosomal protein L10 (QM protein) (Tumor suppressor QM) (Laminin receptor homolog) (LOC648237), mRNA.	-0.0141	0.3831	0.3972
282	165.65	0.5874	8425	ILMN_1665219	LTBP4	NM_001042545.1	Homo sapiens latent transforming growth factor beta binding protein 4 (LTBP4), transcript variant 3, mRNA.	0.4151	0.43005	0.015
296	173.907	0.5875	200010	ILMN_1748366	SLC5A9	NM_001011547.1	Homo sapiens solute carrier family 5 (sodium/glucose cotransporter), member 9 (SLC5A9), mRNA.	-0.199	0.20015	0.39915
295	173.907	0.5875	84645	ILMN_1721338	C22orf23	NM_032561.2	Homo sapiens chromosome 22 open reading frame 23 (C22orf23), mRNA.	0.07965	0.05635	-0.02335
281	165.403	0.5886	8938	ILMN_1810550	BAIAP3	NM_003933.3	Homo sapiens BAI1-associated protein 3 (BAIAP3), mRNA.	0.11105	0.53495	0.42385
288	169.545	0.5887	55775	ILMN_2285713	TDP1	NM_018319.3	Homo sapiens tyrosyl-DNA phosphodiesterase 1 (TDP1), transcript variant 1, mRNA.	0.0291	0.3081	0.279
280	164.909	0.589	117584	ILMN_1743356	RFFL	NM_057178.3	Homo sapiens ring finger and FYVE-like domain containing 1 (RFFL), transcript variant 1, mRNA.	0.22965	-0.2099	-0.4396
291	171.552	0.5895	84923	ILMN_1807201	FAM104A	NM_032837.1	Homo sapiens family with sequence similarity 104, member A (FAM104A), mRNA.	-0.33525	-0.7551	-0.4199
294	173.317	0.5895	653664	ILMN_1654240	LOC653664	XM_928744.1	PREDICTED: Homo sapiens similar to TAF1 RNA polymerase II, TATA box binding protein (TBP)-associated factor, 250kDa (LOC653664), mRNA.	-0.0014	-0.03	-0.02855
292	172.139	0.5895	10638	ILMN_1718832	SPHAR	NM_006542.2	Homo sapiens S-phase response (cyclin-related) (SPHAR), mRNA.	0.08975	0.0393	-0.0504
293	172.812	0.5898	1959	ILMN_1743199	EGR2	NM_000399.2	Homo sapiens early growth response 2 (Krox-20 homolog, Drosophila) (EGR2), mRNA.	0.06305	0.4851	0.42205
289	170.547	0.5901	8545	ILMN_1797806	CGGBP1	NM_001008390.1	Homo sapiens CGG triplet repeat binding protein 1 (CGGBP1), transcript variant 1, mRNA.	-0.1651	-0.20735	-0.0422
290	171.468	0.5913	51160	ILMN_1790797	VPS28	NM_016208.2	Homo sapiens vacuolar protein sorting 28 homolog (S. cerevisiae) (VPS28), transcript variant 1, mRNA.	0.00665	0.43	0.42335
321	190.582	0.5937	8140	ILMN_1720373	SLC7A5	NM_003486.5	Homo sapiens solute carrier family 7 (cationic amino acid transporter, y+ system), member 5 (SLC7A5), mRNA.	0.03055	-0.4019	-0.4324
320	190.405	0.595	641848	ILMN_1679025	LOC641848	XM_935588.1	PREDICTED: Homo sapiens similar to ribosomal protein S3a (LOC641848), mRNA.	-0.0256	0.38245	0.40805
322	192.976	0.5993	84823	ILMN_1708101	LMNB2	NM_032737.2	Homo sapiens lamin B2 (LMNB2), mRNA.	-0.0022	-0.404	-0.40175
327	196.28	0.6002	26007	ILMN_1678619	DAK	NM_015533.3	Homo sapiens dihydroxyacetone kinase 2 homolog (S. cerevisiae) (DAK), mRNA.	0.27005	-0.1425	-0.41255
334	200.518	0.6004	57477	ILMN_2206188	SHROOM4	NM_020717.2	Homo sapiens shroom family member 4 (SHROOM4), mRNA.	0.05765	-0.072	-0.12965
326	196.011	0.6013	4673	ILMN_2408815	NAP1L1	NM_139207.1	Homo sapiens nucleosome assembly protein 1-like 1 (NAP1L1), transcript variant 1, mRNA.	0.36525	-0.0759	-0.44115
333	200.428	0.6019	5414	ILMN_1776157	2009-09-04	NM_080415.1	Homo sapiens septin 4 (SEPT4), transcript variant 2, mRNA.	-0.0143	0.37555	0.38985
328	197.448	0.602	9021	ILMN_1781001	SOCS3	NM_003955.3	Homo sapiens suppressor of cytokine signaling 3 (SOCS3), mRNA.	-0.1965	-0.23455	-0.038
323	194.491	0.6021	7779	ILMN_1745021	SLC30A1	NM_021194.2	Homo sapiens solute carrier family 30 (zinc transporter), member 1 (SLC30A1), mRNA.	0.59965	0.59115	-0.0085
329	198.168	0.6023	122809	ILMN_2413259	SOCS4	NM_080867.2	Homo sapiens suppressor of cytokine signaling 4 (SOCS4), transcript variant 2, mRNA.	0.39755	0.00965	-0.38795
325	195.832	0.6026	647519	ILMN_1657033	LOC647519	XM_936578.1	PREDICTED: Homo sapiens hypothetical protein LOC647519 (LOC647519), mRNA.	-0.10005	-0.1667	-0.06665
324	195.295	0.6028		ILMN_1857594		BE504537	hz57g08.x1 NCI_CGAP_Lu24 Homo sapiens cDNA clone IMAGE:3212126 3, mRNA sequence	-0.1604	0.23125	0.39165
331	199.522	0.6028	5429	ILMN_2136576	POLH	NM_006502.1	Homo sapiens polymerase (DNA directed), eta (POLH), mRNA.	0.1106	-0.3002	-0.4108
332	200.246	0.6032	196051	ILMN_1689177	PPAPDC1A	NM_001030059.1	Homo sapiens phosphatidic acid phosphatase type 2 domain containing 1A (PPAPDC1A), mRNA.	-0.4905	-0.0922	0.39825
330	199.432	0.6043		ILMN_1903271		AI419812	tg52a04.x1 Soares_NFL_T_GBC_S1 Homo sapiens cDNA clone IMAGE:2112366 3 similar to contains PTR5.t3 PTR5 repetitive element ;, mRNA sequence	0.02735	0.08925	0.0619
339	204.985	0.6047		ILMN_1840972		AW014141	UI-H-BI0-aaj-b-09-0-UI.s1 NCI_CGAP_Sub1 Homo sapiens cDNA clone IMAGE:2709449 3, mRNA sequence	0.28855	-0.1361	-0.42465
336	203.612	0.606	85477	ILMN_1813561	SCIN	NM_033128.1	Homo sapiens scinderin (SCIN), mRNA.	0.4096	0.0217	-0.38795
337	204.252	0.6061	26512	ILMN_1655557	INTS6	NM_001039937.1	Homo sapiens integrator complex subunit 6 (INTS6), transcript variant 2, mRNA.	-0.3395	-0.8011	-0.46165
338	204.893	0.6062	345651	ILMN_2139989	DKFZp686D0972	NM_001017992.1	Homo sapiens similar to RIKEN cDNA 4732495G21 gene (DKFZp686D0972), mRNA.	-0.3377	0.07215	0.40985
354	214.815	0.6068	116154	ILMN_2411864	PHACTR3	NM_183246.1	Homo sapiens phosphatase and actin regulator 3 (PHACTR3), transcript variant 3, mRNA.	-0.06515	0.04395	0.1091
335	203.429	0.6073		ILMN_1843198		AK026966	Homo sapiens cDNA: FLJ23313 fis, clone HEP11919	0.01995	-0.39505	-0.415
353	214.44	0.6075		ILMN_1896762		AI766226	wh68c04.x1 NCI_CGAP_Kid11 Homo sapiens cDNA clone IMAGE:2385894 3, mRNA sequence	0.2627	-0.1291	-0.3918
355	215.754	0.6078	9547	ILMN_1748323	CXCL14	NM_004887.3	Homo sapiens chemokine (C-X-C motif) ligand 14 (CXCL14), mRNA.	-0.12535	0.29695	0.4223
347	210.985	0.608	359948	ILMN_2394561	IRF2BP2	NM_182972.2	Homo sapiens interferon regulatory factor 2 binding protein 2 (IRF2BP2), transcript variant 1, mRNA.	-0.2396	-0.1117	0.12785
352	214.065	0.6081	10660	ILMN_2202133	LBX1	NM_006562.4	Homo sapiens ladybird homeobox 1 (LBX1), mRNA.	0.06775	-0.3608	-0.4286
348	211.73	0.6084		ILMN_1871046		BC033846	Homo sapiens, clone IMAGE:4512650, mRNA	-1.1583	-0.7713	0.38695
340	206.914	0.6086	3038	ILMN_1794501	HAS3	NM_005329.2	Homo sapiens hyaluronan synthase 3 (HAS3), transcript variant 1, mRNA.	2.08625	2.03155	-0.05475
341	207.559	0.6087	400986	ILMN_1811117	LOC400986	XM_001126815.1	PREDICTED: Homo sapiens protein immuno-reactive with anti-PTH polyclonal antibodies (LOC400986), mRNA.	0.0503	-0.1367	-0.187
351	213.784	0.6091	5116	ILMN_1810922	PCNT	NM_006031.4	Homo sapiens pericentrin (PCNT), mRNA.	-0.1095	-0.0514	0.05815
342	208.39	0.6093	79888	ILMN_1702171	LPCAT1	NM_024830.3	Homo sapiens lysophosphatidylcholine acyltransferase 1 (LPCAT1), mRNA.	-0.80785	-1.21175	-0.4039
346	210.893	0.6095	57541	ILMN_2344047	ZNF398	NM_170686.1	Homo sapiens zinc finger protein 398 (ZNF398), transcript variant 1, mRNA.	0.4469	0.02985	-0.417
350	213.41	0.6097	84727	ILMN_1787541	SPSB2	NM_032641.1	Homo sapiens splA/ryanodine receptor domain and SOCS box containing 2 (SPSB2), mRNA.	-1.0896	-0.5975	0.4921
344	209.871	0.6101	23075	ILMN_1785175	SWAP70	NM_015055.2	Homo sapiens SWAP-70 protein (SWAP70), mRNA.	-0.2808	-0.66725	-0.3865
349	212.943	0.6102	83990	ILMN_1760757	BRIP1	NM_032043.1	Homo sapiens BRCA1 interacting protein C-terminal helicase 1 (BRIP1), mRNA.	-0.36465	0.0508	0.4154
356	217.356	0.6106	55256	ILMN_1813975	ADI1	NM_018269.1	Homo sapiens acireductone dioxygenase 1 (ADI1), mRNA.	0.31545	0.38435	0.06895
345	210.707	0.6107		ILMN_1905310		CB052724	NISC_gl09g03.y1 NCI_CGAP_Lei2 Homo sapiens cDNA clone IMAGE:3290668 5, mRNA sequence	-0.2422	0.14775	0.38995
343	209.686	0.6113	3105	ILMN_1671054	HLA-A	NM_002116.5	Homo sapiens major histocompatibility complex, class I, A (HLA-A), mRNA.	0.38715	0.50785	0.1207
359	221.338	0.6165	23362	ILMN_1717477	PSD3	NM_015310.3	Homo sapiens pleckstrin and Sec7 domain containing 3 (PSD3), transcript variant 1, mRNA.	-1.0748	-0.6315	0.4434
380	234.284	0.6165	8690	ILMN_1696503	JRKL	NM_003772.2	Homo sapiens jerky homolog-like (mouse) (JRKL), mRNA.	-0.30205	-0.7964	-0.49435
378	233.696	0.6166	5366	ILMN_1689525	PMAIP1	NM_021127.1	Homo sapiens phorbol-12-myristate-13-acetate-induced protein 1 (PMAIP1), mRNA.	1.7053	1.56735	-0.1379
379	233.696	0.6166	9495	ILMN_1690818	AKAP5	NM_004857.2	Homo sapiens A kinase (PRKA) anchor protein 5 (AKAP5), mRNA.	0.3183	-0.062	-0.3803
360	222.196	0.6172		ILMN_1906505		BX100759	BX100759 Soares_pregnant_uterus_NbHPU Homo sapiens cDNA clone IMAGp998E201206, mRNA sequence	0.2641	-0.12715	-0.39125
361	222.864	0.6174	54503	ILMN_2243697	ZDHHC13	NM_019028.2	Homo sapiens zinc finger, DHHC-type containing 13 (ZDHHC13), transcript variant 1, mRNA.	-0.30455	-0.34505	-0.04045
357	220.482	0.6176	440163	ILMN_1762871	RNASE13	NM_001012264.3	Homo sapiens ribonuclease, RNase A family, 13 (non-active) (RNASE13), mRNA.	-0.2711	0.118	0.38905
358	221.243	0.618	208	ILMN_1743347	AKT2	NM_001626.3	Homo sapiens v-akt murine thymoma viral oncogene homolog 2 (AKT2), mRNA.	0.24055	-0.1614	-0.402
365	225.837	0.6187		ILMN_1827853		AK094427	Homo sapiens cDNA FLJ37108 fis, clone BRACE2020358	0.1958	-0.1907	-0.3865
363	224.684	0.619	2503	ILMN_2134538	FTHL11	NR_002204.1	Homo sapiens ferritin, heavy polypeptide-like 11 (FTHL11) on chromosome 8.	0.09435	0.48185	0.38745
364	225.452	0.6194	54951	ILMN_2210713	COMMD8	NM_017845.2	Homo sapiens COMM domain containing 8 (COMMD8), mRNA.	0.18195	-0.2165	-0.39845
377	233.599	0.6196	23299	ILMN_2380418	BICD2	NM_001003800.1	Homo sapiens bicaudal D homolog 2 (Drosophila) (BICD2), transcript variant 1, mRNA.	-0.23	-0.6161	-0.3861
376	233.599	0.6196	653399	ILMN_2321150	GSTTP2	NR_003082.1	Homo sapiens glutathione S-transferase theta pseudogene 2 (GSTTP2), non-coding RNA. XM_941198 XM_945014 XM_945016	-0.0441	-0.06275	-0.01865
370	229.313	0.6198	64359	ILMN_1791226	NXN	NM_022463.3	Homo sapiens nucleoredoxin (NXN), mRNA.	-0.89295	-0.44385	0.4491
369	228.732	0.6199	340061	ILMN_2145116	TMEM173	NM_198282.1	Homo sapiens transmembrane protein 173 (TMEM173), mRNA.	0.11865	0.1307	0.0121
367	227.572	0.6201	440465	ILMN_1758642	FLJ90757	XR_017883.1	PREDICTED: Homo sapiens hypothetical protein LOC440465 (FLJ90757), misc RNA.	0.09205	-0.30905	-0.4011
374	231.938	0.6202	649957	ILMN_1724501	LOC649957	XM_939038.1	PREDICTED: Homo sapiens similar to solute carrier family 19, member 3 (LOC649957), mRNA.	-0.2839	0.1212	0.4051
366	226.993	0.6202	81328	ILMN_2129600	OR4A15	NM_001005275.1	Homo sapiens olfactory receptor, family 4, subfamily A, member 15 (OR4A15), mRNA.	-0.03025	0.35175	0.38195
373	231.938	0.6202	23082	ILMN_1796210	PPRC1	NM_015062.3	Homo sapiens peroxisome proliferator-activated receptor gamma, coactivator-related 1 (PPRC1), mRNA.	0.3326	-0.0549	-0.38745
362	224.588	0.6204	57684	ILMN_1718668	ZBTB26	NM_020924.2	Homo sapiens zinc finger and BTB domain containing 26 (ZBTB26), mRNA.	-0.63535	-0.6732	-0.03785
371	230.284	0.6207	2528	ILMN_2312228	FUT6	NM_000150.2	Homo sapiens fucosyltransferase 6 (alpha (1,3) fucosyltransferase) (FUT6), transcript variant 1, mRNA.	0.09585	0.1149	0.01905
381	236.543	0.6208	1564	ILMN_1738062	CYP2D7P1	XR_001427.1	PREDICTED: Homo sapiens cytochrome P450, family 2, subfamily D, polypeptide 7 pseudogene 1 (CYP2D7P1), misc RNA.	-0.29225	0.1128	0.40505
368	228.442	0.6208		ILMN_1907240		AA501572	ne97f07.s1 NCI_CGAP_Kid1 Homo sapiens cDNA clone IMAGE:912229, mRNA sequence	-0.19105	0.1904	0.38145
372	231.062	0.6211	4256	ILMN_1651958	MGP	NM_000900.2	Homo sapiens matrix Gla protein (MGP), mRNA.	-0.05125	0.3321	0.38335
382	237.627	0.6221	29015	ILMN_2330307	SLC43A3	NM_017611.2	Homo sapiens solute carrier family 43, member 3 (SLC43A3), mRNA.	0.2604	-0.1773	-0.4377
383	238.319	0.6222	7171	ILMN_2140974	TPM4	NM_003290.1	Homo sapiens tropomyosin 4 (TPM4), mRNA.	0.3751	-0.0099	-0.38505
375	233.403	0.6224		ILMN_1826566		BX394411	BX394411 Homo sapiens NEUROBLASTOMA COT 25-NORMALIZED Homo sapiens cDNA clone CS0DC015YK09 3-PRIME, mRNA sequence	-0.62545	-0.24515	0.3803
391	243.385	0.6225	643300	ILMN_1757278	LOC643300	XR_016534.1	PREDICTED: Homo sapiens similar to 60 kDa heat shock protein, mitochondrial precursor (Hsp60) (60 kDa chaperonin) (CPN60) (Heat shock protein 60) (HSP-60) (Mitochondrial matrix protein P1) (P60 lymphocyte protein) (HuCHA60) (LOC643300), mRNA.	0.2513	-0.16215	-0.41345
384	239.11	0.6227	4092	ILMN_2203896	SMAD7	NM_005904.2	Homo sapiens SMAD family member 7 (SMAD7), mRNA.	-0.53245	-0.9531	-0.4206
390	243.186	0.6236	649	ILMN_1798803	BMP1	NM_006131.1	Homo sapiens bone morphogenetic protein 1 (BMP1), transcript variant BMP1-5, mRNA.	0.21215	-0.16805	-0.3802
389	243.186	0.6236	2395	ILMN_1774826	FXN	NM_000144.3	Homo sapiens frataxin (FXN), nuclear gene encoding mitochondrial protein, transcript variant 1, mRNA.	0.10985	-0.3048	-0.4146
395	246.793	0.6248	80867	ILMN_2091123	HCG2P7	NR_001318.1	Homo sapiens HLA complex group 2 pseudogene 7 (HCG2P7), non-coding RNA.	0.04915	0.04705	-0.0021
385	240.696	0.6252	114825	ILMN_1771403	PWWP2A	NM_052927.1	Homo sapiens PWWP domain containing 2A (PWWP2A), mRNA.	0.3299	0.3867	0.05685
386	241.492	0.6256	8291	ILMN_1810420	DYSF	NM_003494.2	Homo sapiens dysferlin, limb girdle muscular dystrophy 2B (autosomal recessive) (DYSF), mRNA.	0.2362	0.6339	0.39775
394	246.491	0.6256	81559	ILMN_1718619	TRIM11	NM_145214.2	Homo sapiens tripartite motif-containing 11 (TRIM11), mRNA.	0.27065	0.34095	0.07025
388	242.786	0.6257	117143	ILMN_1776487	TADA1L	NM_053053.2	Homo sapiens transcriptional adaptor 1 (HFI1 homolog, yeast)-like (TADA1L), mRNA.	-0.24565	-0.19135	0.0543
387	242.487	0.6266		ILMN_1817396		AW297891	UI-H-BW0-aju-f-04-0-UI.s1 NCI_CGAP_Sub6 Homo sapiens cDNA clone IMAGE:2733078 3, mRNA sequence	-0.2507	0.2002	0.4509
393	246.29	0.6267	653305	ILMN_2227162	LOC653305	XM_926770.1	PREDICTED: Homo sapiens hypothetical LOC653305 (LOC653305), mRNA.	0.18235	-0.2131	-0.39545
408	255.722	0.6268		ILMN_1820820		AI206720	qf61c02.x1 Soares_testis_NHT Homo sapiens cDNA clone IMAGE:1754498 3, mRNA sequence	0.03025	0.02235	-0.0079
410	257.055	0.627	3122	ILMN_1689655	HLA-DRA	NM_019111.3	Homo sapiens major histocompatibility complex, class II, DR alpha (HLA-DRA), mRNA.	-0.20755	0.19435	0.4019
405	253.985	0.6271	55279	ILMN_1744471	ZNF654	NM_018293.1	Homo sapiens zinc finger protein 654 (ZNF654), mRNA.	0.15835	-0.24835	-0.40675
409	256.542	0.6272	145165	ILMN_2098433	FAM10A4	NR_002183.1	Homo sapiens family with sequence similarity 10, member A4 pseudogene (FAM10A4), non-coding RNA.	0.43625	0.0245	-0.4117
407	255.415	0.6276	79648	ILMN_1753122	MCPH1	NM_024596.2	Homo sapiens microcephalin 1 (MCPH1), mRNA.	-0.99525	-0.603	0.3922
411	258.596	0.6277	353322	ILMN_1756417	ANKRD37	NM_181726.2	Homo sapiens ankyrin repeat domain 37 (ANKRD37), mRNA.	1.50255	1.87835	0.37575
412	258.596	0.6277	387778	ILMN_1777476	SPDYC	NM_001008778.1	Homo sapiens speedy homolog C (Drosophila) (SPDYC), mRNA.	-0.02155	-0.03115	-0.0096
396	248.606	0.6278	253769	ILMN_1688160	WDR27	NM_182552.3	Homo sapiens WD repeat domain 27 (WDR27), mRNA.	-0.37685	0.08865	0.4655
392	246.089	0.6278	200728	ILMN_2210386	TMEM17	NM_198276.1	Homo sapiens transmembrane protein 17 (TMEM17), mRNA.	-0.01015	0.054	0.0641
404	253.883	0.6284	83889	ILMN_1679728	WDR87	XM_371164.4	PREDICTED: Homo sapiens WD repeat domain 87 (WDR87), mRNA.	0.37195	-0.05455	-0.42655
406	255.313	0.6288	5218	ILMN_2171295	PFTK1	NM_012395.2	Homo sapiens PFTAIRE protein kinase 1 (PFTK1), mRNA.	-1.3109	-0.935	0.37595
413	259.833	0.6291	55765	ILMN_1713952	C1orf106	NM_018265.1	Homo sapiens chromosome 1 open reading frame 106 (C1orf106), mRNA.	0.18085	-0.2067	-0.3875
398	250.528	0.6295	23379	ILMN_1772658	KIAA0947	NM_015325.1	Homo sapiens KIAA0947 protein (KIAA0947), mRNA.	0.0388	-0.3924	-0.4312
403	253.781	0.6297	10481	ILMN_1742677	HOXB13	NM_006361.5	Homo sapiens homeobox B13 (HOXB13), mRNA.	-0.17015	0.2875	0.45765
397	250.022	0.6298		ILMN_1874020		BC035345	Homo sapiens, clone IMAGE:5180681, mRNA	0.02575	0.0445	0.01875
402	253.271	0.63	7919	ILMN_2357976	BAT1	NM_080598.4	Homo sapiens HLA-B associated transcript 1 (BAT1), transcript variant 2, mRNA.	-0.0607	0.341	0.4017
399	251.441	0.6302		ILMN_1904151		T20102	B457R Heart Homo sapiens cDNA clone B457, mRNA sequence	-0.2136	0.1631	0.3767
401	252.864	0.6306	649604	ILMN_1661399	LOC649604	XM_945148.1	PREDICTED: Homo sapiens similar to ADP-ribosylation factor-like protein 4A, transcript variant 2 (LOC649604), mRNA.	-0.55155	-0.64625	-0.0947
400	252.253	0.6306	81607	ILMN_1749044	PVRL4	NM_030916.1	Homo sapiens poliovirus receptor-related 4 (PVRL4), mRNA.	0.5398	0.528	-0.0118
416	263.146	0.631	55297	ILMN_1676523	CCDC91	NM_018318.3	Homo sapiens coiled-coil domain containing 91 (CCDC91), mRNA.	-0.76385	-0.2598	0.50405
417	263.146	0.631	162073	ILMN_1751034	ITPRIPL2	NM_001034841.2	Homo sapiens inositol 1,4,5-triphosphate receptor interacting protein-like 2 (ITPRIPL2), mRNA.	-0.08555	-0.51375	-0.4282
415	262.316	0.6321	136371	ILMN_1781148	ASB10	NM_080871.2	Homo sapiens ankyrin repeat and SOCS box-containing 10 (ASB10), mRNA.	-0.2205	0.15525	0.37575
414	261.798	0.6324	441155	ILMN_1767514	LOC441155	XM_926112.2	PREDICTED: Homo sapiens similar to Zinc finger CCCH-type domain-containing protein 11A, transcript variant 2 (LOC441155), mRNA.	-0.20355	-0.5929	-0.3894
429	273.527	0.6376	8273	ILMN_1712887	SLC10A3	NM_019848.2	Homo sapiens solute carrier family 10 (sodium/bile acid cotransporter family), member 3 (SLC10A3), mRNA.	0.5335	0.649	0.11545
428	272.998	0.6378		ILMN_1833150		H93608	yv15b10.s1 Soares fetal liver spleen 1NFLS Homo sapiens cDNA clone IMAGE:242779 3, mRNA sequence	-0.2197	0.1547	0.3744
427	272.681	0.6386	54799	ILMN_2101651	MBTD1	NM_017643.1	Homo sapiens mbt domain containing 1 (MBTD1), mRNA.	-0.08745	0.0472	0.13465
426	272.364	0.6394	79819	ILMN_1752682	WDR78	NM_024763.3	Homo sapiens WD repeat domain 78 (WDR78), transcript variant 1, mRNA.	0.1415	-0.2584	-0.39995
418	267.316	0.6395	7424	ILMN_1701204	VEGFC	NM_005429.2	Homo sapiens vascular endothelial growth factor C (VEGFC), mRNA.	-0.9307	-0.55425	0.3764
425	271.836	0.6396	11216	ILMN_1718808	AKAP10	NM_007202.2	Homo sapiens A kinase (PRKA) anchor protein 10 (AKAP10), nuclear gene encoding mitochondrial protein, mRNA.	-0.2955	-0.71125	-0.41575
424	271.836	0.6396	27327	ILMN_1714622	TNRC6A	NM_014494.2	Homo sapiens trinucleotide repeat containing 6A (TNRC6A), mRNA.	-0.1001	-0.4732	-0.37315
438	280.774	0.641	653071	ILMN_1659365	LOC653071	XM_930721.1	PREDICTED: Homo sapiens similar to CG32820-PA, isoform A, transcript variant 5 (LOC653071), mRNA.	-0.9181	-0.5303	0.3878
420	269.204	0.641	128853	ILMN_1689000	DUSP15	NM_080611.3	Homo sapiens dual specificity phosphatase 15 (DUSP15), transcript variant 1, mRNA.	0.2099	0.1689	-0.04095
439	281.525	0.6413	56034	ILMN_1683023	PDGFC	NM_016205.1	Homo sapiens platelet derived growth factor C (PDGFC), mRNA.	-0.3217	-0.36025	-0.03855
422	270.781	0.6417	645974	ILMN_1688113	LOC645974	XM_928939.1	PREDICTED: Homo sapiens similar to poly(A) binding protein, cytoplasmic 1 (LOC645974), mRNA.	0.2516	-0.21555	-0.4671
431	276.606	0.6418		ILMN_1901455		BU633077	UI-H-FL1-bgt-m-05-0-UI.s1 NCI_CGAP_FL1 Homo sapiens cDNA clone UI-H-FL1-bgt-m-05-0-UI 3, mRNA sequence	0.3488	-0.0351	-0.38385
437	280.56	0.642		ILMN_1876153		AW137094	UI-H-BI1-acp-d-04-0-UI.s1 NCI_CGAP_Sub3 Homo sapiens cDNA clone IMAGE:2714935 3, mRNA sequence	0.1123	-0.26245	-0.3748
419	269.099	0.6422	7326	ILMN_1814465	UBE2G1	NM_003342.4	Homo sapiens ubiquitin-conjugating enzyme E2G 1 (UBC7 homolog, yeast) (UBE2G1), mRNA.	-1.20555	-1.1881	0.01745
423	271.73	0.6424	402617	ILMN_1708542	LOC402617	XM_117451.5	PREDICTED: Homo sapiens hypothetical LOC402617 (LOC402617), mRNA.	-0.0739	0.29915	0.3731
430	276.287	0.6425	389677	ILMN_1805778	RBM12B	NM_203390.2	Homo sapiens RNA binding motif protein 12B (RBM12B), mRNA.	-0.5653	-0.93745	-0.3722
435	279.488	0.6425	91452	ILMN_2295980	ACBD5	NM_145698.2	Homo sapiens acyl-Coenzyme A binding domain containing 5 (ACBD5), transcript variant 1, mRNA.	-0.10805	-0.11735	-0.0093
434	278.953	0.6427	116412	ILMN_1773183	LOC116412	XM_375665.3	PREDICTED: Homo sapiens hypothetical protein BC012365 (LOC116412), mRNA.	0.0035	0.0821	0.07865
421	270.571	0.6427	56052	ILMN_1718093	ALG1	NM_019109.3	Homo sapiens asparagine-linked glycosylation 1 homolog (S. cerevisiae, beta-1,4-mannosyltransferase) (ALG1), mRNA.	-0.01615	-0.0488	-0.03265
442	284.109	0.6428	440836	ILMN_1738867	LOC440836	NM_001014440.1	Homo sapiens similar to MGC52679 protein (LOC440836), mRNA.	0.1962	-0.2754	-0.4716
436	280.452	0.6432		ILMN_1880937		AW299264	xs48g03.x1 NCI_CGAP_Kid11 Homo sapiens cDNA clone IMAGE:2772916 3, mRNA sequence	-0.00895	0.06725	0.07615
441	283.786	0.6435	4306	ILMN_2210934	NR3C2	NM_000901.1	Homo sapiens nuclear receptor subfamily 3, group C, member 2 (NR3C2), mRNA.	-1.6642	-1.2672	0.397
440	283.786	0.6435	6414	ILMN_2204826	SEPP1	NM_005410.2	Homo sapiens selenoprotein P, plasma, 1 (SEPP1), transcript variant 1, mRNA.	0.0367	0.0227	-0.01405
433	278.846	0.644	79086	ILMN_1694759	C19orf42	NM_024104.3	Homo sapiens chromosome 19 open reading frame 42 (C19orf42), mRNA.	-0.3097	0.06385	0.37355
432	278.633	0.645	114294	ILMN_1703335	LACTB	NM_032857.2	Homo sapiens lactamase, beta (LACTB), nuclear gene encoding mitochondrial protein, transcript variant 1, mRNA.	-0.6577	-0.69835	-0.04065
444	286.488	0.6452	55294	ILMN_1655906	FBXW7	NM_018315.4	Homo sapiens F-box and WD repeat domain containing 7 (FBXW7), transcript variant 2, mRNA.	0.84575	0.3907	-0.45505
443	285.946	0.6455	25928	ILMN_1715463	SOSTDC1	NM_015464.2	Homo sapiens sclerostin domain containing 1 (SOSTDC1), mRNA.	-0.2326	0.1382	0.37075
451	292.041	0.6475	9355	ILMN_1807016	LHX2	NM_004789.3	Homo sapiens LIM homeobox 2 (LHX2), mRNA.	0.31235	-0.06625	-0.3786
448	290.402	0.6482	337867	ILMN_1713993	UBAC2	NM_177967.2	Homo sapiens UBA domain containing 2 (UBAC2), mRNA.	-0.91075	-0.441	0.46975
447	290.402	0.6482	66036	ILMN_1652521	MTMR9	NM_015458.3	Homo sapiens myotubularin related protein 9 (MTMR9), mRNA.	-0.2635	-0.31195	-0.04845
450	291.822	0.6485	2491	ILMN_2119307	CENPI	NM_006733.2	Homo sapiens centromere protein I (CENPI), mRNA.	-0.4412	-0.38785	0.0534
454	294.452	0.6486	1662	ILMN_1753249	DDX10	NM_004398.2	Homo sapiens DEAD (Asp-Glu-Ala-Asp) box polypeptide 10 (DDX10), mRNA.	-1.5155	-1.1134	0.40205
453	293.903	0.6488	4671	ILMN_2345812	NAIP	NM_004536.2	Homo sapiens NLR family, apoptosis inhibitory protein (NAIP), transcript variant 1, mRNA.	-0.13365	0.24285	0.3764
445	289.094	0.6497	4649	ILMN_2173919	MYO9A	NM_006901.1	Homo sapiens myosin IXA (MYO9A), mRNA.	-0.78535	-0.3834	0.4019
449	291.713	0.6497		ILMN_1873456		AA458674	aa86g04.s1 Stratagene fetal retina 937202 Homo sapiens cDNA clone IMAGE:838230 3, mRNA sequence	0.11585	-0.25725	-0.3731
452	293.794	0.65	4790	ILMN_1714965	NFKB1	NM_003998.2	Homo sapiens nuclear factor of kappa light polypeptide gene enhancer in B-cells 1 (p105) (NFKB1), mRNA.	-0.6744	-1.10685	-0.43245
446	290.293	0.6509	894	ILMN_1667081	CCND2	NM_001759.2	Homo sapiens cyclin D2 (CCND2), mRNA.	0.3922	-0.0584	-0.45055
473	308.793	0.6528	57060	ILMN_1679021	PCBP4	NM_020418.2	Homo sapiens poly(rC) binding protein 4 (PCBP4), transcript variant 1, mRNA.	0.1591	-0.22245	-0.3815
455	297.095	0.653	9100	ILMN_1721116	USP10	NM_005153.2	Homo sapiens ubiquitin specific peptidase 10 (USP10), mRNA.	-0.2697	-0.6431	-0.3734
470	306.996	0.6532	6548	ILMN_1800425	SLC9A1	NM_003047.2	Homo sapiens solute carrier family 9 (sodium/hydrogen exchanger), member 1 (SLC9A1), mRNA.	0.8458	0.4184	-0.42735
457	298.531	0.6532	7464	ILMN_2327974	CORO2A	NM_052820.2	Homo sapiens coronin, actin binding protein, 2A (CORO2A), transcript variant 2, mRNA.	-0.60445	-0.17405	0.4304
456	297.868	0.6532	29934	ILMN_1759003	SNX12	NM_013346.2	Homo sapiens sorting nexin 12 (SNX12), mRNA.	0.06815	-0.35525	-0.42335
471	307.894	0.6537	25907	ILMN_1792455	TMEM158	NM_015444.2	Homo sapiens transmembrane protein 158 (TMEM158), mRNA.	0.8839	0.48515	-0.3987
465	303.975	0.6537	60468	ILMN_2058468	BACH2	NM_021813.1	Homo sapiens BTB and CNC homology 1, basic leucine zipper transcription factor 2 (BACH2), mRNA.	-0.38795	-0.7659	-0.3779
472	308.568	0.6537		ILMN_1889212		BG684733	602636427F1 NIH_MGC_48 Homo sapiens cDNA clone IMAGE:4764270 5, mRNA sequence	-0.34155	-0.77395	-0.43245
468	306.66	0.6539		ILMN_1859544		CX869322	HESC4_34_D01.b1_A037 NIH_MGC_262 Homo sapiens cDNA clone IMAGE:7474204 3, mRNA sequence	-0.05975	0.3182	0.37795
469	306.66	0.6539	64393	ILMN_2361104	ZMAT3	NM_152240.1	Homo sapiens zinc finger, matrin type 3 (ZMAT3), transcript variant 2, mRNA.	0.0877	0.1598	0.0721
467	305.428	0.654	79643	ILMN_1706397	CHMP6	NM_024591.3	Homo sapiens chromatin modifying protein 6 (CHMP6), mRNA.	-0.31625	-0.50285	-0.1867
466	304.869	0.6542	389336	ILMN_1718866	C5orf46	NM_206966.2	Homo sapiens chromosome 5 open reading frame 46 (C5orf46), mRNA.	0.09065	0.62515	0.53445
463	303.083	0.6546		ILMN_1882629		AL039841	DKFZp434D2312_r1 434 (synonym: htes3) Homo sapiens cDNA clone DKFZp434D2312 5, mRNA sequence	-0.2198	0.1706	0.39045
464	303.864	0.6549		ILMN_1835631		AV645572	AV645572 GLC Homo sapiens cDNA clone GLCABG03 3, mRNA sequence	0.259	0.24225	-0.01675
480	314.444	0.6551	7405	ILMN_1761069	UVRAG	NM_003369.3	Homo sapiens UV radiation resistance associated gene (UVRAG), mRNA.	-1.4098	-0.8934	0.51645
479	314.444	0.6551	5051	ILMN_1682919	PAFAH2	NM_000437.3	Homo sapiens platelet-activating factor acetylhydrolase 2, 40kDa (PAFAH2), mRNA.	-1.05245	-0.67655	0.3759
478	313.196	0.6552	8507	ILMN_1779147	ENC1	NM_003633.1	Homo sapiens ectodermal-neural cortex (with BTB-like domain) (ENC1), mRNA.	0.54245	0.91035	0.36795
462	302.749	0.6553	25988	ILMN_1667453	MIZF	NM_015517.3	Homo sapiens MBD2-interacting zinc finger (MIZF), transcript variant 1, mRNA.	0.16095	0.1239	-0.037
477	312.743	0.6556	51626	ILMN_1712945	DYNC2LI1	NM_016008.2	Homo sapiens dynein, cytoplasmic 2, light intermediate chain 1 (DYNC2LI1), transcript variant 1, mRNA.	0.0472	0.0005	-0.04665
475	311.499	0.6558	64430	ILMN_2111918	C14orf135	NM_022495.3	Homo sapiens chromosome 14 open reading frame 135 (C14orf135), mRNA.	-0.51245	-0.8793	-0.3669
474	311.047	0.6562		ILMN_1898518		BX648964	Homo sapiens mRNA; cDNA DKFZp686J0156 (from clone DKFZp686J0156)	-0.0989	0.2671	0.3661
476	312.404	0.6563	653610	ILMN_1695435	LOC653610	XM_928387.1	PREDICTED: Homo sapiens similar to Histone H2A.o (H2A/o) (H2A.2) (H2a-615) (LOC653610), mRNA.	-0.0102	0.1153	0.1255
461	302.637	0.6565	79823	ILMN_1738099	C2orf34	NM_024766.2	Homo sapiens chromosome 2 open reading frame 34 (C2orf34), mRNA.	-0.7111	-0.29065	0.42045
458	300.747	0.6567	121130	ILMN_1759242	OR10P1	NM_206899.1	Homo sapiens olfactory receptor, family 10, subfamily P, member 1 (OR10P1), mRNA.	0.012	-0.04345	-0.05545
481	315.921	0.6568	729486	ILMN_1814153	LOC729486	XR_015557.1	PREDICTED: Homo sapiens similar to Interleukin-9 receptor precursor (IL-9R) (CD129 antigen) (LOC729486), mRNA.	-0.2728	0.09905	0.37185
459	301.525	0.6569	10286	ILMN_2148452	BCAS2	NM_005872.2	Homo sapiens breast carcinoma amplified sequence 2 (BCAS2), mRNA.	0.48005	0.1048	-0.37525
490	321.981	0.6571	53981	ILMN_2144116	CPSF2	NM_017437.1	Homo sapiens cleavage and polyadenylation specific factor 2, 100kDa (CPSF2), mRNA.	-0.2957	-0.35475	-0.05905
460	302.303	0.6572	348840	ILMN_1681751	LOC348840	NR_003291.1	Homo sapiens hypothetical LOC348840 (LOC348840), non-coding RNA.	-0.10045	-0.0425	0.05795
491	322.9	0.6576	22905	ILMN_2336037	EPN2	NM_148921.2	Homo sapiens epsin 2 (EPN2), transcript variant 1, mRNA.	-0.1896	-0.27835	-0.08875
489	321.751	0.658	376412	ILMN_2174045	RNF126P1	NR_002818.1	Homo sapiens ring finger protein 126 pseudogene 1 (RNF126P1) on chromosome 17.	-0.03645	-0.0962	-0.05975
483	317.858	0.6581	3934	ILMN_1692223	LCN2	NM_005564.3	Homo sapiens lipocalin 2 (LCN2), mRNA.	0.1959	0.5631	0.3672
482	317.402	0.6585	5820	ILMN_1732926	PVT1	NR_003367.1	Homo sapiens Pvt1 oncogene (non-protein coding) (PVT1), non-coding RNA.	-0.22125	-0.2446	-0.0234
487	320.718	0.6586	7286	ILMN_1781374	TUFT1	NM_020127.1	Homo sapiens tuftelin 1 (TUFT1), mRNA.	0.0692	-0.3097	-0.3789
485	319.573	0.6589		ILMN_1914129		AW082698	xb61e03.x1 Soares_NFL_T_GBC_S1 Homo sapiens cDNA clone IMAGE:2580796 3, mRNA sequence	-0.0877	0.02	0.1077
488	321.636	0.6591	219469	ILMN_2187002	OR8H1	NM_001005199.1	Homo sapiens olfactory receptor, family 8, subfamily H, member 1 (OR8H1), mRNA.	-0.12405	0.25	0.37405
486	320.374	0.6592		ILMN_1856706		BC038196	Homo sapiens, clone IMAGE:3919376, mRNA	0.3181	-0.0662	-0.3843
484	319.115	0.6593	26082	ILMN_1669413	DKFZP434L187	XM_496054.2	PREDICTED: Homo sapiens DKFZP434L187 protein (DKFZP434L187), mRNA.	0.2744	-0.0939	-0.36835
492	325.089	0.6608	63932	ILMN_1730630	CXorf56	NM_022101.2	Homo sapiens chromosome X open reading frame 56 (CXorf56), mRNA.	-0.04625	0.0451	0.09135
493	326.476	0.6622	6596	ILMN_1798588	HLTF	NM_003071.3	Homo sapiens helicase-like transcription factor (HLTF), transcript variant 1, mRNA.	-0.1992	-0.08055	0.11865
527	349.062	0.6624	7029	ILMN_1793671	TFDP2	NM_006286.1	Homo sapiens transcription factor Dp-2 (E2F dimerization partner 2) (TFDP2), mRNA.	-0.3922	-0.031	0.3612
496	328.793	0.6629	5709	ILMN_1796430	PSMD3	NM_002809.2	Homo sapiens proteasome (prosome, macropain) 26S subunit, non-ATPase, 3 (PSMD3), mRNA.	0.032	0.39835	0.3664
526	348.704	0.6629	26013	ILMN_1658277	L3MBTL	NM_032107.3	Homo sapiens l(3)mbt-like (Drosophila) (L3MBTL), transcript variant II, mRNA.	0.01135	-0.0143	-0.0257
520	344.77	0.663		ILMN_1894930		AW246728	2822076.3prime NIH_MGC_7 Homo sapiens cDNA clone IMAGE:2822076 3, mRNA sequence	0.09335	-0.06595	-0.15925
495	328.678	0.664	55344	ILMN_1747451	PLCXD1	NM_018390.2	Homo sapiens phosphatidylinositol-specific phospholipase C, X domain containing 1 (PLCXD1), mRNA.	-0.7204	-0.35115	0.36925
524	348.584	0.664	53917	ILMN_2379718	RAB24	NM_001031677.2	Homo sapiens RAB24, member RAS oncogene family (RAB24), transcript variant 1, mRNA.	0.0679	0.44235	0.37445
525	348.584	0.664	8857	ILMN_2302757	FCGBP	NM_003890.1	Homo sapiens Fc fragment of IgG binding protein (FCGBP), mRNA.	0.20815	0.1279	-0.08025
519	344.651	0.6641	9703	ILMN_1718206	KIAA0100	NM_014680.2	Homo sapiens KIAA0100 (KIAA0100), mRNA.	0.2405	0.2977	0.0572
522	346.793	0.6644		ILMN_1843565		DB336686	DB336686 TESTI2 Homo sapiens cDNA clone TESTI2009606 3, mRNA sequence	-0.05805	0.3183	0.37635
518	344.176	0.6644	647037	ILMN_1761922	LOC647037	XM_930029.1	PREDICTED: Homo sapiens similar to Peptidyl-prolyl cis-trans isomerase NIMA-interacting 4 (Rotamase Pin4) (PPIase Pin4) (Parvulin 14) (Par14) (Peptidyl-prolyl cis/trans isomerase EPVH) (hPar14) (LOC647037), mRNA.	-0.1027	0.2595	0.36225
521	346.317	0.6647	4739	ILMN_1758719	NEDD9	NM_006403.2	Homo sapiens neural precursor cell expressed, developmentally down-regulated 9 (NEDD9), transcript variant 1, mRNA.	-0.14625	-0.1751	-0.0289
500	332.402	0.6648	126375	ILMN_1669696	ZNF792	NM_175872.4	Homo sapiens zinc finger protein 792 (ZNF792), mRNA.	-0.3184	-0.867	-0.5486
494	328.445	0.6649	2150	ILMN_1673113	F2RL1	NM_005242.3	Homo sapiens coagulation factor II (thrombin) receptor-like 1 (F2RL1), mRNA.	-0.46365	-0.52625	-0.0626
516	343.108	0.6649	81557	ILMN_2316278	MAGED4B	NM_030801.2	Homo sapiens melanoma antigen family D, 4B (MAGED4B), transcript variant 1, mRNA.	0.25425	-0.10775	-0.362
523	347.748	0.6649	133022	ILMN_1674855	TRAM1L1	NM_152402.2	Homo sapiens translocation associated membrane protein 1-like 1 (TRAM1L1), mRNA.	-0.1308	-0.50015	-0.3694
517	343.938	0.6653	170622	ILMN_1759997	COMMD6	NM_203497.2	Homo sapiens COMM domain containing 6 (COMMD6), transcript variant 1, mRNA.	-0.0068	0.02315	0.02995
501	333.453	0.6656	151888	ILMN_2099528	BTLA	NM_181780.2	Homo sapiens B and T lymphocyte associated (BTLA), mRNA.	0.1195	0.1672	0.0477
498	331.469	0.6656	126295	ILMN_1691333	ZNF57	NM_173480.1	Homo sapiens zinc finger protein 57 (ZNF57), mRNA.	-0.0511	-0.0143	0.0367
528	351.458	0.6656	6652	ILMN_2391231	SORD	NM_003104.3	Homo sapiens sorbitol dehydrogenase (SORD), mRNA.	0.22205	-0.15035	-0.37235
515	342.87	0.6658	4803	ILMN_1716608	NGF	NM_002506.2	Homo sapiens nerve growth factor (beta polypeptide) (NGF), mRNA.	0.85725	0.3714	-0.4858
499	332.285	0.6659	51400	ILMN_1732772	PPME1	NM_016147.1	Homo sapiens protein phosphatase methylesterase 1 (PPME1), mRNA.	-0.17575	0.2107	0.38645
514	342.278	0.6659	9672	ILMN_1802418	SDC3	NM_014654.2	Homo sapiens syndecan 3 (SDC3), mRNA.	0.32655	-0.0381	-0.3646
509	338.97	0.666	6446	ILMN_1702487	SGK	NM_005627.2	Homo sapiens serum/glucocorticoid regulated kinase (SGK), mRNA.	2.4055	2.8936	0.4881
497	331.003	0.666	90627	ILMN_2341254	STARD13	NM_178006.1	Homo sapiens START domain containing 13 (STARD13), transcript variant alpha, mRNA.	-1.13325	-1.1052	0.02805
529	352.659	0.6667	8543	ILMN_1703487	LMO4	NM_006769.2	Homo sapiens LIM domain only 4 (LMO4), mRNA.	-0.2866	0.10385	0.3905
507	338.028	0.6667	5091	ILMN_2340347	PC	NM_022172.2	Homo sapiens pyruvate carboxylase (PC), nuclear gene encoding mitochondrial protein, transcript variant 2, mRNA.	0.00815	0.08895	0.08075
513	342.041	0.6667	80031	ILMN_2317493	SEMA6D	NM_024966.2	Homo sapiens sema domain, transmembrane domain (TM), and cytoplasmic domain, (semaphorin) 6D (SEMA6D), transcript variant 6, mRNA.	-0.09995	-0.0495	0.05045
512	341.331	0.6667	1964	ILMN_1755419	EIF1AX	NM_001412.3	Homo sapiens eukaryotic translation initiation factor 1A, X-linked (EIF1AX), mRNA.	0.1238	-0.2392	-0.3631
508	338.734	0.6668	3631	ILMN_1652647	INPP4A	NM_004027.1	Homo sapiens inositol polyphosphate-4-phosphatase, type I, 107kDa (INPP4A), transcript variant a, mRNA.	-0.04915	-0.15515	-0.106
504	336.147	0.667	440132	ILMN_1759374	LOC440132	XM_498560.3	PREDICTED: Homo sapiens hypothetical LOC440132 (LOC440132), mRNA.	-0.2738	0.09385	0.36765
506	337.675	0.6673	649041	ILMN_1728374	LOC649041	XM_938124.1	PREDICTED: Homo sapiens similar to Zinc finger protein 479 (Zinc finger protein Kr19) (HKr19) (LOC649041), mRNA.	-0.3494	0.0347	0.3841
502	335.092	0.6675	8851	ILMN_2062271	CDK5R1	NM_003885.2	Homo sapiens cyclin-dependent kinase 5, regulatory subunit 1 (p35) (CDK5R1), mRNA.	0.17665	0.6083	0.43165
531	354.465	0.6675	84518	ILMN_1803838	CNFN	NM_032488.2	Homo sapiens cornifelin (CNFN), mRNA.	0.15275	0.5164	0.36365
511	341.213	0.6677	112942	ILMN_1792456	CCDC104	NM_080667.4	Homo sapiens coiled-coil domain containing 104 (CCDC104), mRNA.	0.0118	0.37535	0.36355
530	353.983	0.6679	23139	ILMN_1690922	MAST2	NM_015112.2	Homo sapiens microtubule associated serine/threonine kinase 2 (MAST2), mRNA.	0.18765	-0.19995	-0.3876
505	337.322	0.668		ILMN_1848458		AV700935	AV700935 GKC Homo sapiens cDNA clone GKCFVB07 3, mRNA sequence	-0.23615	0.1445	0.3807
503	336.03	0.6681	8148	ILMN_2402131	TAF15	NM_003487.2	Homo sapiens TAF15 RNA polymerase II, TATA box binding protein (TBP)-associated factor, 68kDa (TAF15), transcript variant 2, mRNA.	-0.10185	0.029	0.1308
510	340.977	0.6686	642995	ILMN_1739042	LOC642995	XM_931008.1	PREDICTED: Homo sapiens similar to transcriptional regulator ATRX isoform 1, transcript variant 2 (LOC642995), mRNA.	0.0838	-0.073	-0.15685
532	356.396	0.6699	163786	ILMN_2089458	SASS6	NM_194292.1	Homo sapiens spindle assembly 6 homolog (C. elegans) (SASS6), mRNA.	-0.81445	-0.7153	0.09915
537	360.274	0.6709	160287	ILMN_1758812	LDHAL6A	NM_144972.3	Homo sapiens lactate dehydrogenase A-like 6A (LDHAL6A), mRNA.	-0.1037	0.0177	0.1214
536	359.909	0.6715	9612	ILMN_1698419	NCOR2	NM_001077261.1	Homo sapiens nuclear receptor co-repressor 2 (NCOR2), transcript variant 2, mRNA.	-0.31075	-0.21145	0.0993
535	359.303	0.6716	6249	ILMN_1684038	CLIP1	NM_002956.2	Homo sapiens CAP-GLY domain containing linker protein 1 (CLIP1), transcript variant 1, mRNA.	0.1357	-0.04325	-0.17895
534	358.696	0.6717		ILMN_1872457		W91949	zh47e08.r1 Soares_fetal_liver_spleen_1NFLS_S1 Homo sapiens cDNA clone IMAGE:415238 5, mRNA sequence	0.634	0.4258	-0.2082
533	358.211	0.6721		ILMN_1916632		BQ027942	UI-H-CO0-arf-h-05-0-UI.s1 NCI_CGAP_Sub9 Homo sapiens cDNA clone IMAGE:3106400 3, mRNA sequence	0.0114	0.00215	-0.0092
539	363.074	0.6736	581	ILMN_1683300	BAX	NM_004324.3	Homo sapiens BCL2-associated X protein (BAX), transcript variant beta, mRNA.	-0.14855	0.2121	0.36065
538	362.464	0.6737	650159	ILMN_1779795	LOC650159	XM_939241.1	PREDICTED: Homo sapiens hypothetical protein LOC650159 (LOC650159), mRNA.	-0.20535	-0.565	-0.35965
540	366.13	0.678	5294	ILMN_1770433	PIK3CG	NM_002649.2	Homo sapiens phosphoinositide-3-kinase, catalytic, gamma polypeptide (PIK3CG), mRNA.	-0.07925	-0.06575	0.0135
548	372.651	0.68	241	ILMN_1797875	ALOX5AP	NM_001629.2	Homo sapiens arachidonate 5-lipoxygenase-activating protein (ALOX5AP), mRNA.	-0.3204	0.07785	0.39825
547	372.651	0.68		ILMN_1847645		AI200787	qf67d12.x1 Soares_testis_NHT Homo sapiens cDNA clone IMAGE:1755095 3, mRNA sequence	-0.13815	0.222	0.3601
549	373.393	0.6801	115908	ILMN_1725090	CTHRC1	NM_138455.2	Homo sapiens collagen triple helix repeat containing 1 (CTHRC1), mRNA.	-0.1237	0.24305	0.36675
542	369.322	0.6802	147372	ILMN_2122511	CCBE1	NM_133459.1	Homo sapiens collagen and calcium binding EGF domains 1 (CCBE1), mRNA.	-0.2999	0.0665	0.36635
543	369.322	0.6802	23644	ILMN_1665212	EDC4	NM_014329.3	Homo sapiens enhancer of mRNA decapping 4 (EDC4), mRNA.	0.4584	0.09895	-0.35945
546	372.28	0.6818	92399	ILMN_1701306	MRRF	NM_199176.1	Homo sapiens mitochondrial ribosome recycling factor (MRRF), nuclear gene encoding mitochondrial protein, transcript variant 3, mRNA.	-0.5012	-0.1098	0.3914
541	368.83	0.6818	9696	ILMN_1799672	CROCC	NM_014675.3	Homo sapiens ciliary rootlet coiled-coil, rootletin (CROCC), mRNA.	0.0613	0.0748	0.0136
544	371.169	0.6823	9304	ILMN_1724884	SNORD22	NR_000008.1	Homo sapiens small nucleolar RNA, C/D box 22 (SNORD22), non-coding RNA.	0.94635	1.1319	0.18545
545	371.91	0.6824	6713	ILMN_1772241	SQLE	NM_003129.3	Homo sapiens squalene epoxidase (SQLE), mRNA.	0.40225	-0.0113	-0.41355
550	375.375	0.6825	5265	ILMN_2338452	SERPINA1	NM_001002236.1	Homo sapiens serpin peptidase inhibitor, clade A (alpha-1 antiproteinase, antitrypsin), member 1 (SERPINA1), transcript variant 2, mRNA.	0.04135	0.42985	0.38855
551	376.243	0.6828	400652	ILMN_1775473	LOC400652	XM_375543.3	PREDICTED: Homo sapiens similar to 40S ribosomal protein S3a, transcript variant 1 (LOC400652), mRNA.	0.31355	0.71095	0.3974
552	377.362	0.6836	728498	ILMN_1792344	LOC728498	XR_015297.1	PREDICTED: Homo sapiens hypothetical protein LOC728498 (LOC728498), mRNA.	0.1903	-0.1776	-0.3679
577	396.118	0.6865	55178	ILMN_1689652	RNMTL1	NM_018146.2	Homo sapiens RNA methyltransferase like 1 (RNMTL1), mRNA.	0.62735	0.261	-0.36645
576	395.481	0.6866	330	ILMN_2405684	BIRC3	NM_182962.1	Homo sapiens baculoviral IAP repeat-containing 3 (BIRC3), transcript variant 2, mRNA.	-0.0086	0.03985	0.0484
575	394.845	0.6867	2741	ILMN_1764797	GLRA1	NM_000171.1	Homo sapiens glycine receptor, alpha 1 (startle disease/hyperekplexia, stiff man syndrome) (GLRA1), mRNA.	0.04175	0.06485	0.0232
574	394.337	0.687	2566	ILMN_2413964	GABRG2	NM_000816.2	Homo sapiens gamma-aminobutyric acid (GABA) A receptor, gamma 2 (GABRG2), transcript variant 2, mRNA.	-0.13015	0.2447	0.37485
554	380.602	0.687	57563	ILMN_2189222	KLHL8	NM_020803.3	Homo sapiens kelch-like 8 (Drosophila) (KLHL8), mRNA.	0.06085	-0.31715	-0.37795
573	393.701	0.6871	11267	ILMN_1766171	SNF8	NM_007241.2	Homo sapiens SNF8, ESCRT-II complex subunit, homolog (S. cerevisiae) (SNF8), mRNA.	-0.1323	0.2727	0.405
572	393.193	0.6874	4880	ILMN_1675343	NPPC	NM_024409.1	Homo sapiens natriuretic peptide precursor C (NPPC), mRNA.	0.66335	1.15125	0.48785
553	380.227	0.6876	9356	ILMN_2390017	SLC22A6	NM_004790.3	Homo sapiens solute carrier family 22 (organic anion transporter), member 6 (SLC22A6), transcript variant 1, mRNA.	-0.04995	0.00985	0.0598
555	381.727	0.6878	10247	ILMN_2057220	HRSP12	NM_005836.2	Homo sapiens heat-responsive protein 12 (HRSP12), mRNA.	0.1823	0.75855	0.5762
578	397.776	0.6882	22932	ILMN_1709800	POMZP3	NM_152992.2	Homo sapiens POM (POM121 homolog, rat) and ZP3 fusion (POMZP3), transcript variant 2, mRNA.	0.20245	-0.15275	-0.3552
602	414.417	0.6884	64772	ILMN_1815366	FLJ21865	NM_022759.1	Homo sapiens endo-beta-N-acetylglucosaminidase (FLJ21865), mRNA.	0.46515	0.50475	0.03955
571	393.066	0.6884	80324	ILMN_2411559	PUS1	NM_001002019.1	Homo sapiens pseudouridylate synthase 1 (PUS1), transcript variant 2, mRNA.	0.4535	0.07415	-0.3794
603	415.199	0.6886		ILMN_1851746		AI925415	wo30a01.x1 NCI_CGAP_Gas4 Homo sapiens cDNA clone IMAGE:2456808 3, mRNA sequence	-0.0033	0.0914	0.0947
605	416.635	0.6887	2152	ILMN_2129572	F3	NM_001993.2	Homo sapiens coagulation factor III (thromboplastin, tissue factor) (F3), mRNA.	-0.176	-0.72155	-0.5455
569	391.925	0.6888	5607	ILMN_1718129	MAP2K5	NM_002757.2	Homo sapiens mitogen-activated protein kinase kinase 5 (MAP2K5), transcript variant B, mRNA.	-0.81295	-0.4149	0.39805
606	417.42	0.6888	81550	ILMN_1745811	TDRD3	NM_030794.1	Homo sapiens tudor domain containing 3 (TDRD3), mRNA.	-0.5108	-0.5721	-0.06125
570	392.686	0.6889	27087	ILMN_1761093	B3GAT1	NM_018644.3	Homo sapiens beta-1,3-glucuronyltransferase 1 (glucuronosyltransferase P) (B3GAT1), transcript variant 1, mRNA.	-0.0217	0.41895	0.4407
568	391.418	0.6891		ILMN_1914994		BM684541	UI-E-EJ0-aip-j-03-0-UI.s1 UI-E-EJ0 Homo sapiens cDNA clone UI-E-EJ0-aip-j-03-0-UI 3, mRNA sequence	-0.17305	0.2288	0.40185
604	416.244	0.6891	648304	ILMN_1741518	LOC648304	XM_938401.1	PREDICTED: Homo sapiens hypothetical protein LOC648304 (LOC648304), mRNA.	-0.23045	-0.1837	0.04675
567	390.785	0.6892	25799	ILMN_1745784	ZNF324	NM_014347.1	Homo sapiens zinc finger protein 324 (ZNF324), mRNA.	0.1656	-0.1907	-0.35635
601	414.287	0.6893		ILMN_1882590		AK094914	Homo sapiens cDNA FLJ37595 fis, clone BRCOC2007864	-1.03735	-0.95975	0.07755
600	413.766	0.6896	152002	ILMN_1671116	C3orf21	NM_152531.3	Homo sapiens chromosome 3 open reading frame 21 (C3orf21), mRNA.	-0.6674	-0.2828	0.3846
599	413.766	0.6896	821	ILMN_1762825	CANX	NM_001746.3	Homo sapiens calnexin (CANX), transcript variant 1, mRNA.	0.42865	0.06555	-0.3631
566	390.659	0.6902	652736	ILMN_1658689	LOC652736	XM_942365.1	PREDICTED: Homo sapiens similar to hydrocephalus inducing (LOC652736), mRNA.	0.13755	0.0927	-0.04485
586	404.572	0.6904	84870	ILMN_1681983	RSPO3	NM_032784.3	Homo sapiens R-spondin 3 homolog (Xenopus laevis) (RSPO3), mRNA.	-0.35355	0.02195	0.3755
587	405.345	0.6905	10135	ILMN_1653871	NAMPT	NM_005746.2	Homo sapiens nicotinamide phosphoribosyltransferase (NAMPT), mRNA.	0.15475	-0.22305	-0.3778
564	389.521	0.6906	54971	ILMN_1663631	BANP	NM_079837.2	Homo sapiens BTG3 associated nuclear protein (BANP), transcript variant 2, mRNA.	-2.0013	-1.63745	0.36385
597	412.985	0.6906	948	ILMN_1796094	CD36	NM_000072.2	Homo sapiens CD36 molecule (thrombospondin receptor) (CD36), transcript variant 3, mRNA.	-0.0774	0.32425	0.4016
589	406.764	0.6906	132014	ILMN_1752089	IL17RE	NM_153483.1	Homo sapiens interleukin 17 receptor E (IL17RE), transcript variant 5, mRNA.	-0.16355	0.2322	0.39575
598	412.985	0.6906	4258	ILMN_1802027	MGST2	NM_002413.3	Homo sapiens microsomal glutathione S-transferase 2 (MGST2), mRNA.	-0.14675	0.21655	0.3633
558	385.488	0.6908	10439	ILMN_1714709	OLFM1	NM_006334.3	Homo sapiens olfactomedin 1 (OLFM1), transcript variant 2, mRNA.	0.59075	0.4489	-0.14185
583	403.414	0.6908	154091	ILMN_1766261	SLC2A12	NM_145176.2	Homo sapiens solute carrier family 2 (facilitated glucose transporter), member 12 (SLC2A12), mRNA.	-1.1518	-0.50755	0.6442
584	403.414	0.6908	7296	ILMN_2324421	TXNRD1	NM_182743.1	Homo sapiens thioredoxin reductase 1 (TXNRD1), transcript variant 4, mRNA.	-0.28715	-0.6419	-0.35475
588	406.248	0.6909	137964	ILMN_1740752	AGPAT6	NM_178819.2	Homo sapiens 1-acylglycerol-3-phosphate O-acyltransferase 6 (lysophosphatidic acid acyltransferase, zeta) (AGPAT6), mRNA.	-0.05605	0.08335	0.1394
565	390.406	0.691	93986	ILMN_2357701	FOXP2	NM_014491.1	Homo sapiens forkhead box P2 (FOXP2), transcript variant 1, mRNA.	-0.308	0.06435	0.37235
595	411.166	0.691		ILMN_1840770		BU568994	AGENCOURT_10400114 NIH_MGC_82 Homo sapiens cDNA clone IMAGE:6616301 5, mRNA sequence	0.29315	-0.0604	-0.3535
585	404.315	0.6911	79339	ILMN_1779758	OR51B4	NM_033179.1	Homo sapiens olfactory receptor, family 51, subfamily B, member 4 (OR51B4), mRNA.	-0.2407	-0.6002	-0.35955
594	410.517	0.6911	642149	ILMN_1810780	LOC642149	XM_936295.1	PREDICTED: Homo sapiens hypothetical protein LOC642149 (LOC642149), mRNA.	0.11335	-0.2446	-0.35795
592	409.221	0.6913	157753	ILMN_2066534	TMEM74	NM_153015.1	Homo sapiens transmembrane protein 74 (TMEM74), mRNA.	0.33615	0.3135	-0.0226
593	409.998	0.6914	55892	ILMN_1672287	MYNN	NM_018657.3	Homo sapiens myoneurin (MYNN), mRNA.	-0.1479	-0.23845	-0.09055
556	384.483	0.6915	64100	ILMN_1683067	ELSPBP1	XM_001134153.1	PREDICTED: Homo sapiens epididymal sperm binding protein 1 (ELSPBP1), mRNA.	-0.23545	0.2278	0.46325
557	385.237	0.6916	57574	ILMN_1789991	2009-03-04	NM_020814.1	Homo sapiens membrane-associated ring finger (C3HC4) 4 (MARCH4), mRNA.	-0.47115	-0.8572	-0.38605
596	412.205	0.6916	80025	ILMN_1772058	PANK2	NM_024960.3	Homo sapiens pantothenate kinase 2 (Hallervorden-Spatz syndrome) (PANK2), transcript variant 5, mRNA.	-0.15215	-0.164	-0.0118
563	389.394	0.6916	149986	ILMN_1777725	LSM14B	NM_144703.2	Homo sapiens LSM14B, SCD6 homolog B (S. cerevisiae) (LSM14B), mRNA.	-0.0822	-0.1164	-0.0342
579	400.462	0.6916	441294	ILMN_1764697	LOC441294	NM_001008747.1	Homo sapiens similar to CTAGE6 (LOC441294), mRNA.	-0.13225	-0.2264	-0.09415
591	408.832	0.6918	7048	ILMN_1726245	TGFBR2	NM_001024847.2	Homo sapiens transforming growth factor, beta receptor II (70/80kDa) (TGFBR2), transcript variant 1, mRNA.	-1.24155	-1.1484	0.09315
582	402.643	0.6918	26206	ILMN_1754370	SPAG8	NM_172312.1	Homo sapiens sperm associated antigen 8 (SPAG8), transcript variant 2, mRNA.	-0.368	0.013	0.381
590	408.185	0.6918	5523	ILMN_1702708	PPP2R3A	NM_002718.3	Homo sapiens protein phosphatase 2 (formerly 2A), regulatory subunit B, alpha (PPP2R3A), transcript variant 1, mRNA.	-0.24995	-0.2312	0.01875
614	424.776	0.6918	11197	ILMN_1721541	WIF1	NM_007191.2	Homo sapiens WNT inhibitory factor 1 (WIF1), mRNA.	0.11705	-0.24405	-0.3611
612	423.458	0.6919	81932	ILMN_1726466	HDHD3	NM_031219.2	Homo sapiens haloacid dehalogenase-like hydrolase domain containing 3 (HDHD3), mRNA.	0.0964	0.0404	-0.05605
607	420.04	0.692	403277	ILMN_2196609	OR5K3	NM_001005516.1	Homo sapiens olfactory receptor, family 5, subfamily K, member 3 (OR5K3), mRNA.	-0.2055	0.14745	0.353
615	425.7	0.6922	219293	ILMN_2231569	ATAD3C	NM_001039211.1	Homo sapiens ATPase family, AAA domain containing 3C (ATAD3C), mRNA. XM_937413 XM_943284 XM_943293 XM_943297	0.11835	-0.00965	-0.128
613	424.512	0.6925	4319	ILMN_1741847	MMP10	NM_002425.1	Homo sapiens matrix metallopeptidase 10 (stromelysin 2) (MMP10), mRNA.	0.12005	0.54705	0.42705
611	423.195	0.6926	768329	ILMN_2229913	KIR3DP1	NM_001015070.1	Homo sapiens killer-cell Ig-like receptor (KIR3DP1), mRNA.	-0.14545	0.21375	0.3592
562	389.268	0.6926	84230	ILMN_2094396	LRRC8C	NM_032270.2	Homo sapiens leucine rich repeat containing 8 family, member C (LRRC8C), mRNA.	0.06035	-0.29585	-0.35625
617	427.419	0.6927	9094	ILMN_1664698	UNC119	NM_054035.1	Homo sapiens unc-119 homolog (C. elegans) (UNC119), transcript variant 2, mRNA.	0.0619	0.4477	0.3858
580	401.744	0.6927		ILMN_1881844		BG213136	RST32741 Athersys RAGE Library Homo sapiens cDNA, mRNA sequence	0.0066	0.05305	0.04645
610	422.536	0.6927	3437	ILMN_1701789	IFIT3	NM_001031683.1	Homo sapiens interferon-induced protein with tetratricopeptide repeats 3 (IFIT3), mRNA.	-0.0504	-0.1462	-0.0958
581	402.514	0.6928	6720	ILMN_2328986	SREBF1	NM_004176.3	Homo sapiens sterol regulatory element binding transcription factor 1 (SREBF1), transcript variant 2, mRNA.	0.1946	-0.17135	-0.3659
609	422.142	0.6932	4239	ILMN_1766914	MFAP4	NM_002404.1	Homo sapiens microfibrillar-associated protein 4 (MFAP4), mRNA.	-0.04145	0.3479	0.38935
561	388.889	0.6932	552900	ILMN_2298511	BOLA2	NM_001031827.1	Homo sapiens bolA homolog 2 (E. coli) (BOLA2), mRNA.	-0.04735	0.3141	0.36145
621	430.469	0.6932	286527	ILMN_1740512	MGC39900	XM_936687.1	PREDICTED: Homo sapiens hypothetical protein MGC39900 (MGC39900), mRNA.	-0.2231	0.1306	0.3537
608	421.484	0.6932	29097	ILMN_1714759	CNIH4	NM_014184.2	Homo sapiens cornichon homolog 4 (Drosophila) (CNIH4), mRNA.	-0.33615	0.01665	0.3528
639	443.044	0.6933	643035	ILMN_1720180	LOC643035	XM_931999.1	PREDICTED: Homo sapiens similar to CG33096-PB, isoform B, transcript variant 3 (LOC643035), mRNA.	0.1605	-0.21205	-0.37255
616	427.155	0.6934	942	ILMN_1672097	CD86	NM_006889.2	Homo sapiens CD86 antigen (CD28 antigen ligand 2, B7-2 antigen) (CD86), transcript variant 2, mRNA.	-0.19145	0.1615	0.35295
618	428.611	0.6935	4150	ILMN_2409793	MAZ	NM_001042539.1	Homo sapiens MYC-associated zinc finger protein (purine-binding transcription factor) (MAZ), transcript variant 2, mRNA.	0.03995	0.05215	0.01215
640	444.123	0.6939		ILMN_1900520		BG698090	602659965F1 NCI_CGAP_Skn3 Homo sapiens cDNA clone IMAGE:4802969 5, mRNA sequence	-0.6309	-0.5541	0.07685
559	388.637	0.694		ILMN_1910948		BX538057	Homo sapiens mRNA; cDNA DKFZp686J1595 (from clone DKFZp686J1595)	0.25255	0.26375	0.0112
560	388.637	0.694	125336	ILMN_1801143	LOXHD1	NM_144612.4	Homo sapiens lipoxygenase homology domains 1 (LOXHD1), mRNA.	0.19145	0.01275	-0.1787
620	430.336	0.6941	84316	ILMN_1691131	LSMD1	NM_032356.3	Homo sapiens LSM domain containing 1 (LSMD1), mRNA.	0.02895	0.4032	0.37425
638	442.909	0.6942	1001	ILMN_1704294	CDH3	NM_001793.3	Homo sapiens cadherin 3, type 1, P-cadherin (placental) (CDH3), mRNA.	-0.16355	0.26805	0.43165
623	432.463	0.6942	647805	ILMN_1733436	LOC647805	XM_943032.2	PREDICTED: Homo sapiens hypothetical LOC647805 (LOC647805), mRNA.	-0.02345	0.061	0.0844
622	432.064	0.6946	339745	ILMN_2095506	SPOPL	NM_001001664.1	Homo sapiens speckle-type POZ protein-like (SPOPL), mRNA.	-0.49165	-0.84565	-0.354
619	429.938	0.6946	729021	ILMN_1809173	LOC729021	XR_015834.1	PREDICTED: Homo sapiens hypothetical protein LOC729021 (LOC729021), mRNA.	0.37565	-0.05865	-0.43425
637	442.505	0.6947		ILMN_1846977		BI459631	603200655F1 NIH_MGC_97 Homo sapiens cDNA clone IMAGE:5266741 5, mRNA sequence	0.0343	0.1151	0.0808
631	438.475	0.6949	81556	ILMN_1724016	C15orf44	XM_001131371.1	PREDICTED: Homo sapiens chromosome 15 open reading frame 44 (C15orf44), mRNA.	-0.06025	-0.03555	0.02475
630	437.805	0.6949	3200	ILMN_1760647	HOXA3	NM_153631.2	Homo sapiens homeobox A3 (HOXA3), transcript variant 2, mRNA.	0.1222	-0.25145	-0.37365
633	439.95	0.695	650517	ILMN_1774088	LOC650517	XR_019109.1	PREDICTED: Homo sapiens hypothetical LOC650517 (LOC650517), mRNA.	-0.1022	-0.07595	0.02625
636	442.101	0.6951	594839	ILMN_2096747	SNORA33	NR_002436.1	Homo sapiens small nucleolar RNA, H/ACA box 33 (SNORA33), non-coding RNA.	0.3462	0.72265	0.37645
632	439.279	0.6951	649248	ILMN_1734968	LOC649248	XM_938315.1	PREDICTED: Homo sapiens similar to Zinc finger protein 92 (Zfp-92) (LOC649248), mRNA.	-0.09365	0.0082	0.10185
626	435.13	0.6951	23397	ILMN_1657600	NCAPH	NM_015341.3	Homo sapiens non-SMC condensin I complex, subunit H (NCAPH), mRNA.	-0.4431	-0.4848	-0.0417
629	437.269	0.6952	57489	ILMN_1702073	ODF2L	NM_001007022.1	Homo sapiens outer dense fiber of sperm tails 2-like (ODF2L), transcript variant 2, mRNA.	-0.12835	0.2619	0.39025
634	440.891	0.6954	84996	ILMN_1728403	C21orf119	NM_032910.2	Homo sapiens chromosome 21 open reading frame 119 (C21orf119), mRNA.	-0.2843	0.07395	0.35825
635	441.832	0.6958	6307	ILMN_1689842	SC4MOL	NM_006745.3	Homo sapiens sterol-C4-methyl oxidase-like (SC4MOL), transcript variant 1, mRNA.	0.2455	-0.10655	-0.35205
628	437.001	0.6959	651064	ILMN_1782417	LOC651064	XM_944489.1	PREDICTED: Homo sapiens hypothetical protein LOC651064 (LOC651064), mRNA.	-0.0896	0.2723	0.3619
625	434.996	0.696		ILMN_1852771		BI835545	603089053F1 NIH_MGC_120 Homo sapiens cDNA clone IMAGE:5227884 5, mRNA sequence	0.02005	0.3747	0.35465
627	436.466	0.6961	578	ILMN_1805990	BAK1	NM_001188.3	Homo sapiens BCL2-antagonist/killer 1 (BAK1), mRNA.	0.23375	0.30225	0.0685
624	434.596	0.6965	91695	ILMN_2124790	dJ222E13.2	NR_002184.1	Homo sapiens similar to CGI-96 (dJ222E13.2) on chromosome 22.	-0.0145	-0.077	-0.0625
641	448.179	0.6992	145173	ILMN_1764813	B3GALTL	NM_194318.3	Homo sapiens beta 1,3-galactosyltransferase-like (B3GALTL), mRNA.	-0.06175	-0.4157	-0.35395
644	450.622	0.6997	4583	ILMN_2205622	MUC2	NM_002457.2	Homo sapiens mucin 2, oligomeric mucus/gel-forming (MUC2), mRNA.	0.232	-0.11855	-0.35055
643	450.35	0.7004	388468	ILMN_1753868	DKFZp686J0529	XM_496269.3	PREDICTED: Homo sapiens hypothetical protein DKFZp686J0529, transcript variant 1 (DKFZp686J0529), mRNA.	-0.01595	0.0202	0.03605
647	453.344	0.7007	646537	ILMN_1651760	LOC646537	XM_933685.1	PREDICTED: Homo sapiens hypothetical protein LOC646537 (LOC646537), mRNA.	-0.05465	0.01825	0.07295
645	452.254	0.7012	286053	ILMN_1693210	NSMCE2	NM_173685.1	Homo sapiens non-SMC element 2, MMS21 homolog (S. cerevisiae) (NSMCE2), mRNA.	-0.6392	-0.29035	0.34885
642	450.214	0.7013	649009	ILMN_1737497	LOC649009	XM_941706.2	PREDICTED: Homo sapiens similar to paraspeckle protein 1, transcript variant 1 (LOC649009), mRNA.	-0.49445	-0.1148	0.37965
646	453.208	0.7016		ILMN_1821883		DB337375	DB337375 TESTI2 Homo sapiens cDNA clone TESTI2020522 3, mRNA sequence	0.32195	-0.06165	-0.38355
665	469.432	0.7059		ILMN_1895919		AA507820	ng86a11.s1 NCI_CGAP_Pr6 Homo sapiens cDNA clone IMAGE:941660, mRNA sequence	0.0499	0.12075	0.0708
663	469.016	0.7063	7754	ILMN_2079508	ZNF204	NR_002722.1	Homo sapiens zinc finger protein 204 pseudogene (ZNF204), non-coding RNA. XR_001264 XR_001265 XR_001266	-0.1697	0.2086	0.3783
664	469.016	0.7063	50636	ILMN_1732948	ANO7	NM_001001666.3	Homo sapiens anoctamin 7 (ANO7), transcript variant NGEP-S, mRNA.	0.0228	-0.0017	-0.02455
661	467.077	0.7066	254228	ILMN_1727917	C6orf188	NM_153711.1	Homo sapiens chromosome 6 open reading frame 188 (C6orf188), mRNA.	0.1674	-0.25995	-0.4274
658	465.004	0.7067	80309	ILMN_1763412	SPHKAP	NM_030623.2	Homo sapiens SPHK1 interactor, AKAP domain containing (SPHKAP), mRNA.	-0.14115	0.011	0.1521
662	467.907	0.7068	55914	ILMN_1805024	ERBB2IP	NM_018695.2	Homo sapiens erbb2 interacting protein (ERBB2IP), transcript variant 2, mRNA.	-0.61085	-0.69715	-0.0863
764	540.153	0.707	10838	ILMN_2243553	ZNF275	NM_001080485.1	Homo sapiens zinc finger protein 275 (ZNF275), mRNA.	0.8388	0.4893	-0.3495
763	540.153	0.707	388588	ILMN_1749834	LOC388588	XM_932890.2	PREDICTED: Homo sapiens hypothetical LOC388588, transcript variant 2 (LOC388588), mRNA.	-0.0128	0.34405	0.35685
660	466.662	0.7071		ILMN_1827320		BX115203	BX115203 Soares_testis_NHT Homo sapiens cDNA clone IMAGp998F084106, mRNA sequence	-0.85385	-0.48055	0.3733
659	466.109	0.7073	65997	ILMN_2148469	RASL11B	NM_023940.2	Homo sapiens RAS-like, family 11, member B (RASL11B), mRNA.	1.86935	2.2643	0.39495
768	543.281	0.7074	10445	ILMN_1713147	MCRS1	NM_006337.3	Homo sapiens microspherule protein 1 (MCRS1), transcript variant 1, mRNA.	0.06875	-0.30505	-0.3738
657	464.866	0.7076	5054	ILMN_1744381	SERPINE1	NM_000602.1	Homo sapiens serpin peptidase inhibitor, clade E (nexin, plasminogen activator inhibitor type 1), member 1 (SERPINE1), mRNA.	0.8885	0.4846	-0.40395
766	542.237	0.7079	2309	ILMN_1712515	FOXO3	NM_201559.2	Homo sapiens forkhead box O3 (FOXO3), transcript variant 2, mRNA.	0.1674	-0.1839	-0.35135
767	543.132	0.7081		ILMN_1852224		AA582474	nn54f09.s1 NCI_CGAP_Kid6 Homo sapiens cDNA clone IMAGE:1087721 3, mRNA sequence	-0.21565	0.135	0.35065
769	544.625	0.7082	56850	ILMN_1719857	GRIPAP1	NM_020137.3	Homo sapiens GRIP1 associated protein 1 (GRIPAP1), transcript variant 1, mRNA.	-0.05665	0.38845	0.4451
649	459.636	0.7082	7516	ILMN_2204909	XRCC2	NM_005431.1	Homo sapiens X-ray repair complementing defective repair in Chinese hamster cells 2 (XRCC2), mRNA.	0.10755	0.12575	0.0182
656	464.59	0.7082	644136	ILMN_1714831	LOC644136	XM_927347.1	PREDICTED: Homo sapiens hypothetical protein LOC644136 (LOC644136), mRNA.	0.13005	-0.22765	-0.35775
758	536.884	0.7083	51398	ILMN_1757914	C19orf56	NM_016145.2	Homo sapiens chromosome 19 open reading frame 56 (C19orf56), mRNA.	0.1207	0.51565	0.39495
748	529.788	0.7083	140738	ILMN_1670672	TMEM37	NM_183240.2	Homo sapiens transmembrane protein 37 (TMEM37), mRNA.	0.0628	-0.00885	-0.07165
747	529.199	0.7084	4802	ILMN_1810488	NFYC	NM_014223.2	Homo sapiens nuclear transcription factor Y, gamma (NFYC), mRNA.	-0.6427	-0.25805	0.3846
765	541.939	0.7084	26054	ILMN_2054236	SENP6	NM_015571.1	Homo sapiens SUMO1/sentrin specific peptidase 6 (SENP6), mRNA.	-0.083	-0.1381	-0.0551
752	532.887	0.7086	54435	ILMN_2203729	HCG4	NR_002139.1	Homo sapiens HLA complex group 4 (HCG4), non-coding RNA.	-0.18665	0.2239	0.4106
667	472.627	0.7086	344191	ILMN_2045369	EVX2	NM_001080458.1	Homo sapiens even-skipped homeobox 2 (EVX2), mRNA.	-0.123	0.24925	0.37235
762	540.004	0.7087		ILMN_1827445		BX118235	BX118235 Soares_fetal_lung_NbHL19W Homo sapiens cDNA clone IMAGp998F22670, mRNA sequence	-0.0096	0.07885	0.08845
759	537.923	0.7087	644814	ILMN_1745201	LOC644814	XM_932406.1	PREDICTED: Homo sapiens hypothetical protein LOC644814 (LOC644814), mRNA.	0.21075	-0.1348	-0.3456
756	535.846	0.7088	652742	ILMN_1739779	LOC652742	XM_942371.1	PREDICTED: Homo sapiens similar to Low affinity immunoglobulin gamma Fc region receptor II-c precursor (Fc-gamma RII-c) (FcRII-c) (IgG Fc receptor II-c) (Fc-gamma-RIIc) (CD32 antigen) (CDw32) (LOC652742), mRNA.	-0.08565	-0.02585	0.05985
655	464.314	0.7089	653471	ILMN_1715654	LOC653471	XM_934248.1	PREDICTED: Homo sapiens similar to Ribosome biogenesis protein BMS1 homolog, transcript variant 7 (LOC653471), mRNA.	-0.2585	0.08905	0.34755
713	505.467	0.7089	548593	ILMN_2368575	GIYD1	NM_001014999.1	Homo sapiens GIY-YIG domain containing 1 (GIYD1), transcript variant 1, mRNA.	0.0243	0.36835	0.34405
701	497.724	0.709	23764	ILMN_2322375	MAFF	NM_012323.2	Homo sapiens v-maf musculoaponeurotic fibrosarcoma oncogene homolog F (avian) (MAFF), transcript variant 1, mRNA.	0.6795	0.6203	-0.05915
666	472.21	0.709	52	ILMN_1669633	ACP1	NM_007099.2	Homo sapiens acid phosphatase 1, soluble (ACP1), transcript variant 2, mRNA.	0.0136	0.4311	0.41755
702	497.724	0.709		ILMN_1860283		AI863525	wh72e08.x1 NCI_CGAP_Kid11 Homo sapiens cDNA clone IMAGE:2386310 3, mRNA sequence	-0.2835	0.0624	0.34585
757	536.736	0.709	53354	ILMN_1783497	PANK1	NM_148978.1	Homo sapiens pantothenate kinase 1 (PANK1), transcript variant beta, mRNA.	-0.21915	-0.2903	-0.07115
755	535.402	0.7091	26268	ILMN_1717063	FBXO9	NM_033480.2	Homo sapiens F-box protein 9 (FBXO9), transcript variant 2, mRNA.	-0.1319	-0.11465	0.01725
770	545.971	0.7091	5511	ILMN_1781526	PPP1R8	NM_138558.1	Homo sapiens protein phosphatase 1, regulatory (inhibitor) subunit 8 (PPP1R8), transcript variant 2, mRNA.	0.0012	-0.1575	-0.15875
648	459.498	0.7091	79939	ILMN_2059173	SLC35E1	NM_024881.3	Homo sapiens solute carrier family 35, member E1 (SLC35E1), mRNA.	0.09945	-0.16975	-0.2692
700	496.44	0.7092	440081	ILMN_1710426	DDX12	XM_931859.1	PREDICTED: Homo sapiens DEAD/H (Asp-Glu-Ala-Asp/His) box polypeptide 12 (CHL1-like helicase homolog, S. cerevisiae), transcript variant 9 (DDX12), mRNA.	-0.08275	-0.03415	0.0486
750	532.591	0.7092	10927	ILMN_1702407	SPIN1	NM_006717.2	Homo sapiens spindlin 1 (SPIN1), mRNA.	-0.4211	-0.3811	0.04
746	529.051	0.7092		ILMN_1888639		AI183821	qe13h09.x1 Soares_testis_NHT Homo sapiens cDNA clone IMAGE:1738913 3, mRNA sequence	0.1444	-0.1996	-0.34395
751	532.591	0.7092		ILMN_1887017		BF001753	7g92g05.x1 NCI_CGAP_Co16 Homo sapiens cDNA clone IMAGE:3313976 3 similar to contains Alu repetitive element;, mRNA sequence	0.23265	-0.1389	-0.37155
714	506.474	0.7093	126272	ILMN_2051900	EID2B	NM_152361.1	Homo sapiens EP300 interacting inhibitor of differentiation 2B (EID2B), mRNA.	0.02665	0.0611	0.03445
772	547.617	0.7093	9392	ILMN_1696870	TGFBRAP1	NM_004257.3	Homo sapiens transforming growth factor, beta receptor associated protein 1 (TGFBRAP1), mRNA.	-0.095	-0.45975	-0.36475
698	495.157	0.7094	6878	ILMN_1668351	TAF6	NM_139315.1	Homo sapiens TAF6 RNA polymerase II, TATA box binding protein (TBP)-associated factor, 80kDa (TAF6), transcript variant 2, mRNA.	0.3217	0.4383	0.1166
761	539.855	0.7094	652	ILMN_1709734	BMP4	NM_001202.2	Homo sapiens bone morphogenetic protein 4 (BMP4), transcript variant 1, mRNA.	0.1531	0.1898	0.0367
775	549.866	0.7095	90865	ILMN_2052924	IL33	NM_033439.2	Homo sapiens interleukin 33 (IL33), mRNA.	-0.08075	-0.0637	0.01695
753	534.217	0.7095	121792	ILMN_1680101	LOC121792	XM_938662.1	PREDICTED: Homo sapiens similar to futsch CG3064-PB (LOC121792), mRNA.	-0.0206	-0.05105	-0.03045
774	549.266	0.7096	79068	ILMN_2288070	FTO	NM_001080432.1	Homo sapiens fat mass and obesity associated (FTO), mRNA.	-0.41785	-0.32035	0.0975
773	548.516	0.7096	79844	ILMN_1774020	ZDHHC11	NM_024786.1	Homo sapiens zinc finger, DHHC-type containing 11 (ZDHHC11), mRNA.	0.001	-0.02565	-0.0266
754	535.106	0.7097	22852	ILMN_1740161	ANKRD26	NM_014915.2	Homo sapiens ankyrin repeat domain 26 (ANKRD26), mRNA.	-0.7725	-0.3084	0.46405
771	547.168	0.7097	23532	ILMN_1740744	PRAME	NM_206953.1	Homo sapiens preferentially expressed antigen in melanoma (PRAME), transcript variant 2, mRNA.	-0.2176	-0.18855	0.02905
654	464.176	0.7097	8848	ILMN_1711091	TSC22D1	NM_183422.1	Homo sapiens TSC22 domain family, member 1 (TSC22D1), transcript variant 1, mRNA.	-0.1449	-0.1476	-0.00275
712	505.323	0.7097	89822	ILMN_1717702	KCNK17	NM_031460.3	Homo sapiens potassium channel, subfamily K, member 17 (KCNK17), transcript variant 1, mRNA.	0.24975	-0.1007	-0.3505
710	503.885	0.7097	1263	ILMN_1679979	PLK3	NM_004073.2	Homo sapiens polo-like kinase 3 (Drosophila) (PLK3), mRNA.	0.3724	0.01815	-0.3542
760	539.409	0.7097	57172	ILMN_1804339	CAMK1G	NM_020439.2	Homo sapiens calcium/calmodulin-dependent protein kinase IG (CAMK1G), mRNA.	0.32315	-0.04545	-0.3686
691	490.467	0.7098	256691	ILMN_1679391	MAMDC2	NM_153267.3	Homo sapiens MAM domain containing 2 (MAMDC2), mRNA.	-0.67375	-0.32725	0.34645
703	499.011	0.7098	60684	ILMN_2338921	C4orf41	NM_199053.1	Homo sapiens chromosome 4 open reading frame 41 (C4orf41), transcript variant 2, mRNA.	-0.1749	0.20035	0.3753
699	496.155	0.7098	4867	ILMN_1764127	NPHP1	NM_207181.1	Homo sapiens nephronophthisis 1 (juvenile) (NPHP1), transcript variant 2, mRNA.	-0.20795	0.13645	0.3444
745	528.904	0.7099	7701	ILMN_1676745	ZNF142	NM_005081.2	Homo sapiens zinc finger protein 142 (ZNF142), transcript variant 2, mRNA.	0.8158	0.44115	-0.37465
708	502.592	0.7099		ILMN_1893147		AW439397	xt18g03.x1 NCI_CGAP_Ut4 Homo sapiens cDNA clone IMAGE:2779540 3, mRNA sequence	-0.2594	0.23455	0.4939
673	477.791	0.7099		ILMN_1836530		AI638663	tt25c12.x1 NCI_CGAP_GC6 Homo sapiens cDNA clone IMAGE:2241814 3, mRNA sequence	-0.19805	0.14905	0.3471
672	477.791	0.7099	10772	ILMN_2265082	FUSIP1	NM_054016.1	Homo sapiens FUS interacting protein (serine/arginine-rich) 1 (FUSIP1), transcript variant 2, mRNA.	0.0612	-0.0077	-0.0689
711	504.747	0.7099	50945	ILMN_2161194	TBX22	NM_016954.2	Homo sapiens T-box 22 (TBX22), transcript variant 2, mRNA.	0.3192	-0.0399	-0.3591
692	491.318	0.71		ILMN_1907326		BC071820	Homo sapiens cDNA clone IMAGE:6592949, partial cds	-0.18855	0.1617	0.35025
736	522.739	0.7102	652322	ILMN_1793954	LOC652322	XM_945421.1	PREDICTED: Homo sapiens hypothetical protein LOC652322 (LOC652322), mRNA.	-0.256	0.1375	0.39345
697	495.015	0.7102		ILMN_1899664		BU678955	UI-CF-DU1-aat-c-21-0-UI.s1 UI-CF-DU1 Homo sapiens cDNA clone UI-CF-DU1-aat-c-21-0-UI 3, mRNA sequence	-0.0121	0.03175	0.04385
735	522.739	0.7102	2976	ILMN_2356574	GTF3C2	NM_001035521.1	Homo sapiens general transcription factor IIIC, polypeptide 2, beta 110kDa (GTF3C2), transcript variant 2, mRNA.	-0.2706	-0.3323	-0.06175
734	522.739	0.7102	84451	ILMN_1719876	KIAA1804	NM_032435.1	Homo sapiens mixed lineage kinase 4 (KIAA1804), mRNA.	0.4043	0.05935	-0.3449
709	503.597	0.7103	51735	ILMN_1725992	RAPGEF6	NM_016340.4	Homo sapiens Rap guanine nucleotide exchange factor (GEF) 6 (RAPGEF6), mRNA.	-1.16365	-1.53345	-0.3698
707	502.162	0.7103	9612	ILMN_2340052	NCOR2	NM_006312.3	Homo sapiens nuclear receptor co-repressor 2 (NCOR2), transcript variant 1, mRNA.	-0.3313	-0.25345	0.07785
689	490.184	0.7104	647946	ILMN_1656767	LOC647946	XM_943585.1	PREDICTED: Homo sapiens hypothetical protein LOC647945, transcript variant 2 (LOC647946), mRNA.	-0.623	-0.27645	0.3466
668	474.578	0.7104	9760	ILMN_1788886	TOX	NM_014729.2	Homo sapiens thymocyte selection-associated high mobility group box (TOX), mRNA.	-0.31095	0.1169	0.42785
704	500.155	0.7104	114035	ILMN_1793572	C21orf81	NM_153750.1	Homo sapiens chromosome 21 open reading frame 81 (C21orf81), mRNA.	0.12635	0.5205	0.39415
653	463.9	0.7104	7862	ILMN_1669308	BRPF1	NM_001003694.1	Homo sapiens bromodomain and PHD finger containing, 1 (BRPF1), transcript variant 1, mRNA.	0.45135	0.41345	-0.0379
690	490.184	0.7104	660	ILMN_1796138	BMX	NM_001721.4	Homo sapiens BMX non-receptor tyrosine kinase (BMX), mRNA.	0.1448	-0.0066	-0.1514
737	523.617	0.7105	8379	ILMN_2358074	MAD1L1	NM_001013836.1	Homo sapiens MAD1 mitotic arrest deficient-like 1 (yeast) (MAD1L1), transcript variant 2, mRNA.	-0.45435	-0.32785	0.12645
739	525.083	0.7105	140461	ILMN_1783675	ASB8	NM_024095.3	Homo sapiens ankyrin repeat and SOCS box-containing 8 (ASB8), mRNA.	-0.22465	-0.2088	0.01575
738	524.35	0.7105	10324	ILMN_1690866	KBTBD10	NM_006063.2	Homo sapiens kelch repeat and BTB (POZ) domain containing 10 (KBTBD10), mRNA.	0.07075	0.04265	-0.0281
749	532.148	0.7105		ILMN_1870500		AW072337	xa01g10.x1 Soares_NFL_T_GBC_S1 Homo sapiens cDNA clone IMAGE:2567106 3, mRNA sequence	0.111	-0.2724	-0.3834
696	494.587	0.7106	3037	ILMN_1792978	HAS2	NM_005328.1	Homo sapiens hyaluronan synthase 2 (HAS2), mRNA.	-0.83995	-0.78115	0.0588
671	476.812	0.7106		ILMN_1852551		AI650883	wa95g03.x1 NCI_CGAP_GC6 Homo sapiens cDNA clone IMAGE:2303956 3, mRNA sequence	0.07115	0.0216	-0.04955
695	494.587	0.7106	5326	ILMN_1786601	PLAGL2	NM_002657.2	Homo sapiens pleiomorphic adenoma gene-like 2 (PLAGL2), mRNA.	0.09685	-0.2545	-0.3513
744	528.757	0.7107	54097	ILMN_1685767	FAM3B	NM_058186.3	Homo sapiens family with sequence similarity 3, member B (FAM3B), transcript variant 1, mRNA.	-0.0668	0.31415	0.38095
728	517.483	0.7108	54861	ILMN_2107184	SNRK	NM_017719.3	Homo sapiens SNF related kinase (SNRK), mRNA.	-0.08135	-0.4051	-0.32375
743	528.168	0.7109	10905	ILMN_2075507	MAN1A2	NM_006699.3	Homo sapiens mannosidase, alpha, class 1A, member 2 (MAN1A2), mRNA.	-0.3024	-0.41995	-0.1176
715	508.349	0.711	1317	ILMN_1804562	SLC31A1	NM_001859.2	Homo sapiens solute carrier family 31 (copper transporters), member 1 (SLC31A1), mRNA.	0.30275	-0.1333	-0.436
731	519.816	0.7111	54874	ILMN_1754600	FNBP1L	NM_001024948.1	Homo sapiens formin binding protein 1-like (FNBP1L), transcript variant 1, mRNA.	-0.85775	-0.76375	0.094
730	519.816	0.7111	9616	ILMN_2389957	RNF7	NM_014245.2	Homo sapiens ring finger protein 7 (RNF7), transcript variant 1, mRNA.	-0.18415	0.15935	0.3435
706	502.018	0.7111	767846	ILMN_2387496	C1orf152	NR_003242.1	Homo sapiens chromosome 1 open reading frame 152 (C1orf152), non-coding RNA.	0.042	0.058	0.016
705	501.301	0.7111	152078	ILMN_1661160	C3orf55	NM_001099777.1	Homo sapiens chromosome 3 open reading frame 55 (C3orf55), mRNA.	-0.0214	-0.0103	0.01115
694	493.591	0.7112	8650	ILMN_1705114	NUMB	NM_001005744.1	Homo sapiens numb homolog (Drosophila) (NUMB), transcript variant 2, mRNA.	-1.23945	-0.87625	0.36315
688	489.334	0.7112	90338	ILMN_1777049	ZNF160	NM_198893.1	Homo sapiens zinc finger protein 160 (ZNF160), transcript variant 2, mRNA.	0.05825	0.502	0.44375
727	517.046	0.7112	83719	ILMN_1791147	YPEL3	NM_031477.4	Homo sapiens yippee-like 3 (Drosophila) (YPEL3), mRNA.	0.05955	0.40505	0.34545
652	463.762	0.7113	653145	ILMN_1656074	LOC653145	XM_931838.1	PREDICTED: Homo sapiens similar to Annexin A8 (Annexin VIII) (Vascular anticoagulant-beta) (VAC-beta), transcript variant 13 (LOC653145), mRNA.	0.1322	-0.21545	-0.34765
726	516.464	0.7114	26157	ILMN_2135272	GIMAP2	NM_015660.2	Homo sapiens GTPase, IMAP family member 2 (GIMAP2), mRNA.	-0.21125	-0.16675	0.0445
670	476.672	0.7115	3383	ILMN_1812226	ICAM1	NM_000201.1	Homo sapiens intercellular adhesion molecule 1 (CD54), human rhinovirus receptor (ICAM1), mRNA.	0.1223	-0.0159	-0.1382
742	528.021	0.7116	10766	ILMN_1748884	TOB2	NM_016272.3	Homo sapiens transducer of ERBB2, 2 (TOB2), mRNA.	0.59685	0.2081	-0.38875
740	526.551	0.7116		ILMN_1863647		BC015159	Homo sapiens cDNA clone IMAGE:3885734, partial cds	-0.28365	0.0607	0.3443
741	527.286	0.7116	90326	ILMN_1766128	THAP3	NM_138350.2	Homo sapiens THAP domain containing, apoptosis associated protein 3 (THAP3), mRNA.	0.05695	-0.358	-0.4149
729	518.794	0.7117	1272	ILMN_2400407	CNTN1	NM_001843.2	Homo sapiens contactin 1 (CNTN1), transcript variant 1, mRNA.	-0.20555	-0.1529	0.05265
675	480.453	0.7118	199953	ILMN_1738420	TMEM201	NM_001010866.1	Homo sapiens transmembrane protein 201 (TMEM201), mRNA.	0.5933	0.1073	-0.486
723	514.72	0.7119	1047	ILMN_2050813	CLGN	NM_004362.1	Homo sapiens calmegin (CLGN), mRNA.	0.1372	-0.2068	-0.34395
776	552.421	0.7119		ILMN_1893375		BX400393	BX400393 Homo sapiens T CELLS (JURKAT CELL LINE) COT 10-NORMALIZED Homo sapiens cDNA clone CS0DJ011YG15 3-PRIME, mRNA sequence	0.08545	-0.2765	-0.36195
687	489.051	0.7119	116068	ILMN_1766718	LYSMD3	NM_198273.1	Homo sapiens LysM, putative peptidoglycan-binding, domain containing 3 (LYSMD3), mRNA.	0.37465	-0.00685	-0.38145
725	516.173	0.712	5613	ILMN_1786834	PRKX	NM_005044.2	Homo sapiens protein kinase, X-linked (PRKX), mRNA.	-0.39475	-0.2931	0.1017
693	493.449	0.712	344148	ILMN_1809490	NAP5	NM_207363.2	Homo sapiens Nck-associated protein 5 (NAP5), transcript variant 1, mRNA.	-0.1242	-0.46895	-0.34475
651	463.625	0.7122	7150	ILMN_2192316	TOP1	NM_003286.2	Homo sapiens topoisomerase (DNA) I (TOP1), mRNA.	-0.2082	-0.10465	0.1036
733	522.007	0.7122	253725	ILMN_1691201	FAM21C	NM_015262.1	Homo sapiens family with sequence similarity 21, member C (FAM21C), mRNA.	-0.04855	-0.1294	-0.08085
650	462.935	0.7122	246126	ILMN_1670821	CYorf15A	NM_001005852.2	Homo sapiens chromosome Y open reading frame 15A (CYorf15A), mRNA.	0.1162	-0.23415	-0.3504
724	515.737	0.7123		ILMN_1823392		BE644715	7e39d05.x1 NCI_CGAP_Lu24 Homo sapiens cDNA clone IMAGE:3284841 3, mRNA sequence	-0.19635	0.1488	0.34515
669	476.532	0.7123	7408	ILMN_1743646	VASP	NM_003370.3	Homo sapiens vasodilator-stimulated phosphoprotein (VASP), mRNA.	0.1374	0.0801	-0.0573
674	480.172	0.7124	83879	ILMN_1737184	CDCA7	NM_031942.4	Homo sapiens cell division cycle associated 7 (CDCA7), transcript variant 1, mRNA.	-0.03805	-0.4147	-0.37665
716	510.227	0.7126	651302	ILMN_1714510	LOC651302	XM_940433.2	PREDICTED: Homo sapiens similar to Zinc finger protein 192 (LD5-1) (LOC651302), mRNA.	0.84145	0.47185	-0.3696
686	488.909	0.7127	162968	ILMN_1791519	ZNF497	NM_198458.1	Homo sapiens zinc finger protein 497 (ZNF497), mRNA.	-0.25295	0.11105	0.364
722	514.575	0.7127	642861	ILMN_1814186	LOC642861	XM_926253.1	PREDICTED: Homo sapiens hypothetical protein LOC642861 (LOC642861), mRNA.	-0.13145	-0.1176	0.01385
718	511.819	0.7128	10290	ILMN_1878273	SPEG	XM_001128413.1	PREDICTED: Homo sapiens SPEG complex locus (SPEG), mRNA.	-0.03735	0.0252	0.0626
684	487.636	0.7129	55974	ILMN_2218648	RAG1AP1	NM_018845.1	Homo sapiens recombination activating gene 1 activating protein 1 (RAG1AP1), mRNA.	0.17375	0.5802	0.4065
732	521.861	0.7129	55764	ILMN_2366177	IFT122	NM_052989.1	Homo sapiens intraflagellar transport 122 homolog (Chlamydomonas) (IFT122), transcript variant 2, mRNA.	0.2488	0.3616	0.1128
719	512.688	0.7131	84733	ILMN_1709645	CBX2	NM_032647.2	Homo sapiens chromobox homolog 2 (Pc class homolog, Drosophila) (CBX2), transcript variant 2, mRNA.	-0.235	0.15505	0.38995
685	488.485	0.7131	1607	ILMN_1697914	DGKB	NM_145695.1	Homo sapiens diacylglycerol kinase, beta 90kDa (DGKB), transcript variant 2, mRNA.	0.0368	0.08995	0.05315
717	511.385	0.7132	54879	ILMN_2410113	ST7L	NM_138729.2	Homo sapiens suppression of tumorigenicity 7 like (ST7L), transcript variant 4, mRNA.	-0.67695	-0.33195	0.34505
721	514.284	0.7133	467	ILMN_2374865	ATF3	NM_001040619.1	Homo sapiens activating transcription factor 3 (ATF3), transcript variant 4, mRNA.	3.221	3.1976	-0.0234
720	513.704	0.7135	4585	ILMN_2321153	MUC4	NM_018406.3	Homo sapiens mucin 4, cell surface associated (MUC4), transcript variant 1, mRNA.	0.1123	0.203	0.0907
683	487.495	0.7138	151903	ILMN_1725071	CCDC12	NM_144716.2	Homo sapiens coiled-coil domain containing 12 (CCDC12), mRNA.	-1.4845	-1.6915	-0.207
681	486.082	0.7138	51277	ILMN_1810436	DNAJC27	NM_016544.1	Homo sapiens DnaJ (Hsp40) homolog, subfamily C, member 27 (DNAJC27), mRNA.	0.12135	0.0954	-0.02595
682	486.788	0.7138	8325	ILMN_1729368	FZD8	NM_031866.1	Homo sapiens frizzled homolog 8 (Drosophila) (FZD8), mRNA.	0.22055	0.11985	-0.1007
679	484.813	0.714	727848	ILMN_1799837	LOC727848	XM_001125941.1	PREDICTED: Homo sapiens similar to actin-like protein (LOC727848), mRNA.	0.22535	0.5742	0.34885
778	555.586	0.7141	54332	ILMN_2276933	GDAP1	NM_018972.2	Homo sapiens ganglioside-induced differentiation-associated protein 1 (GDAP1), transcript variant 1, mRNA.	0.10665	-0.2339	-0.34055
678	484.249	0.7142	1827	ILMN_2290338	RCAN1	NM_004414.5	Homo sapiens regulator of calcineurin 1 (RCAN1), transcript variant 1, mRNA.	-0.2367	-0.2684	-0.0317
680	485.8	0.7144	441194	ILMN_1673337	PMS2CL	NR_002217.1	Homo sapiens PMS2 C-terminal like pseudogene (PMS2CL), non-coding RNA.	0.0722	-0.28865	-0.3609
777	555.435	0.7148	26505	ILMN_1662328	CNNM3	NM_017623.4	Homo sapiens cyclin M3 (CNNM3), transcript variant 1, mRNA.	0.5024	0.13515	-0.36725
677	483.967	0.7149	57659	ILMN_2097793	ZBTB4	NM_020899.2	Homo sapiens zinc finger and BTB domain containing 4 (ZBTB4), mRNA.	-0.70015	-0.7715	-0.07135
676	483.686	0.7155	10180	ILMN_1738239	RBM6	NM_005777.1	Homo sapiens RNA binding motif protein 6 (RBM6), mRNA.	-0.25895	0.09895	0.3579
780	558.154	0.7156		ILMN_1890457		BE646400	7e86c01.x1 NCI_CGAP_CLL1 Homo sapiens cDNA clone IMAGE:3292032 3, mRNA sequence	-0.07395	-0.14325	-0.0693
779	557.549	0.7157	9686	ILMN_1768480	VGLL4	NM_014667.1	Homo sapiens vestigial like 4 (Drosophila) (VGLL4), mRNA.	-0.96015	-0.9319	0.0282
824	590.677	0.716	9697	ILMN_1788783	TRAM2	NM_012288.3	Homo sapiens translocation associated membrane protein 2 (TRAM2), mRNA.	-0.8915	-1.4258	-0.53435
825	590.677	0.716	9772	ILMN_2059211	KIAA0195	NM_014738.2	Homo sapiens KIAA0195 (KIAA0195), mRNA.	0.2007	0.19315	-0.00755
823	590.366	0.7173	128853	ILMN_2382471	DUSP15	NM_080611.3	Homo sapiens dual specificity phosphatase 15 (DUSP15), transcript variant 1, mRNA.	0.2086	0.0793	-0.1293
822	590.055	0.7178	644889	ILMN_1696186	LOC644889	XM_929985.1	PREDICTED: Homo sapiens similar to large subunit ribosomal protein L36a (LOC644889), mRNA.	0.1791	0.2008	0.0217
821	589.278	0.7178	2132	ILMN_2328029	EXT2	NM_207122.1	Homo sapiens exostoses (multiple) 2 (EXT2), transcript variant 2, mRNA.	0.01355	-0.35265	-0.36615
820	589.122	0.7184		ILMN_1892976		H99461	yx20f10.s1 Soares melanocyte 2NbHM Homo sapiens cDNA clone IMAGE:262315 3, mRNA sequence	0.11135	0.1342	0.0229
870	625.722	0.7184	841	ILMN_1787749	CASP8	NM_033356.3	Homo sapiens caspase 8, apoptosis-related cysteine peptidase (CASP8), transcript variant C, mRNA.	-0.00635	-0.3667	-0.3603
871	625.722	0.7184	7442	ILMN_1651238	TRPV1	NM_080705.3	Homo sapiens transient receptor potential cation channel, subfamily V, member 1 (TRPV1), transcript variant 4, mRNA.	0.229	-0.15385	-0.38285
781	561.183	0.7185	3930	ILMN_1768969	LBR	NM_002296.2	Homo sapiens lamin B receptor (LBR), transcript variant 1, mRNA.	-0.2993	-0.68275	-0.38345
861	619.333	0.7185		ILMN_1877414		BF752354	RC3-BN0428-201100-021-c10 BN0428 Homo sapiens cDNA, mRNA sequence	-0.00665	-0.0368	-0.0302
862	619.333	0.7185	80135	ILMN_1655734	BXDC5	NM_025065.6	Homo sapiens brix domain containing 5 (BXDC5), mRNA.	0.25225	0.21505	-0.0372
830	596.448	0.7186	440792	ILMN_1772650	LOC440792	XM_496493.2	PREDICTED: Homo sapiens similar to proline dehydrogenase (oxidase) 1; tumor protein p53 inducible protein 6; p53 induced protein; proline oxidase 2; proline dehydrogenase (proline oxidase ) (LOC440792), mRNA.	-0.1415	0.2034	0.34485
863	620.13	0.7186	731366	ILMN_1759691	LOC731366	XM_001132609.1	PREDICTED: Homo sapiens hypothetical protein LOC731366 (LOC731366), mRNA.	-0.11805	-0.0079	0.1102
873	627.324	0.7186	389813	ILMN_1677274	LOC389813	NM_001080482.2	Homo sapiens similar to CG15216-PA (LOC389813), mRNA.	-0.04305	-0.03985	0.00315
872	626.683	0.7187	9976	ILMN_1784608	CLEC2B	NM_005127.2	Homo sapiens C-type lectin domain family 2, member B (CLEC2B), mRNA.	-0.02075	0.3129	0.33375
831	597.23	0.7187	652743	ILMN_1695035	LOC652743	XM_942373.1	PREDICTED: Homo sapiens similar to Rab GTPase binding effector protein 2 (Rabaptin-5beta) (LOC652743), mRNA.	0.0646	0.0807	0.0161
842	605.235	0.7188	4831	ILMN_1657884	NME2	NM_002512.2	Homo sapiens non-metastatic cells 2, protein (NM23B) expressed in (NME2), transcript variant 1, mRNA.	-0.0019	0.4118	0.41365
866	622.523	0.7188		ILMN_1866180		AI827892	wf12a11.x1 Soares_NFL_T_GBC_S1 Homo sapiens cDNA clone IMAGE:2350364 3, mRNA sequence	-0.17345	0.23115	0.4046
856	615.357	0.7189	51454	ILMN_1802690	GULP1	NM_016315.2	Homo sapiens GULP, engulfment adaptor PTB domain containing 1 (GULP1), mRNA.	-0.3128	-0.6982	-0.3854
841	604.606	0.7189	340260	ILMN_1800795	LOC340260	XM_294209.6	PREDICTED: Homo sapiens similar to Unc4.1 homeobox (LOC340260), mRNA.	0.03865	0.0949	0.05625
857	616.151	0.719	650909	ILMN_1657348	LOC650909	XM_939995.2	PREDICTED: Homo sapiens similar to activating signal cointegrator 1 complex subunit 3-like 1 (LOC650909), mRNA.	-0.1129	0.37555	0.48845
819	588.967	0.7191		ILMN_1821785		BX111428	BX111428 Soares_NFL_T_GBC_S1 Homo sapiens cDNA clone IMAGp998P095829, mRNA sequence	0.1195	-0.22925	-0.3487
860	618.537	0.7192	8554	ILMN_1780598	PIAS1	NM_016166.1	Homo sapiens protein inhibitor of activated STAT, 1 (PIAS1), mRNA.	-1.23855	-1.6005	-0.362
864	621.406	0.7192	55075	ILMN_1758209	UACA	NM_001008224.1	Homo sapiens uveal autoantigen with coiled-coil domains and ankyrin repeats (UACA), transcript variant 2, mRNA.	-0.1384	-0.2151	-0.0766
865	622.204	0.7193	51093	ILMN_1706413	C1orf66	NM_015997.2	Homo sapiens chromosome 1 open reading frame 66 (C1orf66), mRNA.	-0.03875	0.29525	0.33395
859	617.9	0.7193	648494	ILMN_1687058	LOC648494	XM_937544.1	PREDICTED: Homo sapiens similar to IQ motif and WD repeats 1 isoform a (LOC648494), mRNA.	-0.357	-0.28345	0.0735
855	615.039	0.7193		ILMN_1818204		BF512243	UI-H-BI3-alq-h-08-0-UI.s1 NCI_CGAP_Sub5 Homo sapiens cDNA clone IMAGE:3068414 3, mRNA sequence	0.07055	0.12575	0.05515
829	596.292	0.7193	392262	ILMN_1737191	LOC392262	XM_938255.1	PREDICTED: Homo sapiens similar to 40S ribosomal protein SA (p40) (34/67 kDa laminin receptor) (LOC392262), mRNA.	0.06805	0.0202	-0.0479
840	604.291	0.7194		ILMN_1873837		AI017899	ou35h02.x1 Soares_NFL_T_GBC_S1 Homo sapiens cDNA clone IMAGE:1628307 3, mRNA sequence	-0.242	0.10115	0.34315
818	588.501	0.7194	10775	ILMN_1696383	POP4	NM_006627.1	Homo sapiens processing of precursor 4, ribonuclease P/MRP subunit (S. cerevisiae) (POP4), mRNA.	0.00955	-0.00225	-0.0118
817	587.88	0.7196	83444	ILMN_1779040	INO80B	NM_031288.2	Homo sapiens INO80 complex subunit B (INO80B), mRNA.	-0.39935	-0.03395	0.36535
839	603.819	0.7197	91151	ILMN_1676905	TIGD7	NM_033208.2	Homo sapiens tigger transposable element derived 7 (TIGD7), mRNA.	-0.8616	-0.69985	0.1617
816	587.259	0.7197	1432	ILMN_1737627	MAPK14	NM_001315.1	Homo sapiens mitogen-activated protein kinase 14 (MAPK14), transcript variant 1, mRNA.	-0.24225	-0.26625	-0.02395
846	609.653	0.7198	406	ILMN_2405305	ARNTL	NM_001030272.1	Homo sapiens aryl hydrocarbon receptor nuclear translocator-like (ARNTL), transcript variant 2, mRNA.	-1.06125	-1.07965	-0.01845
847	609.653	0.7198	27013	ILMN_1795419	C2orf24	NM_015680.3	Homo sapiens chromosome 2 open reading frame 24 (C2orf24), mRNA.	-0.1142	0.2211	0.3353
854	614.722	0.7198	1180	ILMN_1686865	CLCN1	NM_000083.2	Homo sapiens chloride channel 1, skeletal muscle (CLCN1), mRNA.	0.20145	-0.1332	-0.3346
828	595.979	0.7198	80218	ILMN_2180606	NAT13	NM_025146.1	Homo sapiens N-acetyltransferase 13 (GCN5-related) (NAT13), mRNA.	0.2815	-0.07305	-0.35455
868	625.562	0.7199		ILMN_1837320		AA446225	zw66h09.s1 Soares_testis_NHT Homo sapiens cDNA clone IMAGE:781217 3, mRNA sequence	0.02035	0.0205	0.00015
869	625.562	0.7199		ILMN_1909661		AW029403	wx11b06.x1 NCI_CGAP_Gas4 Homo sapiens cDNA clone IMAGE:2543315 3, mRNA sequence	0.04065	0.03495	-0.00565
858	617.741	0.72	445	ILMN_1708778	ASS1	NM_000050.4	Homo sapiens argininosuccinate synthetase 1 (ASS1), transcript variant 1, mRNA.	-0.06755	0.28905	0.3566
848	610.602	0.72	80344	ILMN_1765825	WDR23	NM_025230.3	Homo sapiens WD repeat domain 23 (WDR23), transcript variant 1, mRNA.	0.34155	0.1947	-0.14685
867	624.282	0.72	79047	ILMN_1786326	KCTD15	NM_024076.1	Homo sapiens potassium channel tetramerisation domain containing 15 (KCTD15), mRNA.	0.3987	0.061	-0.33775
838	603.347	0.72	3781	ILMN_1749996	KCNN2	NM_021614.2	Homo sapiens potassium intermediate/small conductance calcium-activated channel, subfamily N, member 2 (KCNN2), transcript variant 1, mRNA.	0.092	-0.27655	-0.36855
851	612.818	0.7201	5991	ILMN_2238640	RFX3	NM_134428.1	Homo sapiens regulatory factor X, 3 (influences HLA class II expression) (RFX3), transcript variant 2, mRNA.	-0.745	-0.32805	0.41685
853	614.245	0.7201	653657	ILMN_1744773	LOC653657	XM_928697.2	PREDICTED: Homo sapiens similar to methyl-CpG binding domain protein 3-like 2 (LOC653657), mRNA.	0.00985	0.01195	0.00205
815	586.949	0.7202		ILMN_1820586		BI561255	603256406F1 NIH_MGC_97 Homo sapiens cDNA clone IMAGE:5298936 5, mRNA sequence	0.0547	0.03305	-0.0217
782	563.308	0.7203	202134	ILMN_1656232	LOC202134	XM_932121.1	PREDICTED: Homo sapiens hypothetical protein LOC202134, transcript variant 3 (LOC202134), mRNA.	-0.1976	0.1426	0.3402
876	631.178	0.7205	7042	ILMN_1812526	TGFB2	NM_003238.1	Homo sapiens transforming growth factor, beta 2 (TGFB2), mRNA.	-1.26195	-1.598	-0.33605
826	595.823	0.7205	7798	ILMN_1714159	LUZP1	NM_033631.2	Homo sapiens leucine zipper protein 1 (LUZP1), mRNA.	-0.564	-0.92955	-0.3656
827	595.823	0.7205	3918	ILMN_1653824	LAMC2	NM_005562.1	Homo sapiens laminin, gamma 2 (LAMC2), transcript variant 1, mRNA.	0.36955	0.03275	-0.3368
809	582.924	0.7205		ILMN_1854924		CA388712	cs02a11.x1 Human Retinal pigment epithelium/choroid cDNA (Un-normalized, unamplified): cs Homo sapiens cDNA clone cs02a11 3, mRNA sequence	0.31695	-0.0429	-0.3599
884	636.981	0.7206	8030	ILMN_1745904	CCDC6	NM_005436.2	Homo sapiens coiled-coil domain containing 6 (CCDC6), mRNA.	-0.52595	-1.017	-0.49105
783	564.22	0.7206	50636	ILMN_1675423	ANO7	NM_001001891.3	Homo sapiens anoctamin 7 (ANO7), transcript variant NGEP-L, mRNA.	-0.1634	0.1895	0.3529
875	630.535	0.7206		ILMN_1838836		BE501770	hw34h12.x1 NCI_CGAP_Kid11 Homo sapiens cDNA clone IMAGE:3184871 3, mRNA sequence	-0.07605	0.26125	0.3373
850	612.501	0.7206	11169	ILMN_1675219	WDHD1	NM_007086.2	Homo sapiens WD repeat and HMG-box DNA binding protein 1 (WDHD1), transcript variant 1, mRNA.	-0.21315	-0.55245	-0.33935
837	603.19	0.7207	55727	ILMN_1687743	BTBD7	NM_001002860.2	Homo sapiens BTB (POZ) domain containing 7 (BTBD7), transcript variant 1, mRNA.	-0.3812	-0.9434	-0.5622
808	582.306	0.7207		ILMN_1837298		AI961498	wt23e07.x1 NCI_CGAP_Ut1 Homo sapiens cDNA clone IMAGE:2508324 3, mRNA sequence	-0.23725	0.12775	0.365
844	608.231	0.7207		ILMN_1880430		BU621586	UI-H-FL1-bga-d-03-0-UI.s1 NCI_CGAP_FL1 Homo sapiens cDNA clone UI-H-FL1-bga-d-03-0-UI 3, mRNA sequence	0.29505	-0.04135	-0.3364
852	614.087	0.7208	27347	ILMN_1791328	STK39	NM_013233.2	Homo sapiens serine threonine kinase 39 (STE20/SPS1 homolog, yeast) (STK39), mRNA.	-1.13275	-0.78255	0.3503
814	586.794	0.7209	26271	ILMN_2121555	FBXO5	NM_012177.2	Homo sapiens F-box protein 5 (FBXO5), mRNA.	-0.0976	0.0392	0.13675
849	612.185	0.7211	60370	ILMN_1671731	AVPI1	NM_021732.1	Homo sapiens arginine vasopressin-induced 1 (AVPI1), mRNA.	0.82665	0.4843	-0.34235
811	584.78	0.7211	56244	ILMN_1688101	BTNL2	NM_019602.1	Homo sapiens butyrophilin-like 2 (MHC class II associated) (BTNL2), mRNA.	0.2157	0.11615	-0.0996
843	607.916	0.7211	5077	ILMN_1707314	PAX3	NM_000438.3	Homo sapiens paired box 3 (PAX3), transcript variant PAX3A, mRNA.	0.26455	-0.1638	-0.42835
813	586.329	0.7212	55613	ILMN_1710652	MTMR8	NM_017677.2	Homo sapiens myotubularin related protein 8 (MTMR8), mRNA.	-0.1697	0.16765	0.3374
883	636.82	0.7212	64780	ILMN_1807972	MICAL1	NM_022765.2	Homo sapiens microtubule associated monoxygenase, calponin and LIM domain containing 1 (MICAL1), mRNA.	0.44355	0.50285	0.0593
836	603.032	0.7213	5747	ILMN_1714364	PTK2	NM_005607.3	Homo sapiens PTK2 protein tyrosine kinase 2 (PTK2), transcript variant 2, mRNA.	-1.69515	-1.3581	0.33705
874	630.375	0.7213		ILMN_1890754		AA902895	oj49h04.s1 NCI_CGAP_Kid3 Homo sapiens cDNA clone IMAGE:1501687 3, mRNA sequence	-0.13535	0.20235	0.33775
845	609.495	0.7213	386678	ILMN_1776412	KRTAP10-11	NM_198692.2	Homo sapiens keratin associated protein 10-11 (KRTAP10-11), mRNA.	0.0454	0.0587	0.01325
878	633.271	0.7213	27106	ILMN_1655612	ARRDC2	NM_015683.1	Homo sapiens arrestin domain containing 2 (ARRDC2), transcript variant 1, mRNA.	0.08825	0.0977	0.00945
807	582.151	0.7214	8343	ILMN_1779373	HIST1H2BF	NM_003522.3	Homo sapiens histone cluster 1, H2bf (HIST1H2BF), mRNA.	-1.02665	-0.6797	0.347
810	584.316	0.7214	9859	ILMN_2294684	CEP170	NM_014812.2	Homo sapiens centrosomal protein 170kDa (CEP170), transcript variant alpha, mRNA.	0.12	-0.2419	-0.36195
812	585.864	0.7215	2845	ILMN_1684865	GPR22	NM_005295.2	Homo sapiens G protein-coupled receptor 22 (GPR22), mRNA.	0.01625	-0.0345	-0.05075
877	632.788	0.7215	23141	ILMN_1764615	KIAA0692	XM_930800.1	PREDICTED: Homo sapiens KIAA0692 protein, transcript variant 3 (KIAA0692), mRNA.	0.20365	-0.19955	-0.4032
885	638.598	0.7216		ILMN_1827057		AW291296	UI-H-BI2-agg-b-01-0-UI.s1 NCI_CGAP_Sub4 Homo sapiens cDNA clone IMAGE:2724048 3, mRNA sequence	-0.2539	0.07895	0.33285
832	600.363	0.7216	139886	ILMN_1684563	SPIN4	NM_001012968.2	Homo sapiens spindlin family, member 4 (SPIN4), mRNA.	0.1407	-0.2264	-0.3671
833	601.147	0.7217	2686	ILMN_1737036	GGT7	NM_178026.2	Homo sapiens gamma-glutamyltransferase 7 (GGT7), mRNA.	0.0381	0.04905	0.01095
881	635.851	0.7217	399761	ILMN_1729323	FLJ00312	XM_931540.1	PREDICTED: Homo sapiens similar to ARF GTPase-activating protein, transcript variant 3 (FLJ00312), mRNA.	0.2314	-0.10515	-0.3366
882	636.658	0.7218	1101	ILMN_1700652	CHAD	NM_001267.2	Homo sapiens chondroadherin (CHAD), mRNA.	-0.1412	0.2357	0.3769
835	602.718	0.7218	650887	ILMN_1703983	LOC650887	XM_939975.1	PREDICTED: Homo sapiens similar to Testis-specific chromodomain protein Y 1 (LOC650887), mRNA.	-0.192	0.1529	0.34495
880	635.206	0.7218		ILMN_1915783		CD237661	FNPANH10 FNP Homo sapiens cDNA, mRNA sequence	0.2523	0.05395	-0.19835
805	581.842	0.7219	10902	ILMN_1702335	BRD8	NM_139199.1	Homo sapiens bromodomain containing 8 (BRD8), transcript variant 2, mRNA.	-0.024	0.34075	0.36475
806	581.842	0.7219	1588	ILMN_1699139	CYP19A1	NM_031226.1	Homo sapiens cytochrome P450, family 19, subfamily A, polypeptide 1 (CYP19A1), transcript variant 2, mRNA.	0.14925	-0.2537	-0.40295
784	566.046	0.722	55501	ILMN_1735058	CHST12	NM_018641.3	Homo sapiens carbohydrate (chondroitin 4) sulfotransferase 12 (CHST12), mRNA.	-0.1927	-0.1814	0.01135
879	634.722	0.7221	4879	ILMN_1763382	NPPB	NM_002521.2	Homo sapiens natriuretic peptide precursor B (NPPB), mRNA.	0.12895	0.12935	0.0004
800	577.681	0.7221	732371	ILMN_1658028	LOC732371	XM_001133019.1	PREDICTED: Homo sapiens similar to mixed lineage kinase domain-like (LOC732371), mRNA.	0.0825	0.0448	-0.0377
886	639.893	0.7222	652585	ILMN_1718258	LOC652585	XM_942106.1	PREDICTED: Homo sapiens hypothetical protein LOC652585 (LOC652585), mRNA.	0.14345	0.01395	-0.12955
803	580.145	0.7225	10298	ILMN_2354673	PAK4	NM_005884.3	Homo sapiens p21 protein (Cdc42/Rac)-activated kinase 4 (PAK4), transcript variant 1, mRNA.	-0.31015	-0.2192	0.0909
834	602.561	0.7225	6799	ILMN_1798528	SULT1A2	NM_177528.1	Homo sapiens sulfotransferase family, cytosolic, 1A, phenol-preferring, member 2 (SULT1A2), transcript variant 2, mRNA.	0.08065	0.12425	0.0436
799	577.527	0.7228	639	ILMN_2414165	PRDM1	NM_001198.2	Homo sapiens PR domain containing 1, with ZNF domain (PRDM1), transcript variant 1, mRNA.	-0.17115	-0.0628	0.10835
802	579.837	0.723	51480	ILMN_1670493	VCX2	NM_016378.2	Homo sapiens variable charge, X-linked 2 (VCX2), mRNA.	0.13845	-0.207	-0.3455
801	579.374	0.7233	275	ILMN_1665331	AMT	NM_000481.2	Homo sapiens aminomethyltransferase (AMT), mRNA.	0.1294	0.14655	0.0172
804	581.688	0.7235	10406	ILMN_1799120	WFDC2	NM_080735.1	Homo sapiens WAP four-disulfide core domain 2 (WFDC2), transcript variant 5, mRNA.	-0.104	0.2537	0.3577
798	577.373	0.7235		ILMN_1872100		BG209511	RST29037 Athersys RAGE Library Homo sapiens cDNA, mRNA sequence	-0.016	0.0357	0.05165
793	573.994	0.7238	163050	ILMN_2217212	ZNF564	NM_144976.2	Homo sapiens zinc finger protein 564 (ZNF564), mRNA.	-0.02945	-0.3679	-0.33855
785	568.18	0.7238	201799	ILMN_2088124	TMEM154	NM_152680.1	Homo sapiens transmembrane protein 154 (TMEM154), mRNA.	0.3274	-0.0158	-0.3432
797	577.219	0.7242	133491	ILMN_1718030	LOC133491	XM_376444.4	PREDICTED: Homo sapiens hypothetical protein LOC133491 (LOC133491), mRNA.	0.2931	-0.04875	-0.34185
795	575.836	0.7243		ILMN_1912926		AW207553	UI-H-BI1-afk-c-05-0-UI.s1 NCI_CGAP_Sub3 Homo sapiens cDNA clone IMAGE:2722160 3, mRNA sequence	0.13545	-0.20205	-0.3375
794	575.836	0.7243	4613	ILMN_2219767	MYCN	NM_005378.4	Homo sapiens v-myc myelocytomatosis viral related oncogene, neuroblastoma derived (avian) (MYCN), mRNA.	0.2781	-0.0894	-0.3675
792	573.84	0.7245	57150	ILMN_1693323	C6orf162	NM_020425.4	Homo sapiens chromosome 6 open reading frame 162 (C6orf162), transcript variant 2, mRNA.	-0.45385	-0.11615	0.33765
796	576.911	0.7248	7319	ILMN_1681603	UBE2A	NM_181777.1	Homo sapiens ubiquitin-conjugating enzyme E2A (RAD6 homolog) (UBE2A), transcript variant 3, mRNA.	0.07135	-0.10305	-0.1744
786	569.707	0.7248	353333	ILMN_1688334	KRTAP10-10	NM_181688.1	Homo sapiens keratin associated protein 10-10 (KRTAP10-10), mRNA.	0.10045	-0.25055	-0.35095
791	573.534	0.7251	643313	ILMN_1789965	LOC643313	XM_933038.1	PREDICTED: Homo sapiens similar to hypothetical protein LOC284701, transcript variant 3 (LOC643313), mRNA.	0.071	-0.00895	-0.07995
787	570.93	0.7255	85395	ILMN_1655201	C21orf70	NM_058190.2	Homo sapiens chromosome 21 open reading frame 70 (C21orf70), mRNA.	-0.1075	0.23245	0.3399
790	573.38	0.7258	154664	ILMN_1704579	ABCA13	NM_152701.2	Homo sapiens ATP-binding cassette, sub-family A (ABC1), member 13 (ABCA13), mRNA.	-0.4497	-0.8	-0.3503
789	573.227	0.7265	140578	ILMN_1726575	CHODL	NM_024944.2	Homo sapiens chondrolectin (CHODL), mRNA.	-0.4569	-0.06615	0.3907
788	573.074	0.7273	10044	ILMN_1775734	SH2D3C	NM_170600.1	Homo sapiens SH2 domain containing 3C (SH2D3C), transcript variant 2, mRNA.	0.1592	-0.30515	-0.46445
887	645.411	0.7276	647034	ILMN_1750592	LOC647034	XM_930023.1	PREDICTED: Homo sapiens similar to ribosomal protein S14 (LOC647034), mRNA.	-0.2004	0.1404	0.34085
888	647.038	0.7286	26815	ILMN_2135175	SNORD36A	NR_002448.1	Homo sapiens small nucleolar RNA, C/D box 36A (SNORD36A), non-coding RNA.	0.09945	0.4316	0.3322
897	653.895	0.729	401238	ILMN_1675946	LOC401238	XR_000272.2	PREDICTED: Homo sapiens similar to interferon stimulated exonuclease gene 20kDa-like 2 (LOC401238), mRNA.	0.0103	-0.3314	-0.3417
918	669.374	0.7292	5782	ILMN_1695509	PTPN12	NM_002835.2	Homo sapiens protein tyrosine phosphatase, non-receptor type 12 (PTPN12), mRNA.	-0.4852	-0.8161	-0.3309
889	648.505	0.7295	2039	ILMN_1671686	EPB49	NM_001978.1	Homo sapiens erythrocyte membrane protein band 4.9 (dematin) (EPB49), mRNA.	-0.02275	0.32715	0.34995
890	649.32	0.7296	10225	ILMN_2415786	CD96	NM_005816.4	Homo sapiens CD96 molecule (CD96), transcript variant 2, mRNA.	0.0532	0.05735	0.00415
896	653.732	0.7296	644429	ILMN_1667433	LOC644429	XR_018708.1	PREDICTED: Homo sapiens similar to High mobility group protein B3 (High mobility group protein 4) (HMG-4) (High mobility group protein 2a) (HMG-2a) (LOC644429), mRNA.	0.0718	-0.06745	-0.13925
898	655.206	0.7296	9134	ILMN_1651260	CCNE2	NM_057749.1	Homo sapiens cyclin E2 (CCNE2), mRNA.	0.34495	-0.00785	-0.3527
917	669.208	0.7298	427	ILMN_1655509	ASAH1	NM_004315.3	Homo sapiens N-acylsphingosine amidohydrolase (acid ceramidase) 1 (ASAH1), transcript variant 2, mRNA.	-0.0936	-0.02075	0.07285
892	650.952	0.7298	641905	ILMN_1739822	LOC641905	XM_935650.1	PREDICTED: Homo sapiens hypothetical LOC641905 (LOC641905), mRNA.	0.0537	-0.27825	-0.33195
891	650.952	0.7298		ILMN_1869292		CR745593	CR745593 NCI_CGAP_GC6 Homo sapiens cDNA clone IMAGp971P1692 ; IMAGE:2244313 5, mRNA sequence	0.1042	-0.2296	-0.3338
895	653.241	0.7299	5502	ILMN_2056606	PPP1R1A	NM_006741.2	Homo sapiens protein phosphatase 1, regulatory (inhibitor) subunit 1A (PPP1R1A), mRNA.	0.02585	0.0497	0.02385
916	668.877	0.7302	729171	ILMN_2181867	ANKRD20B	NR_003366.1	Homo sapiens ankyrin repeat domain 20B (ANKRD20B) on chromosome 2.	-0.12355	0.2072	0.33065
894	653.077	0.7305	55512	ILMN_1802316	SMPD3	NM_018667.2	Homo sapiens sphingomyelin phosphodiesterase 3, neutral membrane (neutral sphingomyelinase II) (SMPD3), mRNA.	0.28445	-0.0533	-0.33775
915	668.711	0.7308	1409	ILMN_1711015	CRYAA	NM_000394.2	Homo sapiens crystallin, alpha A (CRYAA), mRNA.	-0.1025	-0.06735	0.03515
914	668.049	0.7309	146880	ILMN_1659110	MGC40489	XR_016048.1	PREDICTED: Homo sapiens hypothetical protein MGC40489 (MGC40489), misc RNA.	0.0625	0.2136	0.15105
899	657.173	0.731	643033	ILMN_1675894	LOC643033	XM_926404.1	PREDICTED: Homo sapiens similar to Heterogeneous nuclear ribonucleoprotein A1 (Helix-destabilizing protein) (Single-strand binding protein) (hnRNP core protein A1) (HDP) (LOC643033), mRNA.	0.13465	0.05415	-0.08045
893	652.914	0.7311	132660	ILMN_1724062	LIN54	NM_194282.1	Homo sapiens lin-54 homolog (C. elegans) (LIN54), mRNA.	-1.00725	-1.14785	-0.1407
908	664.084	0.7314		ILMN_1855310		BU729748	UI-E-CK1-afj-o-02-0-UI.s1 UI-E-CK1 Homo sapiens cDNA clone UI-E-CK1-afj-o-02-0-UI 3, mRNA sequence	0.07065	0.05425	-0.0164
907	664.084	0.7314	10672	ILMN_1758906	GNA13	NM_006572.3	Homo sapiens guanine nucleotide binding protein (G protein), alpha 13 (GNA13), mRNA.	-0.0015	-0.36125	-0.35975
910	665.57	0.7314	375791	ILMN_1814106	C9orf169	NM_199001.1	Homo sapiens chromosome 9 open reading frame 169 (C9orf169), mRNA.	0.56625	0.2027	-0.3635
913	667.884	0.7315	644422	ILMN_1712347	LOC644422	XR_019449.1	PREDICTED: Homo sapiens misc_RNA (LOC644422), miscRNA.	0.7895	0.426	-0.3635
909	664.909	0.7315	728285	ILMN_1660067	LOC728285	XM_001127070.1	PREDICTED: Homo sapiens similar to keratin associated protein 2-4 (LOC728285), mRNA.	-0.94135	-1.28035	-0.339
902	660.131	0.7319		ILMN_1913759		BX098778	BX098778 NCI_CGAP_Pr28 Homo sapiens cDNA clone IMAGp998P105226, mRNA sequence	-0.0327	-0.1186	-0.0859
919	672.69	0.732	394263	ILMN_2356599	C6orf205	NM_001010909.1	Homo sapiens chromosome 6 open reading frame 205 (C6orf205), mRNA.	0.2114	-0.17295	-0.38435
912	667.718	0.7321	10650	ILMN_1654671	SLMO1	NM_006553.2	Homo sapiens slowmo homolog 1 (Drosophila) (SLMO1), mRNA.	0.6065	0.26765	-0.33885
903	661.118	0.7321	53335	ILMN_2255133	BCL11A	NM_022893.2	Homo sapiens B-cell CLL/lymphoma 11A (zinc finger protein) (BCL11A), transcript variant 1, mRNA.	-1.77975	-1.9819	-0.20215
901	659.638	0.7321	84513	ILMN_1675406	PPAPDC1B	NM_032483.2	Homo sapiens phosphatidic acid phosphatase type 2 domain containing 1B (PPAPDC1B), mRNA.	0.21785	0.54905	0.3312
920	673.687	0.7323	6238	ILMN_2268381	RRBP1	NM_001042576.1	Homo sapiens ribosome binding protein 1 homolog 180kDa (dog) (RRBP1), transcript variant 1, mRNA.	-0.8499	-0.5111	0.3388
900	659.144	0.7324	51292	ILMN_1754788	GMPR2	NM_016576.3	Homo sapiens guanosine monophosphate reductase 2 (GMPR2), transcript variant 1, mRNA.	0.1437	0.06765	-0.07605
921	674.518	0.7324		ILMN_1889350		BE042988	ho31e04.x1 NCI_CGAP_Lu24 Homo sapiens cDNA clone IMAGE:3039006 3 similar to contains L1.t1 L1 repetitive element ;, mRNA sequence	0.1354	-0.19475	-0.3302
906	663.754	0.7326	10472	ILMN_1663155	ZNF238	NM_205768.1	Homo sapiens zinc finger protein 238 (ZNF238), transcript variant 1, mRNA.	-0.27615	0.0581	0.33425
911	667.388	0.7326	654115	ILMN_1665603	LOC654115	XM_939598.1	PREDICTED: Homo sapiens similar to mitochondrial isoleucine tRNA synthetase (LOC654115), mRNA.	0.0119	-0.0169	-0.02885
931	682.355	0.7329	8427	ILMN_1668185	ZNF282	NM_003575.2	Homo sapiens zinc finger protein 282 (ZNF282), mRNA.	0.26095	-0.17735	-0.4383
930	681.686	0.733	79183	ILMN_2364131	TTPAL	NM_024331.3	Homo sapiens tocopherol (alpha) transfer protein-like (TTPAL), transcript variant 1, mRNA.	0.3635	-0.00725	-0.37075
935	685.536	0.7332	1906	ILMN_1682775	EDN1	NM_001955.2	Homo sapiens endothelin 1 (EDN1), mRNA.	0.8865	0.5566	-0.32995
905	663.589	0.7332	26995	ILMN_2116075	TRUB2	NM_015679.1	Homo sapiens TruB pseudouridine (psi) synthase homolog 2 (E. coli) (TRUB2), mRNA.	-0.12805	0.2127	0.3407
929	681.185	0.7332	252948	ILMN_2145470	TTTY16	NR_001552.1	Homo sapiens testis-specific transcript, Y-linked 16 (TTTY16), non-coding RNA.	-0.0535	0.00195	0.05545
904	662.93	0.7333		ILMN_1911115		BQ049870	AGENCOURT_6796899 NIH_MGC_85 Homo sapiens cDNA clone IMAGE:5787825 5, mRNA sequence	0.1371	0.06865	-0.06845
928	680.683	0.7335	6953	ILMN_2041355	TCP10	NM_004610.3	Homo sapiens t-complex 10 homolog (mouse) (TCP10), mRNA.	0.17265	-0.1575	-0.33015
933	684.363	0.7335	89890	ILMN_1658104	KBTBD6	NM_152903.4	Homo sapiens kelch repeat and BTB (POZ) domain containing 6 (KBTBD6), mRNA.	0.20615	-0.1241	-0.3302
937	687.381	0.7336	4684	ILMN_1676289	NCAM1	NM_000615.5	Homo sapiens neural cell adhesion molecule 1 (NCAM1), transcript variant 1, mRNA.	-0.2063	-0.59135	-0.385
936	687.381	0.7336		ILMN_1845171		AW469587	hd29g03.x1 Soares_NFL_T_GBC_S1 Homo sapiens cDNA clone IMAGE:2910964 3, mRNA sequence	-0.0265	0.0712	0.0977
934	685.201	0.7336	54069	ILMN_2171183	C21orf45	NM_018944.2	Homo sapiens chromosome 21 open reading frame 45 (C21orf45), mRNA.	-0.07515	-0.05295	0.02215
932	683.693	0.7336	10500	ILMN_1813503	SEMA6C	NM_030913.3	Homo sapiens sema domain, transmembrane domain (TM), and cytoplasmic domain, (semaphorin) 6C (SEMA6C), mRNA.	0.3319	-0.0304	-0.3623
927	680.183	0.7337	29128	ILMN_1786065	UHRF1	NM_001048201.1	Homo sapiens ubiquitin-like with PHD and ring finger domains 1 (UHRF1), transcript variant 1, mRNA.	-0.34815	-0.706	-0.35785
926	680.183	0.7337	122769	ILMN_2293167	PPIL5	NM_152329.3	Homo sapiens peptidylprolyl isomerase (cyclophilin)-like 5 (PPIL5), transcript variant 1, mRNA.	-0.15745	-0.16365	-0.0062
922	676.847	0.7341	51102	ILMN_1683160	MECR	NM_001024732.1	Homo sapiens mitochondrial trans-2-enoyl-CoA reductase (MECR), nuclear gene encoding mitochondrial protein, transcript variant 2, mRNA.	-0.03765	-0.03905	-0.0014
925	679.181	0.7342	643906	ILMN_1671819	LOC643906	XM_927171.1	PREDICTED: Homo sapiens similar to 60S ribosomal protein L7 (LOC643906), mRNA.	0.275	-0.0584	-0.33335
939	689.564	0.7344	5265	ILMN_2404154	SERPINA1	NM_001002235.1	Homo sapiens serpin peptidase inhibitor, clade A (alpha-1 antiproteinase, antitrypsin), member 1 (SERPINA1), transcript variant 3, mRNA.	0.15815	0.53675	0.3786
923	677.847	0.7344	50846	ILMN_1799996	DHH	NM_021044.2	Homo sapiens desert hedgehog homolog (Drosophila) (DHH), mRNA.	-0.08365	0.01455	0.09815
924	678.847	0.7347	652044	ILMN_1725425	LOC652044	XM_941359.1	PREDICTED: Homo sapiens hypothetical protein LOC652044 (LOC652044), mRNA.	0.3356	-0.08785	-0.4234
938	689.396	0.735	94241	ILMN_2214197	TP53INP1	NM_033285.2	Homo sapiens tumor protein p53 inducible nuclear protein 1 (TP53INP1), mRNA.	0.42835	0.45735	0.02905
943	693.773	0.7357	84221	ILMN_1716838	C21orf56	NM_032261.3	Homo sapiens chromosome 21 open reading frame 56 (C21orf56), mRNA.	-0.2269	0.1098	0.33675
940	692.425	0.7358	186	ILMN_1775634	AGTR2	NM_000686.4	Homo sapiens angiotensin II receptor, type 2 (AGTR2), mRNA.	-0.1836	0.17935	0.363
942	693.099	0.7358	653930	ILMN_1690145	LOC653930	XM_943615.1	PREDICTED: Homo sapiens similar to EGFR-coamplified and overexpressed protein, transcript variant 2 (LOC653930), mRNA.	0.0425	-0.3249	-0.36745
941	692.425	0.7358	139065	ILMN_2199768	SLITRK4	NM_173078.2	Homo sapiens SLIT and NTRK-like family, member 4 (SLITRK4), mRNA.	0.2151	-0.1902	-0.40535
945	695.967	0.7365	55806	ILMN_1657505	HR	NM_018411.3	Homo sapiens hairless homolog (mouse) (HR), transcript variant 2, mRNA.	0.13505	0.1772	0.0422
948	698.333	0.7366	8553	ILMN_1768534	BHLHB2	NM_003670.1	Homo sapiens basic helix-loop-helix domain containing, class B, 2 (BHLHB2), mRNA.	-0.55875	-0.6326	-0.0739
947	697.657	0.7367	8737	ILMN_2119535	RIPK1	NM_003804.3	Homo sapiens receptor (TNFRSF)-interacting serine-threonine kinase 1 (RIPK1), mRNA.	0.1646	-0.17025	-0.33485
944	695.629	0.7369	126133	ILMN_2051381	ALDH16A1	NM_153329.2	Homo sapiens aldehyde dehydrogenase 16 family, member A1 (ALDH16A1), mRNA.	0.60595	0.25425	-0.3517
946	697.319	0.7371	440277	ILMN_1759422	LOC440277	XM_943987.1	PREDICTED: Homo sapiens hypothetical LOC440277 (LOC440277), mRNA.	0.12535	-0.20325	-0.32865
950	702.909	0.7399	10885	ILMN_1711254	WDR3	NM_006784.1	Homo sapiens WD repeat domain 3 (WDR3), mRNA.	0.2191	-0.109	-0.32805
949	702.569	0.7403	4772	ILMN_1707051	NFATC1	NM_172390.1	Homo sapiens nuclear factor of activated T-cells, cytoplasmic, calcineurin-dependent 1 (NFATC1), transcript variant 1, mRNA.	0.02395	-0.34515	-0.36915
952	705.457	0.741	85450	ILMN_1805192	KIAA1754	NM_033397.2	Homo sapiens KIAA1754 (KIAA1754), mRNA.	0.40635	-0.0284	-0.4348
954	706.988	0.7411	2562	ILMN_1709681	GABRB3	NM_000814.4	Homo sapiens gamma-aminobutyric acid (GABA) A receptor, beta 3 (GABRB3), transcript variant 1, mRNA.	-0.24155	-0.5695	-0.3279
953	706.477	0.7413	646638	ILMN_1714821	LOC646638	XM_929581.1	PREDICTED: Homo sapiens hypothetical protein LOC646638 (LOC646638), mRNA.	-0.36625	0.06745	0.4337
951	704.947	0.7413	116150	ILMN_1768684	C6orf68	NM_138459.2	Homo sapiens chromosome 6 open reading frame 68 (C6orf68), mRNA.	-0.1229	0.2275	0.3504
955	708.009	0.7414	79017	ILMN_1745005	GGCT	NM_024051.2	Homo sapiens gamma-glutamyl cyclotransferase (GGCT), mRNA.	0.18885	0.30085	0.112
1005	747.554	0.7438	644187	ILMN_1700859	LOC644187	XM_932032.1	PREDICTED: Homo sapiens hypothetical protein LOC644187 (LOC644187), mRNA.	0.12615	-0.199	-0.32515
1004	747.029	0.7441	84867	ILMN_2363966	PTPN5	NM_001039970.1	Homo sapiens protein tyrosine phosphatase, non-receptor type 5 (striatum-enriched) (PTPN5), transcript variant 3, mRNA.	0.0229	-0.0158	-0.03865
1019	758.445	0.7443	55366	ILMN_1710408	LGR4	NM_018490.1	Homo sapiens leucine-rich repeat-containing G protein-coupled receptor 4 (LGR4), mRNA.	-0.30065	-0.68145	-0.3808
1003	746.679	0.7444	171568	ILMN_1786024	POLR3H	NM_001018052.1	Homo sapiens polymerase (RNA) III (DNA directed) polypeptide H (22.9kD) (POLR3H), transcript variant 2, mRNA.	-0.1967	-0.57845	-0.38175
984	732.577	0.7445	205327	ILMN_1668657	FLJ38973	NM_153689.4	Homo sapiens hypothetical protein FLJ38973 (FLJ38973), mRNA.	-0.3677	-0.4849	-0.1172
1006	748.955	0.7445	29057	ILMN_1652000	FAM156A	NM_014138.3	Homo sapiens family with sequence similarity 156, member A (FAM156A), mRNA.	0.1834	-0.1551	-0.3385
1016	756.507	0.7446	133	ILMN_1708934	ADM	NM_001124.1	Homo sapiens adrenomedullin (ADM), mRNA.	1.8003	2.22295	0.42265
1017	757.212	0.7446	6665	ILMN_1784217	SOX15	NM_006942.1	Homo sapiens SRY (sex determining region Y)-box 15 (SOX15), mRNA.	0.03935	0.08655	0.04725
988	735.699	0.7446	338692	ILMN_1667830	ANKRD13D	XM_945565.1	PREDICTED: Homo sapiens ankyrin repeat domain 13 family, member D, transcript variant 5 (ANKRD13D), mRNA.	0.0057	-0.0439	-0.0496
979	729.289	0.7449	153657	ILMN_1789807	FLJ25439	NM_144725.2	Homo sapiens hypothetical protein FLJ25439 (FLJ25439), mRNA.	0.0122	0.00385	-0.00835
1018	758.269	0.7449		ILMN_1911428		BG190571	RST9643 Athersys RAGE Library Homo sapiens cDNA, mRNA sequence	0.06505	0.04845	-0.01665
1002	746.504	0.745	167691	ILMN_2052686	LCA5	NM_181714.1	Homo sapiens Leber congenital amaurosis 5 (LCA5), mRNA.	-0.0679	-0.02175	0.0462
982	731.711	0.7451	22874	ILMN_1797557	PLEKHA6	NM_014935.2	Homo sapiens pleckstrin homology domain containing, family A member 6 (PLEKHA6), mRNA.	-0.1842	-0.14235	0.0418
983	732.404	0.7451	57714	ILMN_1674891	KIAA1618	XM_941239.2	PREDICTED: Homo sapiens KIAA1618 (KIAA1618), mRNA.	-0.0788	-0.06885	0.00995
1015	756.331	0.7452	148103	ILMN_1687141	ZNF599	NM_001007247.1	Homo sapiens zinc finger protein 599 (ZNF599), transcript variant 2, mRNA.	-0.4469	-0.04995	0.39695
987	735.526	0.7452	1441	ILMN_2371280	CSF3R	NM_172313.1	Homo sapiens colony stimulating factor 3 receptor (granulocyte) (CSF3R), transcript variant 4, mRNA.	-0.1794	0.16315	0.3425
998	743.708	0.7452	11126	ILMN_1742001	CD160	NM_007053.2	Homo sapiens CD160 molecule (CD160), mRNA.	0.1034	-0.25	-0.3534
985	734.137	0.7453	401957	ILMN_1659602	LOC401957	XM_496379.2	PREDICTED: Homo sapiens similar to Matrin-3 (Nuclear scaffold protein P130/MAT3) (LOC401957), mRNA.	0.0232	0.0127	-0.01045
977	728.252	0.7454	414059	ILMN_1657247	TBC1D3B	NM_001001417.5	Homo sapiens TBC1 domain family, member 3B (TBC1D3B), mRNA.	0.08775	0.04545	-0.04225
978	729.116	0.7455	388789	ILMN_1803953	LOC388789	XM_939954.2	PREDICTED: Homo sapiens hypothetical gene supported by AF147354 (LOC388789), mRNA.	-0.1033	0.26725	0.3705
999	744.756	0.7455	140459	ILMN_1806705	ASB6	NM_177999.1	Homo sapiens ankyrin repeat and SOCS box-containing 6 (ASB6), transcript variant 2, mRNA.	0.34825	0.34725	-0.001
1014	755.979	0.7455	2628	ILMN_1729180	GATM	NM_001482.2	Homo sapiens glycine amidinotransferase (L-arginine:glycine amidinotransferase) (GATM), nuclear gene encoding mitochondrial protein, mRNA.	0.2854	-0.0804	-0.3658
981	731.365	0.7455	4234	ILMN_1785438	METTL1	NM_023032.1	Homo sapiens methyltransferase like 1 (METTL1), transcript variant 2, mRNA.	0.19995	-0.24435	-0.4443
996	743.359	0.7456	56906	ILMN_1767542	THAP10	NM_020147.2	Homo sapiens THAP domain containing 10 (THAP10), mRNA.	1.374	1.85175	0.47775
986	735.178	0.7456	57106	ILMN_1784113	NAT14	NM_020378.2	Homo sapiens N-acetyltransferase 14 (GCN5-related, putative) (NAT14), mRNA.	-0.0276	0.3131	0.3407
997	743.359	0.7456	55827	ILMN_2392080	IQWD1	NM_001017977.1	Homo sapiens IQ motif and WD repeats 1 (IQWD1), transcript variant 2, mRNA.	-0.36575	-0.0288	0.337
1001	746.329	0.7456	56927	ILMN_2396571	GPR108	NM_001080452.1	Homo sapiens G protein-coupled receptor 108 (GPR108), transcript variant 1, mRNA.	0.297	0.2348	-0.0622
1020	760.562	0.7456	10142	ILMN_2400663	AKAP9	NM_147185.1	Homo sapiens A kinase (PRKA) anchor protein (yotiao) 9 (AKAP9), transcript variant 3, mRNA.	-0.11405	-0.21315	-0.0991
1012	755.275	0.7456	23057	ILMN_1742968	NMNAT2	NM_015039.2	Homo sapiens nicotinamide nucleotide adenylyltransferase 2 (NMNAT2), transcript variant 1, mRNA.	0.0933	-0.23295	-0.32625
1013	755.275	0.7456	221833	ILMN_2306631	SP8	NM_182700.2	Homo sapiens Sp8 transcription factor (SP8), transcript variant 1, mRNA.	0.16405	-0.3124	-0.47645
966	720.327	0.7457	3796	ILMN_1734476	KIF2A	NM_004520.1	Homo sapiens kinesin heavy chain member 2A (KIF2A), mRNA.	-0.45675	-0.8076	-0.35085
1000	745.805	0.7458	285299	ILMN_1700903	LOC285299	XM_936463.2	PREDICTED: Homo sapiens similar to FSHD region gene 2 protein (LOC285299), mRNA.	1.01325	1.42505	0.41175
970	723.423	0.7458		ILMN_1858571		DA271079	DA271079 BRCAN2 Homo sapiens cDNA clone BRCAN2025509 5, mRNA sequence	-0.04235	-0.03005	0.0123
989	737.611	0.7458	375567	ILMN_1736448	VWC2	NM_198570.2	Homo sapiens von Willebrand factor C domain containing 2 (VWC2), mRNA.	-0.0124	-0.3663	-0.3539
957	713.813	0.7459	594837	ILMN_1697989	SNORD101	NR_002434.1	Homo sapiens small nucleolar RNA, C/D box 101 (SNORD101), non-coding RNA.	0.31095	0.63825	0.3273
956	713.813	0.7459	5365	ILMN_1686313	PLXNB3	NM_005393.1	Homo sapiens plexin B3 (PLXNB3), mRNA.	0.3932	0.0482	-0.3449
973	725.835	0.746	91833	ILMN_2361324	WDR20	NM_144574.2	Homo sapiens WD repeat domain 20 (WDR20), transcript variant 2, mRNA.	-0.3283	-0.3839	-0.0556
976	728.079	0.746	79584	ILMN_2072622	FLJ12684	NM_024534.4	Homo sapiens hypothetical protein FLJ12684 (FLJ12684), mRNA. XR_001254	0.3289	-0.0172	-0.3461
965	719.983	0.7461	23600	ILMN_1792741	AMACR	NM_203382.1	Homo sapiens alpha-methylacyl-CoA racemase (AMACR), transcript variant 2, mRNA.	0.93865	1.00065	0.06195
967	722.218	0.7461	23060	ILMN_1799082	ZNF609	NM_015042.1	Homo sapiens zinc finger protein 609 (ZNF609), mRNA.	-1.1787	-0.8295	0.34915
968	722.218	0.7461		ILMN_1839019		BX641108	Homo sapiens mRNA; cDNA DKFZp779O0231 (from clone DKFZp779O0231)	-0.3813	-0.0315	0.34975
980	731.192	0.7461	9649	ILMN_1674135	RALGPS1	NM_014636.1	Homo sapiens Ral GEF with PH domain and SH3 binding motif 1 (RALGPS1), mRNA.	-0.3749	-0.29785	0.077
971	724.456	0.7461	161198	ILMN_2142185	CLEC14A	NM_175060.1	Homo sapiens C-type lectin domain family 14, member A (CLEC14A), mRNA.	0.0179	0.08495	0.0671
1021	761.799	0.7461	727866	ILMN_1670304	LOC727866	XM_001126035.1	PREDICTED: Homo sapiens similar to transmembrane protein 29, transcript variant 2 (LOC727866), mRNA.	0.04715	0.046	-0.00115
974	726.698	0.7461	1539	ILMN_1661903	CYLC2	NM_001340.2	Homo sapiens cylicin, basic protein of sperm head cytoskeleton 2 (CYLC2), mRNA.	0.1927	-0.1435	-0.3362
964	719.983	0.7461	84552	ILMN_1724877	PARD6G	NM_032510.3	Homo sapiens par-6 partitioning defective 6 homolog gamma (C. elegans) (PARD6G), mRNA.	-0.20775	-0.58115	-0.3734
1025	764.805	0.7462	642730	ILMN_1658200	LOC642730	XM_931047.1	PREDICTED: Homo sapiens hypothetical protein LOC642730 (LOC642730), mRNA.	0.0788	0.1016	0.02285
972	725.318	0.7462	79979	ILMN_2041971	TRMT2B	NM_024917.4	Homo sapiens TRM2 tRNA methyltransferase 2 homolog B (S. cerevisiae) (TRMT2B), mRNA.	-0.0613	-0.06275	-0.00145
1008	752.287	0.7463	23308	ILMN_1675671	ICOSLG	NM_015259.4	Homo sapiens inducible T-cell co-stimulator ligand (ICOSLG), mRNA.	-0.05465	-0.08125	-0.02665
1022	762.682	0.7463	30001	ILMN_1744963	ERO1L	NM_014584.1	Homo sapiens ERO1-like (S. cerevisiae) (ERO1L), mRNA.	0.3244	-0.0053	-0.3298
969	723.25	0.7464		ILMN_1917036		N49178	yy84a05.s1 Soares_multiple_sclerosis_2NbHMSP Homo sapiens cDNA clone IMAGE:280208 3, mRNA sequence	-0.16695	0.172	0.339
1011	754.572	0.7464	3382	ILMN_1694399	ICA1	NM_022308.1	Homo sapiens islet cell autoantigen 1, 69kDa (ICA1), transcript variant 3, mRNA.	0.10435	0.0576	-0.04675
975	727.734	0.7464	57449	ILMN_2297644	PLEKHG5	NM_001042664.1	Homo sapiens pleckstrin homology domain containing, family G (with RhoGef domain) member 5 (PLEKHG5), transcript variant 4, mRNA.	-0.01455	-0.07925	-0.0647
1007	751.761	0.7465	65078	ILMN_1737484	RTN4R	NM_023004.5	Homo sapiens reticulon 4 receptor (RTN4R), mRNA.	-0.08525	-0.05115	0.0341
1009	753.341	0.7466	7559	ILMN_1784577	ZNF12	NM_016265.3	Homo sapiens zinc finger protein 12 (ZNF12), transcript variant 1, mRNA.	0.16955	0.19465	0.025
995	742.836	0.7466	151050	ILMN_1777214	C2orf67	NM_152519.2	Homo sapiens chromosome 2 open reading frame 67 (C2orf67), mRNA.	-0.0184	-0.0123	0.00615
990	739.176	0.7466	10009	ILMN_1673138	ZBTB33	NM_006777.3	Homo sapiens zinc finger and BTB domain containing 33 (ZBTB33), mRNA.	-0.06965	-0.451	-0.38135
1024	764.628	0.7467	642678	ILMN_1796206	LOC642678	XM_926130.1	PREDICTED: Homo sapiens similar to myeloid/lymphoid or mixed-lineage leukemia 3 isoform 2 (LOC642678), mRNA.	-0.1614	-0.2746	-0.11315
1023	763.92	0.7467	6397	ILMN_2391912	SEC14L1	NM_003003.2	Homo sapiens SEC14-like 1 (S. cerevisiae) (SEC14L1), transcript variant 1, mRNA.	-0.09535	-0.41985	-0.32445
1010	754.396	0.7469	534	ILMN_1654541	ATP6V1G2	NM_130463.2	Homo sapiens ATPase, H+ transporting, lysosomal 13kDa, V1 subunit G2 (ATP6V1G2), transcript variant 1, mRNA.	-0.1889	0.13705	0.326
994	742.487	0.747	6687	ILMN_1697096	SPG7	NM_199367.1	Homo sapiens spastic paraplegia 7 (pure and complicated autosomal recessive) (SPG7), nuclear gene encoding mitochondrial protein, transcript variant 2, mRNA.	-0.0156	-0.34115	-0.3256
991	740.395	0.7471	25943	ILMN_1689585	C20orf194	NM_001009984.1	Homo sapiens chromosome 20 open reading frame 194 (C20orf194), mRNA.	-0.6672	-0.3127	0.3545
958	715.695	0.7471	54816	ILMN_1736555	ZNF280D	NM_001002844.1	Homo sapiens zinc finger protein 280D (ZNF280D), transcript variant 3, mRNA.	-0.38055	-0.05275	0.3277
963	719.468	0.7471		ILMN_1904256		CR736208	CR736208 Soares_NFL_T_GBC_S1 Homo sapiens cDNA clone IMAGp971A1780 ; IMAGE:1847729 5, mRNA sequence	-0.19935	0.12765	0.327
993	742.312	0.7475	8945	ILMN_1815718	BTRC	NM_033637.2	Homo sapiens beta-transducin repeat containing (BTRC), transcript variant 1, mRNA.	-0.61675	-0.7221	-0.1054
1026	766.931	0.7475	552900	ILMN_1659343	BOLA2	NM_001031827.1	Homo sapiens bolA homolog 2 (E. coli) (BOLA2), mRNA.	-0.1484	0.1907	0.33915
959	717.58	0.7475	785	ILMN_1673503	CACNB4	NM_001005747.1	Homo sapiens calcium channel, voltage-dependent, beta 4 subunit (CACNB4), transcript variant 1, mRNA.	-0.41665	-0.398	0.0187
992	742.312	0.7475	79651	ILMN_1691717	RHBDF2	NM_001005498.2	Homo sapiens rhomboid 5 homolog 2 (Drosophila) (RHBDF2), transcript variant 2, mRNA.	-0.05895	-0.38495	-0.32595
962	719.125	0.7475	6444	ILMN_1702861	SGCD	NM_172244.2	Homo sapiens sarcoglycan, delta (35kDa dystrophin-associated glycoprotein) (SGCD), transcript variant 2, mRNA.	0.1097	-0.2178	-0.3275
960	717.58	0.7475	134864	ILMN_2197164	TAAR1	NM_138327.1	Homo sapiens trace amine associated receptor 1 (TAAR1), mRNA.	0.0997	-0.2319	-0.3316
961	719.125	0.7475	835	ILMN_2296057	CASP2	NM_032982.2	Homo sapiens caspase 2, apoptosis-related cysteine peptidase (CASP2), transcript variant 1, mRNA.	0.2982	-0.1489	-0.4471
1027	768.528	0.7483	355	ILMN_1808132	FAS	NM_152872.1	Homo sapiens Fas (TNF receptor superfamily, member 6) (FAS), transcript variant 3, mRNA.	0.08625	0.06825	-0.018
1029	770.659	0.7489	1114	ILMN_1765966	CHGB	NM_001819.1	Homo sapiens chromogranin B (secretogranin 1) (CHGB), mRNA.	0.44625	0.06005	-0.38615
1040	779.034	0.7491	389690	ILMN_1662091	FLJ43860	NM_207414.2	Homo sapiens FLJ43860 protein (FLJ43860), mRNA.	-0.00165	-0.0189	-0.01725
1037	776.891	0.7492	2553	ILMN_1761147	GABPB2	NM_016655.3	Homo sapiens GA binding protein transcription factor, beta subunit 2 (GABPB2), transcript variant gamma-2, mRNA.	-0.52495	-0.8504	-0.32545
1041	779.928	0.7492	56521	ILMN_2269256	DNAJC12	NM_021800.2	Homo sapiens DnaJ (Hsp40) homolog, subfamily C, member 12 (DNAJC12), transcript variant 1, mRNA.	0.10925	0.05095	-0.0583
1028	770.303	0.7493	114899	ILMN_1768925	C1QTNF3	NM_030945.2	Homo sapiens C1q and tumor necrosis factor related protein 3 (C1QTNF3), transcript variant 1, mRNA.	0.04355	0.1254	0.0819
1039	778.498	0.7493	5099	ILMN_1766668	PCDH7	NM_032456.1	Homo sapiens protocadherin 7 (PCDH7), transcript variant b, mRNA.	0.4257	0.0897	-0.336
1036	776.356	0.7494	130120	ILMN_1685062	REG3G	NM_001008387.1	Homo sapiens regenerating islet-derived 3 gamma (REG3G), transcript variant 1, mRNA.	-0.0125	0.0469	0.0594
1030	772.081	0.7496		ILMN_1894539		DB069022	DB069022 TESTI4 Homo sapiens cDNA clone TESTI4011129 5, mRNA sequence	0.01945	0.0289	0.00945
1031	772.971	0.7497	441151	ILMN_1777650	LOC441151	XM_496810.2	PREDICTED: Homo sapiens similar to expressed sequence AW125688 (LOC441151), mRNA.	-0.07775	-0.1132	-0.03555
1038	778.319	0.7498	81033	ILMN_2235785	KCNH6	NM_030779.2	Homo sapiens potassium voltage-gated channel, subfamily H (eag-related), member 6 (KCNH6), transcript variant 1, mRNA.	-0.1032	-0.21935	-0.11615
1035	776.178	0.7499	5414	ILMN_2402172	2009-09-04	NM_080416.1	Homo sapiens septin 4 (SEPT4), transcript variant 3, mRNA.	-0.0515	0.27185	0.32335
1055	791.592	0.7503	9814	ILMN_1703158	SFI1	NM_001007467.1	Homo sapiens Sfi1 homolog, spindle assembly associated (yeast) (SFI1), transcript variant 1, mRNA.	-0.0183	-0.0519	-0.03365
1054	791.592	0.7503	22936	ILMN_1655930	ELL2	NM_012081.4	Homo sapiens elongation factor, RNA polymerase II, 2 (ELL2), mRNA.	-0.0689	-0.4156	-0.3467
1034	776	0.7505	81033	ILMN_1677815	KCNH6	NM_173092.1	Homo sapiens potassium voltage-gated channel, subfamily H (eag-related), member 6 (KCNH6), transcript variant 2, mRNA.	0.0044	0.0532	0.0488
1059	795.198	0.7509	57493	ILMN_1666122	HEG1	NM_020733.1	Homo sapiens HEG homolog 1 (zebrafish) (HEG1), mRNA.	-0.4434	-0.79955	-0.35615
1060	796.101	0.751	4793	ILMN_1712754	NFKBIB	NM_001001716.1	Homo sapiens nuclear factor of kappa light polypeptide gene enhancer in B-cells inhibitor, beta (NFKBIB), transcript variant 2, mRNA.	0.5377	0.2146	-0.3231
1033	775.821	0.751	441378	ILMN_1654452	LOC441378	XM_944135.1	PREDICTED: Homo sapiens hypothetical LOC441378 (LOC441378), mRNA.	0.16945	-0.1633	-0.3328
1048	787.275	0.7512	643011	ILMN_1719072	LOC643011	XM_931238.1	PREDICTED: Homo sapiens hypothetical protein LOC643011 (LOC643011), mRNA.	-0.26065	0.06185	0.32255
1058	794.837	0.7513		ILMN_1906794		BX093818	BX093818 NCI_CGAP_Lu5 Homo sapiens cDNA clone IMAGp998K184065, mRNA sequence	0.0311	0.1302	0.099
1032	775.465	0.7514	64081	ILMN_1789653	PBLD	NM_001033083.1	Homo sapiens phenazine biosynthesis-like protein domain containing (PBLD), transcript variant 2, mRNA.	-0.27915	0.0505	0.3297
1053	791.412	0.7516	654042	ILMN_1800465	LOC654042	XM_945239.1	PREDICTED: Homo sapiens similar to dehydrogenase/reductase (SDR family) member 4 like 2, transcript variant 4 (LOC654042), mRNA.	0.06425	0.42355	0.3593
1047	786.916	0.7516	7852	ILMN_2246410	CXCR4	NM_001008540.1	Homo sapiens chemokine (C-X-C motif) receptor 4 (CXCR4), transcript variant 1, mRNA.	-0.01315	0.0427	0.0559
1057	794.476	0.7516	162239	ILMN_2133936	ZFP1	NM_153688.2	Homo sapiens zinc finger protein 1 homolog (mouse) (ZFP1), mRNA.	-0.0938	-0.4264	-0.3326
1052	790.871	0.7518	4891	ILMN_1745034	SLC11A2	NM_000617.1	Homo sapiens solute carrier family 11 (proton-coupled divalent metal ion transporters), member 2 (SLC11A2), mRNA.	-0.93725	-1.2604	-0.3232
1056	793.935	0.7518		ILMN_1840866		AV726540	AV726540 HTC Homo sapiens cDNA clone HTCCCH06 5, mRNA sequence	0.26825	0.29545	0.0272
1042	783.328	0.7518		ILMN_1841822		N63693	za23f11.s1 Soares fetal liver spleen 1NFLS Homo sapiens cDNA clone IMAGE:293421 3, mRNA sequence	-0.0013	0.0027	0.004
1046	786.557	0.752	634	ILMN_1716815	CEACAM1	NM_001024912.1	Homo sapiens carcinoembryonic antigen-related cell adhesion molecule 1 (biliary glycoprotein) (CEACAM1), transcript variant 2, mRNA.	0.59545	0.47485	-0.12065
1050	790.331	0.752	390551	ILMN_1690954	LOC390551	XM_372556.3	PREDICTED: Homo sapiens similar to hect domain and RLD 2 (LOC390551), mRNA.	0.17395	0.51385	0.3399
1051	790.331	0.752	389119	ILMN_1690454	C3orf54	NM_203370.1	Homo sapiens chromosome 3 open reading frame 54 (C3orf54), mRNA.	0.463	0.3713	-0.0917
1043	784.404	0.7521	728269	ILMN_1670255	LOC728269	NM_001080790.1	Homo sapiens melanoma antigen family A, 9 -like (LOC728269), mRNA.	0.2757	0.2432	-0.03245
1045	786.197	0.7523	9156	ILMN_1673721	EXO1	NM_006027.3	Homo sapiens exonuclease 1 (EXO1), transcript variant 1, mRNA.	0.1938	-0.13145	-0.32525
1061	798.632	0.7527	129049	ILMN_1661939	SGSM1	NM_001039948.2	Homo sapiens small G protein signaling modulator 1 (SGSM1), transcript variant 1, mRNA.	-0.05515	0.2717	0.32685
1044	785.839	0.7527	995	ILMN_2407619	CDC25C	NM_001790.3	Homo sapiens cell division cycle 25 homolog C (S. pombe) (CDC25C), transcript variant 1, mRNA.	-0.5579	-0.23515	0.3228
1049	789.612	0.7527	146845	ILMN_2278539	WDR16	NM_145054.4	Homo sapiens WD repeat domain 16 (WDR16), transcript variant 2, mRNA.	0.1279	-0.2144	-0.3423
1068	804.613	0.7534	9699	ILMN_1665257	RIMS2	NM_014677.3	Homo sapiens regulating synaptic membrane exocytosis 2 (RIMS2), transcript variant 2, mRNA.	0.1663	-0.1559	-0.3222
1067	804.431	0.7539	643870	ILMN_1782611	LOC643870	XM_927140.1	PREDICTED: Homo sapiens similar to Translationally-controlled tumor protein (TCTP) (p23) (Histamine-releasing factor) (HRF) (Fortilin) (LOC643870), mRNA.	0.15665	0.57945	0.4228
1069	805.885	0.7539	10490	ILMN_1693136	VTI1B	NM_006370.1	Homo sapiens vesicle transport through interaction with t-SNAREs homolog 1B (yeast) (VTI1B), mRNA.	-0.1341	0.2735	0.40765
1062	800.985	0.7542		ILMN_1917199		AW082506	xb51f11.x1 NCI_CGAP_Eso2 Homo sapiens cDNA clone IMAGE:2579853 3, mRNA sequence	0.3132	-0.0148	-0.328
1066	804.25	0.7545	26658	ILMN_1795018	OR7C2	NM_012377.1	Homo sapiens olfactory receptor, family 7, subfamily C, member 2 (OR7C2), mRNA.	0.19785	0.14045	-0.05735
1072	808.977	0.7546	9444	ILMN_1698749	QKI	XM_945803.1	PREDICTED: Homo sapiens quaking homolog, KH domain RNA binding (mouse), transcript variant 6 (QKI), mRNA.	-0.12485	0.2183	0.3432
1074	810.434	0.7546	2870	ILMN_1681802	GRK6	NM_002082.3	Homo sapiens G protein-coupled receptor kinase 6 (GRK6), transcript variant 2, mRNA.	0.13125	0.25085	0.11955
1064	803.705	0.7547		ILMN_1892294		BU753943	UI-1-BC1p-alj-a-02-0-UI.s1 NCI_CGAP_Pl3 Homo sapiens cDNA clone UI-1-BC1p-alj-a-02-0-UI 3, mRNA sequence	-0.20605	0.1167	0.3227
1065	803.705	0.7547		ILMN_1857886		AA719508	zh36c08.s1 Soares_pineal_gland_N3HPG Homo sapiens cDNA clone IMAGE:414158 3, mRNA sequence	-0.16015	0.1612	0.32135
1070	807.521	0.7547	55670	ILMN_1770643	PEX26	NM_017929.2	Homo sapiens peroxisome biogenesis factor 26 (PEX26), mRNA.	0.02915	0.02925	0.00015
1073	810.07	0.755	8433	ILMN_1768793	UTF1	NM_003577.2	Homo sapiens undifferentiated embryonic cell transcription factor 1 (UTF1), mRNA.	-0.0049	0.09345	0.09835
1071	808.795	0.7552	645837	ILMN_1780656	LOC645837	XM_928821.1	PREDICTED: Homo sapiens hypothetical protein LOC645837 (LOC645837), mRNA.	0.3399	-0.0224	-0.3622
1063	803.161	0.7556	56144	ILMN_1675822	PCDHA4	NM_018907.2	Homo sapiens protocadherin alpha 4 (PCDHA4), transcript variant 1, mRNA.	-0.1338	-0.2179	-0.0841
1076	814.266	0.7568		ILMN_1904980		AW183894	xj89b12.x1 Soares_NFL_T_GBC_S1 Homo sapiens cDNA clone IMAGE:2664383 3, mRNA sequence	0.16285	0.0535	-0.10925
1078	816.093	0.757		ILMN_1858589		AI241270	qk16b12.x1 NCI_CGAP_Kid3 Homo sapiens cDNA clone IMAGE:1869119 3, mRNA sequence	0.07415	0.0639	-0.0102
1075	814.083	0.7573	116236	ILMN_1769390	LOC116236	NM_198147.1	Homo sapiens hypothetical protein LOC116236 (LOC116236), mRNA.	0.5569	0.2101	-0.3468
1077	815.728	0.7574	285335	ILMN_1711111	SLC9A10	NM_183061.1	Homo sapiens solute carrier family 9, member 10 (SLC9A10), mRNA.	-0.02165	0.0643	0.086
1081	819.389	0.758		ILMN_1867116		AA719949	zg72c02.s1 Soares_fetal_heart_NbHH19W Homo sapiens cDNA clone IMAGE:398882 3, mRNA sequence	-0.17225	0.1528	0.32505
1080	819.389	0.758	27086	ILMN_1768248	FOXP1	NM_032682.4	Homo sapiens forkhead box P1 (FOXP1), transcript variant 1, mRNA.	0.0051	-0.13145	-0.13655
1079	818.839	0.7589	55858	ILMN_1773935	TMEM165	NM_018475.2	Homo sapiens transmembrane protein 165 (TMEM165), mRNA.	-0.16265	-0.25285	-0.0903
1082	821.222	0.759		ILMN_1901639		CD047817	AGENCOURT_13972509 NIH_MGC_172 Homo sapiens cDNA 5, mRNA sequence	-0.13005	0.1937	0.3238
1107	840.226	0.759	6894	ILMN_1803036	TARBP1	NM_005646.3	Homo sapiens TAR (HIV-1) RNA binding protein 1 (TARBP1), mRNA.	-0.22375	-0.1195	0.10425
1106	840.041	0.7595	51156	ILMN_1793628	SERPINA10	NM_016186.2	Homo sapiens serpin peptidase inhibitor, clade A (alpha-1 antiproteinase, antitrypsin), member 10 (SERPINA10), transcript variant 1, mRNA.	-0.12395	0.2012	0.32515
1122	852.518	0.7598	867	ILMN_2181968	CBL	NM_005188.2	Homo sapiens Cas-Br-M (murine) ecotropic retroviral transforming sequence (CBL), mRNA.	-0.6326	-0.31415	0.31845
1121	852.518	0.7598	26519	ILMN_1765332	TIMM10	NM_012456.2	Homo sapiens translocase of inner mitochondrial membrane 10 homolog (yeast) (TIMM10), nuclear gene encoding mitochondrial protein, mRNA.	-0.41075	-0.08855	0.32225
1120	852.518	0.7598	375607	ILMN_2198859	C7orf52	NM_198571.1	Homo sapiens chromosome 7 open reading frame 52 (C7orf52), mRNA.	0.57355	0.5301	-0.04345
1109	842.64	0.7598		ILMN_1818740		BC047556	Homo sapiens cDNA clone IMAGE:5303187	0.1675	-0.1557	-0.3232
1114	846.547	0.7599		ILMN_1887296		DB341231	DB341231 TESTI4 Homo sapiens cDNA clone TESTI4035895 3, mRNA sequence	-0.2271	0.0968	0.32385
1103	838.186	0.7599	30012	ILMN_1806344	TLX3	NM_021025.2	Homo sapiens T-cell leukemia homeobox 3 (TLX3), mRNA.	0.21225	-0.1572	-0.3694
1083	823.058	0.76	1954	ILMN_1714181	MEGF8	NM_001410.2	Homo sapiens multiple EGF-like-domains 8 (MEGF8), mRNA.	-0.0728	0.02265	0.0955
1124	854.201	0.76	1182	ILMN_1707467	CLCN3	NM_173872.2	Homo sapiens chloride channel 3 (CLCN3), transcript variant e, mRNA.	0.03555	-0.28315	-0.31875
1105	839.855	0.76	4170	ILMN_1756806	MCL1	NM_021960.3	Homo sapiens myeloid cell leukemia sequence 1 (BCL2-related) (MCL1), transcript variant 1, mRNA.	0.01505	-0.3054	-0.32045
1104	839.299	0.7602		ILMN_1858283		AW263628	xn81b01.x1 Soares_NFL_T_GBC_S1 Homo sapiens cDNA clone IMAGE:2700841 3, mRNA sequence	-0.02095	-0.039	-0.01805
1123	853.827	0.7603	387036	ILMN_1780700	GUSBL1	NM_001033523.1	Homo sapiens glucuronidase, beta-like 1 (GUSBL1), mRNA.	-0.47465	-0.1394	0.33525
1113	846.175	0.7603	8001	ILMN_1787085	GLRA3	NM_001042543.1	Homo sapiens glycine receptor, alpha 3 (GLRA3), transcript variant 2, mRNA.	-0.17075	0.14855	0.31925
1108	842.455	0.7603		ILMN_1840705		BX110166	BX110166 NCI_CGAP_Kid5 Homo sapiens cDNA clone IMAGp998E014658, mRNA sequence	0.02045	-0.0738	-0.0942
1101	837.075	0.7603	5626	ILMN_1730492	PROP1	NM_006261.2	Homo sapiens PROP paired-like homeobox 1 (PROP1), mRNA.	0.15145	-0.2461	-0.39755
1102	838.001	0.7604	3965	ILMN_2412214	LGALS9	NM_009587.2	Homo sapiens lectin, galactoside-binding, soluble, 9 (LGALS9), transcript variant 1, mRNA.	-0.0112	0.00335	0.0145
1111	844.872	0.7605	3880	ILMN_1730777	KRT19	NM_002276.3	Homo sapiens keratin 19 (KRT19), mRNA.	0.06385	0.07035	0.0066
1100	836.704	0.7606	283518	ILMN_2404589	KCNRG	NM_173605.1	Homo sapiens potassium channel regulator (KCNRG), transcript variant 1, mRNA.	0.2635	-0.05555	-0.319
1112	845.989	0.7608	64110	ILMN_1730202	MAGEF1	NM_022149.4	Homo sapiens melanoma antigen family F, 1 (MAGEF1), mRNA.	-0.3975	-0.3398	0.0577
1125	855.886	0.7608	137682	ILMN_1727618	C8orf38	NM_152416.2	Homo sapiens chromosome 8 open reading frame 38 (C8orf38), mRNA.	0.25415	0.10815	-0.14605
1110	844.686	0.761	338829	ILMN_1687276	LOC338829	XM_292122.6	PREDICTED: Homo sapiens hypothetical LOC338829 (LOC338829), mRNA.	-0.17705	-0.05645	0.12065
1098	835.594	0.761	285359	ILMN_1675878	LOC285359	NR_002941.1	Homo sapiens phosducin-like 3 pseudogene (LOC285359) on chromosome 3.	0.1521	-0.25255	-0.4047
1126	857.01	0.7611	652849	ILMN_1682849	LOC652849	XM_942549.2	PREDICTED: Homo sapiens similar to lethal (1) G0196 CG14616-PD, isoform D (LOC652849), mRNA.	-0.012	-0.049	-0.037
1099	836.519	0.7612	649580	ILMN_1660307	LOC649580	XR_018901.1	PREDICTED: Homo sapiens hypothetical LOC649580 (LOC649580), mRNA.	0.0483	0.14065	0.0923
1127	857.947	0.7613	10379	ILMN_1745471	IRF9	NM_006084.4	Homo sapiens interferon regulatory factor 9 (IRF9), mRNA.	-0.0341	0.28495	0.31905
1095	833.744	0.7614	641767	ILMN_1678886	LOC641767	XM_935535.1	PREDICTED: Homo sapiens similar to LOC285908 protein (LOC641767), mRNA.	-0.278	0.0557	0.3337
1097	835.224	0.7614	8436	ILMN_1715991	SDPR	NM_004657.4	Homo sapiens serum deprivation response (phosphatidylserine binding protein) (SDPR), mRNA.	0.18955	-0.21655	-0.4061
1118	852.144	0.7615		ILMN_1895077		BM678342	UI-E-EJ0-aho-g-02-0-UI.s1 UI-E-EJ0 Homo sapiens cDNA clone UI-E-EJ0-aho-g-02-0-UI 3, mRNA sequence	-0.00695	0.04305	0.05
1119	852.144	0.7615	1375	ILMN_1791754	CPT1B	NM_152246.1	Homo sapiens carnitine palmitoyltransferase 1B (muscle) (CPT1B), nuclear gene encoding mitochondrial protein, transcript variant 3, mRNA.	0.5189	0.5678	0.0489
1096	834.669	0.7616	25983	ILMN_1690049	NGDN	NM_015514.1	Homo sapiens neuroguidin, EIF4E binding protein (NGDN), transcript variant 2, mRNA. XM_941350 XM_945161 XM_945163 XM_945166 XM_945170	-0.051	-0.08155	-0.0305
1088	828.577	0.7616	831	ILMN_1694943	CAST	NM_173061.2	Homo sapiens calpastatin (CAST), transcript variant 3, mRNA.	0.0107	-0.3097	-0.32045
1086	827.103	0.7616	51125	ILMN_2268921	GOLGA7	NM_016099.2	Homo sapiens golgi autoantigen, golgin subfamily a, 7 (GOLGA7), transcript variant 1, mRNA.	0.27365	-0.07785	-0.35155
1115	849.343	0.7617	8511	ILMN_2317701	MMP23A	NR_002946.1	Homo sapiens matrix metallopeptidase 23A (pseudogene) (MMP23A), non-coding RNA.	0.0809	-0.00215	-0.08305
1085	826.551	0.7618		ILMN_1901032		AA912914	ol27f09.s1 Soares_NFL_T_GBC_S1 Homo sapiens cDNA clone IMAGE:1524713 3, mRNA sequence	-0.1817	0.14155	0.32325
1084	825.815	0.7618	10193	ILMN_1808095	RNF41	NM_194359.1	Homo sapiens ring finger protein 41 (RNF41), transcript variant 3, mRNA.	-0.2395	-0.20745	0.03205
1094	833.559	0.7619		ILMN_1840388		CA432985	UI-H-CO0-aqw-g-02-0-UI.s1 NCI_CGAP_Sub9 Homo sapiens cDNA clone UI-H-CO0-aqw-g-02-0-UI 3, mRNA sequence	-0.1943	0.12495	0.3193
1087	828.392	0.7621	114791	ILMN_1803045	TUBGCP5	NM_052903.3	Homo sapiens tubulin, gamma complex associated protein 5 (TUBGCP5), mRNA.	-0.26545	-0.58545	-0.32005
1117	851.21	0.7621	285527	ILMN_2204332	FRYL	NM_015030.1	Homo sapiens FRY-like (FRYL), mRNA.	-0.4448	-0.4756	-0.03075
1116	850.463	0.7621	8642	ILMN_1739640	DCHS1	NM_003737.2	Homo sapiens dachsous 1 (Drosophila) (DCHS1), mRNA.	0.2113	-0.1142	-0.3255
1093	833.375	0.7625	221091	ILMN_1697054	LRRN4CL	NM_203422.1	Homo sapiens LRRN4 C-terminal like (LRRN4CL), mRNA.	-0.09145	0.0183	0.10975
1092	833.375	0.7625		ILMN_1885583		AK129941	Homo sapiens cDNA FLJ26431 fis, clone KDN01390	0.01345	0.03665	0.02315
1089	830.605	0.7627	197135	ILMN_1768551	LOC197135	XM_940702.1	PREDICTED: Homo sapiens hypothetical LOC197135, transcript variant 5 (LOC197135), mRNA.	-0.0017	-0.00715	-0.00545
1090	831.528	0.7629	10920	ILMN_2337941	COPS8	NM_198189.2	Homo sapiens COP9 constitutive photomorphogenic homolog subunit 8 (Arabidopsis) (COPS8), transcript variant 2, mRNA.	0.15265	0.4737	0.32105
1091	832.635	0.7632	5339	ILMN_1709256	PLEC1	NM_201381.1	Homo sapiens plectin 1, intermediate filament binding protein 500kDa (PLEC1), transcript variant 7, mRNA.	0.1894	-0.12975	-0.31915
1131	864.146	0.7641	64848	ILMN_1725760	YTHDC2	NM_022828.2	Homo sapiens YTH domain containing 2 (YTHDC2), mRNA.	-0.2011	-0.1817	0.0194
1130	863.77	0.7644		ILMN_1828592		BF027154	601670155F1 NIH_MGC_20 Homo sapiens cDNA clone IMAGE:3953100 5, mRNA sequence	0.1452	-0.19445	-0.3397
1129	863.582	0.7649	788	ILMN_1783060	SLC25A20	XM_001133926.1	PREDICTED: Homo sapiens solute carrier family 25 (carnitine/acylcarnitine translocase), member 20 (SLC25A20), mRNA.	-0.05535	0.09285	0.14825
1128	863.206	0.7653	8711	ILMN_1724096	TNK1	NM_003985.1	Homo sapiens tyrosine kinase, non-receptor, 1 (TNK1), mRNA.	-0.15015	0.1827	0.3329
1134	868.48	0.7659	24147	ILMN_1746465	FJX1	NM_014344.2	Homo sapiens four jointed box 1 (Drosophila) (FJX1), mRNA.	-0.2117	-0.5817	-0.37005
1133	867.914	0.766	647357	ILMN_1729408	LOC647357	XR_001274.1	PREDICTED: Homo sapiens similar to CG14980-PB, transcript variant 2 (LOC647357), misc RNA.	-0.1835	0.16105	0.34455
1132	867.16	0.766	653673	ILMN_1709741	LOC653673	XM_935251.1	PREDICTED: Homo sapiens similar to TBC1 domain family, member 3B, transcript variant 9 (LOC653673), mRNA.	-0.0258	0.30975	0.33555
1136	871.501	0.7672	92342	ILMN_2121189	C1orf156	NM_033418.1	Homo sapiens chromosome 1 open reading frame 156 (C1orf156), mRNA.	-0.4299	-0.3413	0.08865
1135	870.934	0.7673	339487	ILMN_2057399	ZBTB8OS	NM_178547.2	Homo sapiens zinc finger and BTB domain containing 8 opposite strand (ZBTB8OS), mRNA.	0.16335	0.48205	0.31875
1137	872.824	0.7677	8809	ILMN_1781700	IL18R1	NM_003855.2	Homo sapiens interleukin 18 receptor 1 (IL18R1), mRNA.	0.3934	0.03415	-0.3593
1138	873.77	0.7678	644414	ILMN_2207997	DEFB131	NM_001040448.1	Homo sapiens defensin, beta 131 (DEFB131), mRNA.	0.15435	0.49945	0.34505
1139	874.906	0.7681	115669	ILMN_1715505	TTC6	NM_001007795.1	Homo sapiens tetratricopeptide repeat domain 6 (TTC6), mRNA.	-0.12345	0.20555	0.32895
1143	877.938	0.7681	5029	ILMN_1723535	P2RY2	NM_176071.1	Homo sapiens purinergic receptor P2Y, G-protein coupled, 2 (P2RY2), transcript variant 3, mRNA.	-0.11005	-0.13855	-0.02855
1145	879.836	0.7684	84548	ILMN_2140389	TMEM185A	NM_032508.1	Homo sapiens transmembrane protein 185A (TMEM185A), mRNA.	0.327	-0.00995	-0.3369
1142	877.749	0.7686	18	ILMN_1805104	ABAT	NM_000663.3	Homo sapiens 4-aminobutyrate aminotransferase (ABAT), nuclear gene encoding mitochondrial protein, transcript variant 2, mRNA.	-0.25835	0.09975	0.35815
1144	879.456	0.7688	285172	ILMN_1779486	FAM126B	NM_173822.2	Homo sapiens family with sequence similarity 126, member B (FAM126B), mRNA.	-0.6521	-0.97775	-0.3256
1141	877.369	0.7689	649305	ILMN_1775267	LOC649305	XM_938372.1	PREDICTED: Homo sapiens hypothetical protein LOC649305 (LOC649305), mRNA.	-0.1982	0.1337	0.33195
1150	884.209	0.7689	389257	ILMN_2241252	LOC389257	NM_001080478.1	Homo sapiens leucine-rich repeat-containing protein 14-like (LOC389257), mRNA.	-0.0761	-0.0517	0.0244
1149	883.638	0.769	11128	ILMN_2197247	POLR3A	NM_007055.2	Homo sapiens polymerase (RNA) III (DNA directed) polypeptide A, 155kDa (POLR3A), mRNA.	-0.14365	-0.0947	0.04895
1140	876.611	0.769	730316	ILMN_1662130	LOC730316	XM_001128149.1	PREDICTED: Homo sapiens similar to Nuclear envelope pore membrane protein POM 121 (Pore membrane protein of 121 kDa) (P145) (LOC730316), mRNA.	0.0132	-0.31215	-0.3254
1147	882.116	0.7691	53344	ILMN_2190214	CHIC1	NM_001039840.1	Homo sapiens cysteine-rich hydrophobic domain 1 (CHIC1), mRNA. XM_942851 XM_942859 XR_000216	-0.26305	-0.60175	-0.3387
1148	883.257	0.7694	54768	ILMN_1658413	HYDIN	NM_032821.2	Homo sapiens hydrocephalus inducing homolog (mouse) (HYDIN), transcript variant 1, mRNA.	-0.05315	-0.0683	-0.01515
1146	881.736	0.7694	90293	ILMN_1719919	KLHL13	NM_033495.2	Homo sapiens kelch-like 13 (Drosophila) (KLHL13), mRNA.	-0.02735	-0.3438	-0.3164
1154	890.693	0.7712	83401	ILMN_1692123	ELOVL3	NM_152310.1	Homo sapiens elongation of very long chain fatty acids (FEN1/Elo2, SUR4/Elo3, yeast)-like 3 (ELOVL3), mRNA.	0.0004	-0.0696	-0.06995
1155	890.693	0.7712	201931	ILMN_1780618	TMEM192	NM_001100389.1	Homo sapiens transmembrane protein 192 (TMEM192), mRNA.	0.29705	-0.02045	-0.31755
1151	888.02	0.7715		ILMN_1904138		BX114951	BX114951 NCI_CGAP_Brn23 Homo sapiens cDNA clone IMAGp998F144328, mRNA sequence	-0.2731	0.0979	0.3711
1153	889.547	0.7715	576	ILMN_1773109	BAI2	NM_001703.2	Homo sapiens brain-specific angiogenesis inhibitor 2 (BAI2), mRNA.	0.42815	0.1121	-0.31605
1152	888.974	0.7717	646521	ILMN_1679433	LOC646521	XM_929444.1	PREDICTED: Homo sapiens hypothetical protein LOC646521 (LOC646521), mRNA.	-0.08675	-0.0259	0.0608
1156	892.222	0.7718	646609	ILMN_1669605	LOC646609	XM_929546.1	PREDICTED: Homo sapiens similar to Chloride intracellular channel protein 4 (Intracellular chloride ion channel protein p64H1) (LOC646609), mRNA.	0.3279	0.21175	-0.11615
1157	893.752	0.7725	284	ILMN_1677723	ANGPT1	NM_001146.3	Homo sapiens angiopoietin 1 (ANGPT1), mRNA.	-0.3109	0.00935	0.3203
1171	906.621	0.7742	22876	ILMN_1813650	INPP5F	NR_003252.1	Homo sapiens inositol polyphosphate-5-phosphatase F (INPP5F), transcript variant 2, transcribed RNA.	0.07525	0.01	-0.0653
1170	906.043	0.7744		ILMN_1914343		BX090817	BX090817 NCI_CGAP_Brn52 Homo sapiens cDNA clone IMAGp998G155675 ; IMAGE:2290982, mRNA sequence	-0.2418	0.1016	0.3434
1169	905.657	0.7747	5308	ILMN_1742218	PITX2	NM_000325.5	Homo sapiens paired-like homeodomain 2 (PITX2), transcript variant 3, mRNA.	-0.18065	0.13495	0.3156
1173	908.742	0.7747	128506	ILMN_1677441	C20orf123	XM_938433.2	PREDICTED: Homo sapiens chromosome 20 open reading frame 123 (C20orf123), mRNA.	0.2311	-0.0911	-0.3222
1168	905.272	0.7751	728932	ILMN_1696510	GPR89C	NM_001097616.1	Homo sapiens G protein-coupled receptor 89C (GPR89C), mRNA.	-0.4516	-0.4084	0.04325
1167	905.272	0.7751	64067	ILMN_1808326	NPAS3	NM_022123.1	Homo sapiens neuronal PAS domain protein 3 (NPAS3), transcript variant 1, mRNA.	-0.1154	-0.43795	-0.3225
1172	908.549	0.7752	5872	ILMN_1788180	RAB13	NM_002870.2	Homo sapiens RAB13, member RAS oncogene family (RAB13), mRNA.	0.2246	0.3958	0.17115
1186	920.164	0.7759	5295	ILMN_1760303	PIK3R1	NM_181523.1	Homo sapiens phosphoinositide-3-kinase, regulatory subunit 1 (alpha) (PIK3R1), transcript variant 1, mRNA.	-0.83675	-0.96995	-0.1332
1185	920.164	0.7759	10965	ILMN_2188959	ACOT2	NM_006821.3	Homo sapiens acyl-CoA thioesterase 2 (ACOT2), mRNA.	0.1387	0.5096	0.37085
1187	920.941	0.7759	728601	ILMN_1653583	LOC728601	XM_001128517.1	PREDICTED: Homo sapiens hypothetical protein LOC728601 (LOC728601), mRNA.	-0.13735	0.18445	0.3218
1166	904.887	0.7761	8321	ILMN_2222065	FZD1	NM_003505.1	Homo sapiens frizzled homolog 1 (Drosophila) (FZD1), mRNA.	0.7887	0.3764	-0.4123
1192	925.414	0.7764	1855	ILMN_1657278	DVL1	NM_182779.3	Homo sapiens dishevelled, dsh homolog 1 (Drosophila) (DVL1), transcript variant 3, mRNA.	-0.23945	0.08575	0.3252
1190	924.052	0.7765	154064	ILMN_2206126	RAET1L	NM_130900.2	Homo sapiens retinoic acid early transcript 1L (RAET1L), mRNA.	0.6994	1.04635	0.347
1191	924.83	0.7765	149469	ILMN_1719398	C1orf84	NM_182518.2	Homo sapiens chromosome 1 open reading frame 84 (C1orf84), transcript variant 3, mRNA.	-0.2067	0.11995	0.32665
1180	916.284	0.7765	646154	ILMN_1661128	LOC646154	XM_379736.3	PREDICTED: Homo sapiens hypothetical protein LOC646154 (LOC646154), mRNA.	0.1452	0.0942	-0.05095
1182	917.835	0.7765	3693	ILMN_1761674	ITGB5	XM_944693.1	PREDICTED: Homo sapiens integrin, beta 5, transcript variant 8 (ITGB5), mRNA.	0.08295	-0.25405	-0.33695
1164	904.694	0.7766		ILMN_1859902		BC045557	Homo sapiens chromosome 16 open reading frame 52, mRNA (cDNA clone IMAGE:4792351)	-0.2943	-0.6148	-0.32055
1165	904.694	0.7766	644652	ILMN_1776383	LOC644652	XM_932285.2	PREDICTED: Homo sapiens hypothetical LOC644652 (LOC644652), mRNA.	-0.0936	0.22365	0.3173
1193	926.583	0.7767		ILMN_1901506		AW204581	UI-H-BI1-aec-h-01-0-UI.s1 NCI_CGAP_Sub3 Homo sapiens cDNA clone IMAGE:2718960 3, mRNA sequence	-0.156	0.19125	0.34725
1163	903.347	0.7767	7592	ILMN_2299260	ZNF41	NM_007130.1	Homo sapiens zinc finger protein 41 (ZNF41), transcript variant 1, mRNA.	-0.15105	0.1682	0.31925
1181	917.253	0.7767	127687	ILMN_1786273	C1orf122	NM_198446.1	Homo sapiens chromosome 1 open reading frame 122 (C1orf122), mRNA.	0.21355	0.5314	0.31785
1198	930.485	0.7767		ILMN_1889521		BM684824	UI-E-EJ1-ajj-j-23-0-UI.s1 UI-E-EJ1 Homo sapiens cDNA clone UI-E-EJ1-ajj-j-23-0-UI 3, mRNA sequence	-0.0111	0.0039	0.015
1197	930.485	0.7767	57650	ILMN_1728225	KIAA1524	NM_020890.1	Homo sapiens KIAA1524 (KIAA1524), mRNA.	0.0611	0.00415	-0.05695
1183	918.805	0.7767	5756	ILMN_1734510	PTK9	NM_198974.1	Homo sapiens PTK9 protein tyrosine kinase 9 (PTK9), transcript variant 2, mRNA.	0.07645	-0.0042	-0.0807
1161	901.808	0.7768	374819	ILMN_1798911	FLJ34306	XM_942278.1	PREDICTED: Homo sapiens FLJ34306 protein (FLJ34306), mRNA.	-0.1391	0.18	0.3191
1194	927.558	0.7768	255812	ILMN_1759048	SDHALP1	NR_003264.1	Homo sapiens succinate dehydrogenase complex, subunit A, flavoprotein pseudogene 1 (SDHALP1) on chromosome 3.	-0.12045	-0.21465	-0.0942
1179	915.897	0.7768	57467	ILMN_1691355	HHATL	NM_020707.2	Homo sapiens hedgehog acyltransferase-like (HHATL), mRNA.	0.2564	-0.0591	-0.3155
1196	929.118	0.7769	1197	ILMN_1676061	CLK2P	NR_002711.2	Homo sapiens CDC-like kinase 2, pseudogene (CLK2P) on chromosome 7.	-0.062	-0.0091	0.05285
1162	902.77	0.7769	91252	ILMN_1730937	SLC39A13	NM_152264.2	Homo sapiens solute carrier family 39 (zinc transporter), member 13 (SLC39A13), mRNA.	0.2361	-0.11975	-0.3558
1189	923.857	0.777	64332	ILMN_1719695	NFKBIZ	NM_001005474.1	Homo sapiens nuclear factor of kappa light polypeptide gene enhancer in B-cells inhibitor, zeta (NFKBIZ), transcript variant 2, mRNA.	1.51775	1.95145	0.43365
1184	919.97	0.777	26813	ILMN_2160160	SNORD36C	NR_000016.1	Homo sapiens small nucleolar RNA, C/D box 36C (SNORD36C), non-coding RNA.	0.31205	0.33375	0.0217
1160	901.424	0.7771	6799	ILMN_2400372	SULT1A2	NM_001054.2	Homo sapiens sulfotransferase family, cytosolic, 1A, phenol-preferring, member 2 (SULT1A2), transcript variant 1, mRNA.	0.6144	0.2819	-0.33245
1159	901.424	0.7771	9801	ILMN_1771149	MRPL19	NM_014763.3	Homo sapiens mitochondrial ribosomal protein L19 (MRPL19), nuclear gene encoding mitochondrial protein, mRNA.	-0.08005	0.0689	0.1489
1195	928.728	0.7772	731895	ILMN_1873278	LOC731895	XM_001133620.1	PREDICTED: Homo sapiens similar to transmembrane protein 28 (LOC731895), mRNA.	-0.7475	-0.70035	0.04715
1177	914.928	0.7773	2783	ILMN_1658928	GNB2	NM_005273.2	Homo sapiens guanine nucleotide binding protein (G protein), beta polypeptide 2 (GNB2), mRNA.	0.30875	0.40305	0.09435
1178	915.703	0.7773	55187	ILMN_1656840	VPS13D	NM_015378.2	Homo sapiens vacuolar protein sorting 13 homolog D (S. cerevisiae) (VPS13D), transcript variant 1, mRNA.	0.0126	-0.14775	-0.16035
1226	953.077	0.7774		ILMN_1855116		AA992213	ot29a07.s1 Soares_testis_NHT Homo sapiens cDNA clone IMAGE:1618164 3, mRNA sequence	-0.14975	0.1825	0.3323
1225	953.077	0.7774	197335	ILMN_1693042	WDR90	NM_145294.4	Homo sapiens WD repeat domain 90 (WDR90), mRNA.	0.0155	-0.02215	-0.03765
1188	923.663	0.7775	80736	ILMN_2274775	SLC44A4	NM_032794.1	Homo sapiens solute carrier family 44, member 4 (SLC44A4), transcript variant 2, mRNA.	-0.35075	-0.0349	0.3158
1176	914.347	0.7775	642009	ILMN_1678159	LOC642009	XM_936049.1	PREDICTED: Homo sapiens similar to Baculoviral IAP repeat-containing protein 1 (Neuronal apoptosis inhibitory protein) (LOC642009), mRNA.	0.04265	0.0782	0.03555
1175	913.573	0.7775	8662	ILMN_1715636	EIF3B	NM_003751.3	Homo sapiens eukaryotic translation initiation factor 3, subunit B (EIF3B), transcript variant 1, mRNA.	0.4237	0.1039	-0.3198
1204	936.352	0.7777	5521	ILMN_2360202	PPP2R2B	NM_181676.1	Homo sapiens protein phosphatase 2 (formerly 2A), regulatory subunit B, beta isoform (PPP2R2B), transcript variant 4, mRNA.	-0.57945	-0.26235	0.3171
1223	951.102	0.7777	639	ILMN_1655077	PRDM1	NM_001198.2	Homo sapiens PR domain containing 1, with ZNF domain (PRDM1), transcript variant 1, mRNA.	-0.311	-0.34915	-0.03815
1222	951.102	0.7777	54823	ILMN_1692834	C1orf26	NM_017673.5	Homo sapiens chromosome 1 open reading frame 26 (C1orf26), mRNA.	-0.13365	-0.44685	-0.3132
1227	954.263	0.7777	201140	ILMN_1705124	LOC201140	XM_113912.5	PREDICTED: Homo sapiens similar to CG7601-PA (LOC201140), mRNA.	0.11735	-0.19835	-0.3157
1158	900.655	0.7778	26258	ILMN_2105033	PLDN	NM_012388.2	Homo sapiens pallidin homolog (mouse) (PLDN), mRNA.	-0.3524	0.00545	0.3579
1174	913.186	0.7778	5822	ILMN_1698950	PWP2	NM_005049.2	Homo sapiens PWP2 periodic tryptophan protein homolog (yeast) (PWP2), mRNA.	0.0669	-0.01745	-0.08435
1205	937.528	0.778	550	ILMN_1651378	AUP1	NM_181575.3	Homo sapiens ancient ubiquitous protein 1 (AUP1), mRNA.	0.15515	0.28845	0.13325
1202	935.373	0.7782	391555	ILMN_1721393	LOC391555	XM_936699.1	PREDICTED: Homo sapiens similar to hydrocephalus inducing (LOC391555), mRNA.	-0.22215	0.10315	0.3254
1228	955.648	0.7782	5099	ILMN_1710544	PCDH7	NM_002589.2	Homo sapiens protocadherin 7 (PCDH7), transcript variant a, mRNA.	0.52615	0.2117	-0.3145
1203	936.156	0.7782		ILMN_1826823		AW080611	xc44a06.x1 NCI_CGAP_Co20 Homo sapiens cDNA clone IMAGE:2587090 3, mRNA sequence	0.1958	-0.11885	-0.31465
1224	952.682	0.7783	168448	ILMN_1751463	CDC14C	NR_003595.1	Homo sapiens CDC14 cell division cycle 14 homolog C (S. cerevisiae) (CDC14C), non-coding RNA.	0.0212	0.1551	0.1339
1220	949.917	0.7786	23471	ILMN_1737146	TRAM1	NM_014294.4	Homo sapiens translocation associated membrane protein 1 (TRAM1), mRNA.	-0.15035	-0.4972	-0.34685
1201	935.177	0.7787		ILMN_1839087		BX092996	BX092996 Soares fetal liver spleen 1NFLS Homo sapiens cDNA clone IMAGp998C1589 ; IMAGE:112070, mRNA sequence	-0.1855	0.15395	0.33945
1199	933.612	0.7787	353324	ILMN_1800838	SPATA12	NM_181727.1	Homo sapiens spermatogenesis associated 12 (SPATA12), mRNA.	-0.2901	-0.21525	0.07485
1221	950.904	0.7788	64798	ILMN_2172755	DEPDC6	NM_022783.1	Homo sapiens DEP domain containing 6 (DEPDC6), mRNA.	-0.1441	-0.0821	0.062
1229	957.43	0.779	2274	ILMN_1668411	FHL2	NM_201557.2	Homo sapiens four and a half LIM domains 2 (FHL2), transcript variant 4, mRNA.	-0.27645	-0.6149	-0.3385
1206	939.489	0.779	81689	ILMN_2219556	ISCA1	NM_030940.3	Homo sapiens iron-sulfur cluster assembly 1 homolog (S. cerevisiae) (ISCA1), mRNA.	-0.09935	0.21605	0.31545
1219	949.72	0.7791	3838	ILMN_1721868	KPNA2	NM_002266.2	Homo sapiens karyopherin alpha 2 (RAG cohort 1, importin alpha 1) (KPNA2), mRNA. XM_001133262 XM_001133265 XM_001133267 XM_001133271	-0.04415	-0.0158	0.0283
1200	934.981	0.7792	1021	ILMN_1802615	CDK6	NM_001259.5	Homo sapiens cyclin-dependent kinase 6 (CDK6), mRNA.	-1.0156	-1.34715	-0.33155
1211	943.614	0.7792	81872	ILMN_1658448	KRTAP2-1	XM_926554.2	PREDICTED: Homo sapiens keratin associated protein 2-1 (KRTAP2-1), mRNA.	-0.523	-0.75155	-0.22855
1216	947.551	0.7792		ILMN_1882397		AI091296	ow62d05.x1 Soares_NSF_F8_9W_OT_PA_P_S1 Homo sapiens cDNA clone IMAGE:1651401 3, mRNA sequence	-0.18545	0.1314	0.31685
1212	945.188	0.7792	3824	ILMN_1799134	KLRD1	NM_007334.1	Homo sapiens killer cell lectin-like receptor subfamily D, member 1 (KLRD1), transcript variant 2, mRNA.	-0.29955	0.01705	0.31655
1213	945.188	0.7792	388566	ILMN_1690863	ZNF470	NM_001001668.3	Homo sapiens zinc finger protein 470 (ZNF470), mRNA.	0.14405	-0.24765	-0.3917
1207	940.47	0.7792	55015	ILMN_1692779	PRPF39	NM_017922.2	Homo sapiens PRP39 pre-mRNA processing factor 39 homolog (S. cerevisiae) (PRPF39), mRNA.	0.54555	0.13	-0.41555
1230	958.619	0.7794		ILMN_1870255		DB336833	DB336833 TESTI2 Homo sapiens cDNA clone TESTI2011800 3, mRNA sequence	0.04265	0.0513	0.0086
1215	946.96	0.7794		ILMN_1837808		CX780912	HESC3_1_G01.g1_A036 Human embryonic stem cells Homo sapiens cDNA clone IMAGE:30928992 5, mRNA sequence	0.0514	0.0544	0.003
1208	941.649	0.7795	120103	ILMN_2082324	SLC36A4	NM_152313.2	Homo sapiens solute carrier family 36 (proton/amino acid symporter), member 4 (SLC36A4), mRNA.	0.41645	0.02305	-0.3934
1218	949.523	0.7796	57730	ILMN_1780806	ANKRD36B	NM_025190.2	Homo sapiens ankyrin repeat domain 36B (ANKRD36B), mRNA.	0.07705	0.19135	0.1143
1217	948.734	0.7796	5000	ILMN_1740083	ORC4L	NM_181742.1	Homo sapiens origin recognition complex, subunit 4-like (yeast) (ORC4L), transcript variant 3, mRNA.	-0.4576	-0.4659	-0.00835
1210	943.418	0.7797	56605	ILMN_2229969	ERO1LB	NM_019891.2	Homo sapiens ERO1-like beta (S. cerevisiae) (ERO1LB), mRNA.	0.07385	0.0444	-0.02945
1209	942.631	0.7797	22873	ILMN_1685431	DZIP1	NM_198968.2	Homo sapiens DAZ interacting protein 1 (DZIP1), transcript variant 2, mRNA.	0.3994	0.07265	-0.3268
1214	946.763	0.7799	390876	ILMN_1666477	LOC390876	XM_372704.4	PREDICTED: Homo sapiens similar to 60S ribosomal protein L35 (LOC390876), mRNA.	0.1997	0.519	0.3193
1235	963.977	0.7805	30833	ILMN_1806432	NT5C	NM_014595.1	Homo sapiens 5, 3-nucleotidase, cytosolic (NT5C), mRNA.	-0.30475	0.0113	0.3161
1232	961.792	0.7807	9156	ILMN_2351916	EXO1	NM_006027.3	Homo sapiens exonuclease 1 (EXO1), transcript variant 1, mRNA.	0.2364	-0.1352	-0.3716
1231	961.197	0.7808	81624	ILMN_2275533	DIAPH3	NM_001042517.1	Homo sapiens diaphanous homolog 3 (Drosophila) (DIAPH3), transcript variant 1, mRNA.	-1.1802	-0.86105	0.3192
1234	963.779	0.781	55038	ILMN_1684045	CDCA4	NM_145701.1	Homo sapiens cell division cycle associated 4 (CDCA4), transcript variant 14, mRNA.	-0.2958	-0.2688	0.02695
1233	963.381	0.7813	26960	ILMN_1705346	NBEA	NM_015678.3	Homo sapiens neurobeachin (NBEA), mRNA.	-0.7069	-0.3863	0.32055
1236	966.762	0.7822	140710	ILMN_1687073	C20orf117	NM_199181.2	Homo sapiens chromosome 20 open reading frame 117 (C20orf117), transcript variant 2, mRNA.	-0.09555	0.2741	0.36965
1239	969.75	0.7827	642369	ILMN_1673397	LOC642369	XM_925901.1	PREDICTED: Homo sapiens hypothetical protein LOC642369 (LOC642369), mRNA.	0.04915	-0.00645	-0.0556
1238	968.953	0.7827	3609	ILMN_1789018	ILF3	NM_012218.2	Homo sapiens interleukin enhancer binding factor 3, 90kDa (ILF3), transcript variant 1, mRNA.	0.24155	-0.09325	-0.33485
1237	968.355	0.7828	4482	ILMN_2228180	MSRA	NM_012331.2	Homo sapiens methionine sulfoxide reductase A (MSRA), mRNA.	-0.23785	0.078	0.3159
1241	971.944	0.7832	79822	ILMN_2290204	ARHGAP28	NM_001010000.1	Homo sapiens Rho GTPase activating protein 28 (ARHGAP28), transcript variant 1, mRNA.	-1.17355	-0.84075	0.3328
1240	971.545	0.7835		ILMN_1882343		AY726580	Homo sapiens clone TESTIS-814 mRNA sequence	0.50025	0.1472	-0.3531
1276	1001.3	0.7847	79160	ILMN_1749414	MGC4294	XR_017834.1	PREDICTED: Homo sapiens hypothetical protein MGC4294 (MGC4294), misc RNA.	-0.40115	-0.2681	0.133
1252	982.551	0.7848	9317	ILMN_2392624	PTER	NM_030664.3	Homo sapiens phosphotriesterase related (PTER), transcript variant 2, mRNA.	-0.0635	-0.0156	0.04785
1243	975.54	0.7848	728518	ILMN_1681760	LOC728518	XM_001127626.1	PREDICTED: Homo sapiens hypothetical LOC728518 (LOC728518), mRNA.	-0.05285	-0.3643	-0.31145
1250	981.949	0.7849		ILMN_1847402		BX103136	BX103136 Soares_testis_NHT Homo sapiens cDNA clone IMAGp998L033559, mRNA sequence	-0.17105	0.1821	0.3531
1251	981.949	0.7849	57381	ILMN_2107613	RHOJ	NM_020663.2	Homo sapiens ras homolog gene family, member J (RHOJ), mRNA.	0.1776	0.06145	-0.11615
1253	983.554	0.785	57661	ILMN_1766593	KIAA1542	NM_020901.1	Homo sapiens CTD-binding SR-like protein rA9 (KIAA1542), mRNA.	-0.20105	-0.10185	0.0992
1281	1005.76	0.7851	1374	ILMN_1687589	CPT1A	NM_001876.2	Homo sapiens carnitine palmitoyltransferase 1A (liver) (CPT1A), nuclear gene encoding mitochondrial protein, transcript variant 1, mRNA.	-0.12205	-0.06665	0.05545
1242	975.14	0.7851	5496	ILMN_1765522	PPM1G	NM_177983.1	Homo sapiens protein phosphatase 1G (formerly 2C), magnesium-dependent, gamma isoform (PPM1G), transcript variant 1, mRNA.	-0.0836	-0.047	0.0366
1275	1001.1	0.7852		ILMN_1910224		AI435841	th79f09.x1 Soares_NhHMPu_S1 Homo sapiens cDNA clone IMAGE:2124905 3, mRNA sequence	-0.38645	-0.00575	0.3807
1255	985.563	0.7853	28951	ILMN_1714700	TRIB2	NM_021643.1	Homo sapiens tribbles homolog 2 (Drosophila) (TRIB2), mRNA.	-0.67595	-0.3541	0.32185
1254	984.759	0.7853	4850	ILMN_1735959	CNOT4	NM_013316.2	Homo sapiens CCR4-NOT transcription complex, subunit 4 (CNOT4), transcript variant 1, mRNA.	-0.5276	-0.21245	0.31515
1244	976.94	0.7853	55084	ILMN_1706203	SOBP	NM_018013.3	Homo sapiens sine oculis binding protein homolog (Drosophila) (SOBP), mRNA.	0.01955	-0.0651	-0.0846
1280	1005.36	0.7854	440995	ILMN_1809146	LOC440995	XM_942874.2	PREDICTED: Homo sapiens hypothetical gene supported by BC034933; BC068085 (LOC440995), mRNA.	0.18785	-0.16975	-0.3576
1249	981.146	0.7855	387328	ILMN_2224290	ZNF322B	NM_199005.1	Homo sapiens zinc finger protein 322B (ZNF322B), mRNA.	-0.01405	-0.09335	-0.0793
1256	986.568	0.7855	55527	ILMN_1719985	FEM1A	NM_018708.2	Homo sapiens fem-1 homolog a (C. elegans) (FEM1A), mRNA.	0.0847	-0.24925	-0.33395
1302	1022.89	0.7856	8301	ILMN_1715273	PICALM	NM_007166.2	Homo sapiens phosphatidylinositol binding clathrin assembly protein (PICALM), transcript variant 1, mRNA.	-0.48605	-0.1646	0.32145
1274	1000.9	0.7856	55296	ILMN_1692844	TBC1D19	NM_018317.1	Homo sapiens TBC1 domain family, member 19 (TBC1D19), mRNA.	-0.29225	0.01875	0.31095
1282	1007.18	0.7856	55329	ILMN_1711462	MNS1	NM_018365.1	Homo sapiens meiosis-specific nuclear structural 1 (MNS1), mRNA.	0.1208	0.19725	0.0765
1270	997.658	0.7856		ILMN_1903487		AK091251	Homo sapiens cDNA FLJ33932 fis, clone CTONG2017798	-0.00955	0.0111	0.02065
1269	997.052	0.7857	29992	ILMN_2362858	PILRA	NM_178272.1	Homo sapiens paired immunoglobin-like type 2 receptor alpha (PILRA), transcript variant 2, mRNA.	0.16495	-0.14575	-0.31075
1245	978.141	0.7857	645391	ILMN_1682600	LOC645391	XM_928436.1	PREDICTED: Homo sapiens hypothetical protein LOC645391 (LOC645391), mRNA.	0.2172	-0.10615	-0.3233
1246	979.142	0.7858	6196	ILMN_1702501	RPS6KA2	NM_001006932.1	Homo sapiens ribosomal protein S6 kinase, 90kDa, polypeptide 2 (RPS6KA2), transcript variant 2, mRNA.	-0.51755	-0.20325	0.31425
1301	1022.48	0.7859	79642	ILMN_1679318	ARSJ	NM_024590.3	Homo sapiens arylsulfatase family, member J (ARSJ), mRNA.	-0.5364	-0.6213	-0.0849
1248	980.745	0.7859		ILMN_1906658		T52820	ya81a07.s1 Stratagene ovary (937217) Homo sapiens cDNA clone IMAGE:68052 3, mRNA sequence	-0.15715	0.1549	0.312
1271	998.872	0.7859	65986	ILMN_1673222	ZBTB10	NM_023929.2	Homo sapiens zinc finger and BTB domain containing 10 (ZBTB10), mRNA.	0.2896	0.33325	0.04365
1287	1011.46	0.7859		ILMN_1871831		AW450878	UI-H-BI3-all-b-03-0-UI.s1 NCI_CGAP_Sub5 Homo sapiens cDNA clone IMAGE:2737085 3, mRNA sequence	0.05675	-0.0096	-0.06635
1273	1000.49	0.7859	643626	ILMN_1763751	LOC643626	XM_926928.1	PREDICTED: Homo sapiens similar to T-box 1 isoform C (LOC643626), mRNA.	0.0224	-0.06975	-0.09215
1279	1005.15	0.7859	64924	ILMN_1664153	SLC30A5	NM_022902.2	Homo sapiens solute carrier family 30 (zinc transporter), member 5 (SLC30A5), transcript variant 1, mRNA.	0.2956	-0.01505	-0.31065
1268	996.849	0.7862	115861	ILMN_1742917	NXNL1	NM_138454.1	Homo sapiens nucleoredoxin-like 1 (NXNL1), mRNA.	-0.0724	-0.03705	0.03535
1278	1004.95	0.7863	5981	ILMN_2217935	RFC1	NM_002913.3	Homo sapiens replication factor C (activator 1) 1, 145kDa (RFC1), mRNA.	-0.62005	-0.9313	-0.31125
1266	996.243	0.7863	645757	ILMN_1669611	LOC645757	XM_933122.2	PREDICTED: Homo sapiens hypothetical LOC645757 (LOC645757), mRNA.	-0.3527	-0.0028	0.34985
1277	1004.14	0.7863	3824	ILMN_1797988	KLRD1	NM_002262.2	Homo sapiens killer cell lectin-like receptor subfamily D, member 1 (KLRD1), transcript variant 1, mRNA.	-0.37755	-0.06465	0.31295
1267	996.243	0.7863	10397	ILMN_1809931	NDRG1	NM_006096.2	Homo sapiens N-myc downstream regulated gene 1 (NDRG1), mRNA.	0.27535	-0.04655	-0.3219
1247	980.545	0.7863		ILMN_1843258		BM665915	UI-E-DX1-agu-h-17-0-UI.s1 UI-E-DX1 Homo sapiens cDNA clone UI-E-DX1-agu-h-17-0-UI 3, mRNA sequence	0.13735	-0.1916	-0.32895
1272	1000.29	0.7864	1062	ILMN_2225718	CENPE	NM_001813.2	Homo sapiens centromere protein E, 312kDa (CENPE), mRNA.	-0.91845	-0.5837	0.33475
1286	1011.25	0.7864	57662	ILMN_2273609	KIAA1543	NM_001080429.1	Homo sapiens KIAA1543 (KIAA1543), mRNA.	-0.06055	-0.02075	0.0398
1300	1022.27	0.7864	343171	ILMN_1811927	OR2W3	NM_001001957.2	Homo sapiens olfactory receptor, family 2, subfamily W, member 3 (OR2W3), mRNA.	-0.07955	-0.0556	0.0239
1283	1009.01	0.7864		ILMN_1878554		AA398191	zt89h12.r1 Soares_testis_NHT Homo sapiens cDNA clone IMAGE:729575 5, mRNA sequence	-0.00385	-0.0453	-0.04145
1285	1010.64	0.7865		ILMN_1857295		BM458889	AGENCOURT_6414453 NIH_MGC_72 Homo sapiens cDNA clone IMAGE:5557164 5, mRNA sequence	0.59435	0.52655	-0.0678
1284	1010.64	0.7865	642653	ILMN_1661292	LOC642653	XM_930982.1	PREDICTED: Homo sapiens hypothetical protein LOC642653 (LOC642653), mRNA.	-0.09895	0.24095	0.33985
1299	1021.66	0.7865	23279	ILMN_1652989	NUP160	NM_015231.1	Homo sapiens nucleoporin 160kDa (NUP160), mRNA.	-0.2279	-0.5379	-0.31
1298	1021.05	0.7866	221223	ILMN_1784870	CES7	NM_145024.1	Homo sapiens carboxylesterase 7 (CES7), mRNA.	-0.1969	0.15485	0.35175
1303	1024.94	0.7866	7442	ILMN_1724234	TRPV1	NM_080706.3	Homo sapiens transient receptor potential cation channel, subfamily V, member 1 (TRPV1), transcript variant 3, mRNA.	0.04275	-0.02555	-0.0683
1264	994.224	0.7866	54495	ILMN_2047206	TXNDC10	NM_019022.3	Homo sapiens thioredoxin domain containing 10 (TXNDC10), mRNA.	0.48715	0.091	-0.39615
1307	1028.22	0.7867	89876	ILMN_1676749	C3orf15	NM_033364.3	Homo sapiens chromosome 3 open reading frame 15 (C3orf15), mRNA.	-0.0583	0.252	0.3103
1263	993.618	0.7867		ILMN_1836641		BF512467	UI-H-BI3-alw-e-10-0-UI.s1 NCI_CGAP_Sub5 Homo sapiens cDNA clone IMAGE:3069018 3, mRNA sequence	0.16055	-0.1569	-0.31745
1292	1016.55	0.7868	685	ILMN_2081070	BTC	NM_001729.1	Homo sapiens betacellulin (BTC), mRNA.	0.25085	-0.0621	-0.3129
1306	1027.81	0.787		ILMN_1862148		BQ428953	AGENCOURT_7905552 NIH_MGC_82 Homo sapiens cDNA clone IMAGE:6105561 5, mRNA sequence	0.0324	0.01875	-0.01365
1261	992.408	0.787	3930	ILMN_1810418	LBR	NM_002296.2	Homo sapiens lamin B receptor (LBR), transcript variant 1, mRNA.	-0.10895	-0.48565	-0.37675
1317	1036.65	0.7871	10758	ILMN_1701514	TRAF3IP2	NM_147686.1	Homo sapiens TRAF3 interacting protein 2 (TRAF3IP2), transcript variant 2, mRNA.	-0.642	-0.54065	0.10135
1259	991.803	0.7871	112752	ILMN_1756877	C14orf179	NM_052873.1	Homo sapiens chromosome 14 open reading frame 179 (C14orf179), mRNA.	-0.194	0.12365	0.3177
1260	991.803	0.7871	284222	ILMN_1784905	C18orf58	NM_173817.1	Homo sapiens chromosome 18 open reading frame 58 (C18orf58), mRNA.	-0.3664	-0.0558	0.3106
1297	1020.84	0.7871	2954	ILMN_2381296	GSTZ1	NM_145871.1	Homo sapiens glutathione transferase zeta 1 (maleylacetoacetate isomerase) (GSTZ1), transcript variant 2, mRNA.	-0.1033	0.20605	0.3093
1262	993.416	0.7872	339745	ILMN_1807649	SPOPL	NM_001001664.1	Homo sapiens speckle-type POZ protein-like (SPOPL), mRNA.	-0.33135	-0.6565	-0.32515
1290	1015.53	0.7872	84667	ILMN_2061768	HES7	NM_032580.1	Homo sapiens hairy and enhancer of split 7 (Drosophila) (HES7), mRNA.	-0.0322	-0.04945	-0.0172
1257	989.587	0.7873	339479	ILMN_2092589	FAM5C	NM_199051.1	Homo sapiens family with sequence similarity 5, member C (FAM5C), mRNA.	-0.1071	0.20435	0.3115
1305	1027.4	0.7873	84124	ILMN_2115949	ZNF394	NM_032164.2	Homo sapiens zinc finger protein 394 (ZNF394), mRNA.	0.11055	0.2026	0.09205
1291	1016.35	0.7873	5255	ILMN_1812503	PHKA1	NM_002637.2	Homo sapiens phosphorylase kinase, alpha 1 (muscle) (PHKA1), mRNA.	0.07355	-0.236	-0.3095
1258	990.594	0.7874	4900	ILMN_1705686	NRGN	NM_006176.1	Homo sapiens neurogranin (protein kinase C substrate, RC3) (NRGN), mRNA.	-0.14295	0.20185	0.3448
1265	996.041	0.7874	318	ILMN_1778347	NUDT2	NM_147173.1	Homo sapiens nudix (nucleoside diphosphate linked moiety X)-type motif 2 (NUDT2), transcript variant 3, mRNA.	-0.24825	0.0623	0.31055
1304	1026.78	0.7874		ILMN_1900810		AA586354	nd45c01.s1 NCI_CGAP_Co1 Homo sapiens cDNA clone IMAGE:815904 3, mRNA sequence	-0.1124	-0.053	0.05945
1289	1015.12	0.7875	346606	ILMN_1694634	MOGAT3	NM_178176.2	Homo sapiens monoacylglycerol O-acyltransferase 3 (MOGAT3), mRNA.	-0.17285	0.16005	0.3329
1296	1020.64	0.7875	490	ILMN_1750599	ATP2B1	NM_001001323.1	Homo sapiens ATPase, Ca++ transporting, plasma membrane 1 (ATP2B1), transcript variant 1, mRNA.	-0.0577	-0.0244	0.03325
1316	1036.45	0.7876		ILMN_1900513		AW449499	UI-H-BI3-aku-c-11-0-UI.s1 NCI_CGAP_Sub5 Homo sapiens cDNA clone IMAGE:2735612 3, mRNA sequence	-0.15305	0.186	0.33905
1295	1020.02	0.7877	6095	ILMN_2322499	RORA	NM_002943.2	Homo sapiens RAR-related orphan receptor A (RORA), transcript variant 3, mRNA.	-0.4621	-0.00125	0.46085
1308	1030.27	0.7877	284029	ILMN_1681252	C17orf44	NM_173621.1	Homo sapiens chromosome 17 open reading frame 44 (C17orf44), mRNA.	-0.0341	0.2787	0.3128
1294	1020.02	0.7877	7782	ILMN_1653098	SLC30A4	NM_013309.4	Homo sapiens solute carrier family 30 (zinc transporter), member 4 (SLC30A4), mRNA.	0.1858	0.1013	-0.0845
1318	1038.51	0.7879	55227	ILMN_1725680	LRRC1	NM_018214.4	Homo sapiens leucine rich repeat containing 1 (LRRC1), mRNA.	-0.3525	-0.26465	0.08785
1293	1018.8	0.7879		ILMN_1835466		AI005586	ov58f12.s1 Soares_testis_NHT Homo sapiens cDNA clone IMAGE:1641551 3, mRNA sequence	-0.01365	-0.0225	-0.00885
1314	1035.42	0.788	57609	ILMN_1755589	DIP2B	NM_173602.2	Homo sapiens DIP2 disco-interacting protein 2 homolog B (Drosophila) (DIP2B), mRNA.	-1.01865	-0.7063	0.3124
1288	1014.92	0.788	64776	ILMN_1811082	C11orf1	NM_022761.1	Homo sapiens chromosome 11 open reading frame 1 (C11orf1), mRNA.	-0.18195	0.1359	0.31775
1315	1036.24	0.788	245911	ILMN_1740098	DEFB108B	NM_001002035.1	Homo sapiens defensin, beta 108B (DEFB108B), mRNA.	0.0485	0.03225	-0.0162
1313	1034.8	0.7881	203430	ILMN_1671500	ZCCHC5	NM_152694.1	Homo sapiens zinc finger, CCHC domain containing 5 (ZCCHC5), mRNA.	0.05915	0.02655	-0.03265
1309	1032.12	0.7885	650111	ILMN_1773153	LOC650111	XM_939204.1	PREDICTED: Homo sapiens similar to SHC transforming protein 1 (SH2 domain protein C1) (Src homology 2 domain containing transforming protein C1) (LOC650111), mRNA.	0.10445	0.13905	0.0347
1310	1032.95	0.7885	221184	ILMN_1674665	CPNE2	NM_152727.4	Homo sapiens copine II (CPNE2), mRNA.	0.2436	-0.0669	-0.31045
1311	1034.59	0.7886	6167	ILMN_1800796	RPL37	NM_000997.3	Homo sapiens ribosomal protein L37 (RPL37), mRNA.	0.3195	0.6391	0.3196
1312	1034.59	0.7886	79230	ILMN_2346137	ZNF557	NM_001044387.1	Homo sapiens zinc finger protein 557 (ZNF557), transcript variant 2, mRNA.	0.1653	0.11755	-0.04775
1319	1043.47	0.7911	8548	ILMN_2106656	BLZF1	NM_003666.2	Homo sapiens basic leucine zipper nuclear factor 1 (BLZF1), mRNA.	0.45035	0.18255	-0.2678
1322	1048.43	0.7931	59084	ILMN_1660727	ENPP5	NM_021572.4	Homo sapiens ectonucleotide pyrophosphatase/phosphodiesterase 5 (putative function) (ENPP5), mRNA.	-0.1754	-0.08365	0.09175
1321	1048.02	0.7934		ILMN_1884827		BX113488	BX113488 Soares placenta Nb2HP Homo sapiens cDNA clone IMAGp998G20188, mRNA sequence	0.04225	-0.04825	-0.09045
1320	1047.4	0.7935	3151	ILMN_2058141	HMGN2	NM_005517.2	Homo sapiens high-mobility group nucleosomal binding domain 2 (HMGN2), mRNA.	-0.0023	0.05575	0.0581
1323	1051.34	0.7947	10929	ILMN_1772702	SFRS2B	NM_032102.2	Homo sapiens splicing factor, arginine/serine-rich 2B (SFRS2B), mRNA.	0.2693	0.31185	0.04255
1337	1063.62	0.7955	5197	ILMN_1745522	PF4V1	NM_002620.2	Homo sapiens platelet factor 4 variant 1 (PF4V1), mRNA.	-0.313	-0.0007	0.3123
1338	1065.29	0.7956		ILMN_1817185		CD671489	fg05b05.x1 Human Iris cDNA (Normalized): fg Homo sapiens cDNA clone fg05b05 3, mRNA sequence	0.05145	0.07855	0.0271
1339	1065.29	0.7956	79822	ILMN_1797753	ARHGAP28	NM_030672.2	Homo sapiens Rho GTPase activating protein 28 (ARHGAP28), transcript variant 2, mRNA.	-0.0471	-0.49955	-0.45245
1331	1059.24	0.7958		ILMN_1905334		AW449816	UI-H-BI3-akm-b-10-0-UI.s1 NCI_CGAP_Sub5 Homo sapiens cDNA clone IMAGE:2734794 3, mRNA sequence	0.22215	-0.153	-0.37515
1336	1063.41	0.796	6477	ILMN_2380566	SIAH1	NM_001006610.1	Homo sapiens seven in absentia homolog 1 (Drosophila) (SIAH1), transcript variant 2, mRNA.	-0.6733	-0.78485	-0.11145
1342	1068.22	0.796	23048	ILMN_1797342	FNBP1	NM_015033.2	Homo sapiens formin binding protein 1 (FNBP1), mRNA.	-0.4075	-0.7186	-0.31105
1335	1063.41	0.796	51447	ILMN_2328835	IHPK2	NM_016291.2	Homo sapiens inositol hexaphosphate kinase 2 (IHPK2), transcript variant 1, mRNA.	0.0401	0.35555	0.31545
1384	1101.74	0.7961	6542	ILMN_1685830	SLC7A2	NM_003046.4	Homo sapiens solute carrier family 7 (cationic amino acid transporter, y+ system), member 2 (SLC7A2), transcript variant 1, mRNA.	0.01375	0.08915	0.0754
1341	1067.8	0.7963	618	ILMN_1678757	BCYRN1	NR_001568.1	Homo sapiens brain cytoplasmic RNA 1 (non-protein coding) (BCYRN1), non-coding RNA.	-0.09895	0.22695	0.32595
1330	1059.03	0.7963	5600	ILMN_1735361	MAPK11	NM_002751.5	Homo sapiens mitogen-activated protein kinase 11 (MAPK11), mRNA.	0.2308	0.28395	0.0531
1383	1101.53	0.7965	93323	ILMN_1768020	NY-SAR-48	NM_033417.1	Homo sapiens sarcoma antigen NY-SAR-48 (NY-SAR-48), transcript variant 1, mRNA.	-0.3363	-0.28525	0.051
1329	1058.82	0.7967	8289	ILMN_1797341	ARID1A	NM_139135.2	Homo sapiens AT rich interactive domain 1A (SWI-like) (ARID1A), transcript variant 2, mRNA.	-1.3322	-1.4045	-0.0723
1340	1067.59	0.7967	146923	ILMN_1733875	RUNDC1	NM_173079.1	Homo sapiens RUN domain containing 1 (RUNDC1), mRNA.	-0.47335	-0.5441	-0.07075
1363	1085.87	0.7967		ILMN_1832240		AI950127	wq05h01.x1 NCI_CGAP_Kid12 Homo sapiens cDNA clone IMAGE:2470417 3, mRNA sequence	0.20005	-0.10815	-0.30815
1366	1088.61	0.7969		ILMN_1862909		AL832164	Homo sapiens mRNA; cDNA DKFZp686M2414 (from clone DKFZp686M2414)	-1.0453	-0.9739	0.0714
1352	1077.44	0.7969	627	ILMN_1751276	BDNF	NM_001709.3	Homo sapiens brain-derived neurotrophic factor (BDNF), transcript variant 4, mRNA.	-0.63185	-0.8883	-0.25645
1382	1101.32	0.7969	2048	ILMN_2367384	EPHB2	NM_004442.6	Homo sapiens EPH receptor B2 (EPHB2), transcript variant 2, mRNA.	-0.26095	-0.1731	0.08795
1324	1055.29	0.797	7048	ILMN_2384241	TGFBR2	NM_001024847.1	Homo sapiens transforming growth factor, beta receptor II (70/80kDa) (TGFBR2), transcript variant 1, mRNA.	-1.3581	-1.40785	-0.04975
1410	1123.74	0.797	378951	ILMN_2194115	RBMY1J	NM_001006117.2	Homo sapiens RNA binding motif protein, Y-linked, family 1, member J (RBMY1J), mRNA.	-0.22295	0.0912	0.3141
1411	1124.6	0.797	55687	ILMN_1733703	TRMU	NM_018006.4	Homo sapiens tRNA 5-methylaminomethyl-2-thiouridylate methyltransferase (TRMU), nuclear gene encoding mitochondrial protein, transcript variant 1, mRNA.	0.0074	0.137	0.1296
1409	1123.74	0.797	4199	ILMN_1736042	ME1	NM_002395.3	Homo sapiens malic enzyme 1, NADP(+)-dependent, cytosolic (ME1), mRNA.	-0.1442	-0.13935	0.00485
1346	1072.83	0.797		ILMN_1850245		AW016203	UI-H-BI0p-abk-f-03-0-UI.s1 NCI_CGAP_Sub2 Homo sapiens cDNA clone IMAGE:2712316 3, mRNA sequence	-0.0233	-0.1059	-0.0826
1381	1100.68	0.797	200373	ILMN_1688126	PCDP1	NM_001029996.2	Homo sapiens primary ciliary dyskinesia protein 1 (PCDP1), mRNA.	0.1196	-0.1941	-0.3137
1334	1063.2	0.797	150379	ILMN_1771364	PNPLA5	NM_138814.2	Homo sapiens patatin-like phospholipase domain containing 5 (PNPLA5), mRNA.	0.09605	-0.2467	-0.34275
1372	1093.69	0.7971	6431	ILMN_1697469	SFRS6	NM_006275.4	Homo sapiens splicing factor, arginine/serine-rich 6 (SFRS6), mRNA.	0.65625	0.6637	0.0075
1367	1089.67	0.7971	55269	ILMN_1795927	PSPC1	NM_001042414.1	Homo sapiens paraspeckle component 1 (PSPC1), transcript variant alpha, mRNA.	-0.58075	-0.15355	0.42725
1365	1087.98	0.7971		ILMN_1901419		BP873537	BP873537 Sugano cDNA library, embryonal kidney Homo sapiens cDNA clone HKR13896, mRNA sequence	-0.03145	0.28465	0.31615
1362	1085.65	0.7971	22858	ILMN_1706154	ICK	NM_016513.3	Homo sapiens intestinal cell (MAK-like) kinase (ICK), transcript variant 2, mRNA.	-0.3578	-0.04945	0.3084
1343	1070.52	0.7971	1564	ILMN_2226519	CYP2D7P1	NR_002570.2	Homo sapiens cytochrome P450, family 2, subfamily D, polypeptide 7 pseudogene 1 (CYP2D7P1), non-coding RNA.	0.02755	0.0623	0.03475
1361	1085.65	0.7971	159	ILMN_1778796	ADSS	NM_001126.2	Homo sapiens adenylosuccinate synthase (ADSS), mRNA.	-0.135	-0.4946	-0.3596
1345	1072.2	0.7972	79159	ILMN_2151368	NOL12	NM_024313.2	Homo sapiens nucleolar protein 12 (NOL12), mRNA.	-0.22625	0.08635	0.31255
1328	1058.62	0.7972	5605	ILMN_1657968	MAP2K2	NM_030662.2	Homo sapiens mitogen-activated protein kinase kinase 2 (MAP2K2), mRNA.	0.0228	0.33085	0.30805
1355	1080.18	0.7972	55813	ILMN_1778238	UTP6	NM_018428.2	Homo sapiens UTP6, small subunit (SSU) processome component, homolog (yeast) (UTP6), mRNA.	-0.4673	-0.1596	0.30765
1349	1076.18	0.7972	55330	ILMN_1685095	CNO	NM_018366.2	Homo sapiens cappuccino homolog (mouse) (CNO), mRNA.	-0.16235	-0.21905	-0.0567
1350	1076.18	0.7972	257144	ILMN_2388254	GCET2	NM_001008756.1	Homo sapiens germinal center expressed transcript 2 (GCET2), transcript variant 2, mRNA.	0.1472	0.03555	-0.1117
1347	1073.88	0.7972	57703	ILMN_1674128	KIAA1604	NM_020943.2	Homo sapiens KIAA1604 protein (KIAA1604), mRNA.	-0.0819	-0.4945	-0.4126
1353	1078.71	0.7973	1907	ILMN_1680814	EDN2	NM_001956.2	Homo sapiens endothelin 2 (EDN2), mRNA.	-0.03295	0.27675	0.3097
1368	1090.72	0.7973		ILMN_1881237		BX089580	BX089580 Soares infant brain 1NIB Homo sapiens cDNA clone IMAGp998P21152 ; IMAGE:31969, mRNA sequence	0.06305	0.1234	0.0603
1364	1087.55	0.7973		ILMN_1874224		AI026841	ow02h05.x1 Soares_testis_NHT Homo sapiens cDNA clone IMAGE:1645689 3 similar to contains Alu repetitive element;, mRNA sequence	-0.0259	-0.05535	-0.02945
1380	1100.26	0.7973	9723	ILMN_2154322	SEMA3E	NM_012431.1	Homo sapiens sema domain, immunoglobulin domain (Ig), short basic domain, secreted, (semaphorin) 3E (SEMA3E), mRNA.	0.1753	0.14215	-0.03315
1333	1062.79	0.7973		ILMN_1878752		BM675959	UI-E-EJ0-ahf-a-10-0-UI.s1 UI-E-EJ0 Homo sapiens cDNA clone UI-E-EJ0-ahf-a-10-0-UI 3, mRNA sequence	0.089	-0.22285	-0.31185
1326	1057.37	0.7974	9651	ILMN_2061565	PLCH2	NM_014638.2	Homo sapiens phospholipase C, eta 2 (PLCH2), mRNA.	0.00845	0.34	0.33145
1356	1081.23	0.7974		ILMN_1916642		AL044425	DKFZp434F182_s1 434 (synonym: htes3) Homo sapiens cDNA clone DKFZp434F182 3, mRNA sequence	0.00915	0.049	0.03985
1371	1093.26	0.7974	80315	ILMN_1722025	CPEB4	NM_030627.1	Homo sapiens cytoplasmic polyadenylation element binding protein 4 (CPEB4), mRNA.	0.1274	0.08075	-0.0466
1332	1062.16	0.7974	6529	ILMN_2171588	SLC6A1	NM_003042.2	Homo sapiens solute carrier family 6 (neurotransmitter transporter, GABA), member 1 (SLC6A1), mRNA.	-0.0007	-0.05845	-0.0577
1327	1058.2	0.7974	9373	ILMN_1769822	PLAA	NM_001031689.1	Homo sapiens phospholipase A2-activating protein (PLAA), transcript variant 1, mRNA.	0.05255	-0.2589	-0.31145
1351	1077.23	0.7974	80271	ILMN_1714945	ITPKC	NM_025194.2	Homo sapiens inositol 1,4,5-trisphosphate 3-kinase C (ITPKC), mRNA.	0.39175	0.01655	-0.37515
1359	1083.76	0.7975	375593	ILMN_1790253	TRIM73	NM_198924.2	Homo sapiens tripartite motif-containing 73 (TRIM73), mRNA.	-0.17285	0.1426	0.31545
1325	1056.74	0.7975	27068	ILMN_1687785	PPA2	NM_176866.2	Homo sapiens pyrophosphatase (inorganic) 2 (PPA2), nuclear gene encoding mitochondrial protein, transcript variant 3, mRNA.	-0.13095	0.1809	0.3119
1360	1084.6	0.7975	24140	ILMN_2401826	FTSJ1	NM_012280.2	Homo sapiens FtsJ homolog 1 (E. coli) (FTSJ1), transcript variant 1, mRNA.	0.28225	0.3718	0.0895
1386	1105.36	0.7975	6732	ILMN_1798804	SRPK1	NM_003137.3	Homo sapiens SFRS protein kinase 1 (SRPK1), mRNA.	-0.23815	-0.54335	-0.3052
1378	1098.98	0.7975	3298	ILMN_1800311	HSF2	NM_004506.2	Homo sapiens heat shock transcription factor 2 (HSF2), mRNA.	0.29995	-0.00615	-0.30615
1377	1098.14	0.7975	730419	ILMN_1712038	LOC730419	XM_001124910.1	PREDICTED: Homo sapiens similar to TGFB-induced factor 2-like, Y-linked (LOC730419), mRNA.	0.17845	-0.13025	-0.30865
1354	1079.76	0.7975	55279	ILMN_1721629	ZNF654	NM_018293.2	Homo sapiens zinc finger protein 654 (ZNF654), mRNA.	0.09515	-0.23145	-0.3266
1344	1071.78	0.7975	2720	ILMN_1735155	GLB1	NM_000404.1	Homo sapiens galactosidase, beta 1 (GLB1), transcript variant 179423, mRNA.	0.1571	-0.1868	-0.3439
1392	1110.26	0.7976	7020	ILMN_2282477	TFAP2A	NM_003220.2	Homo sapiens transcription factor AP-2 alpha (activating enhancer binding protein 2 alpha) (TFAP2A), transcript variant 1, mRNA.	-0.1947	-0.0543	0.1404
1379	1099.83	0.7976	124538	ILMN_1807883	OR4D2	NM_001004707.2	Homo sapiens olfactory receptor, family 4, subfamily D, member 2 (OR4D2), mRNA.	-0.04285	0.0422	0.08505
1375	1096.86	0.7977	121793	ILMN_2042792	C13orf16	NM_152324.1	Homo sapiens chromosome 13 open reading frame 16 (C13orf16), mRNA.	-0.12055	0.21975	0.3403
1358	1083.34	0.7977	55304	ILMN_1867664	SPTLC3	NM_018327.2	Homo sapiens serine palmitoyltransferase, long chain base subunit 3 (SPTLC3), mRNA.	-0.29815	-0.23545	0.0628
1376	1097.71	0.7978	6433	ILMN_1692575	SFRS8	NM_004592.2	Homo sapiens splicing factor, arginine/serine-rich 8 (suppressor-of-white-apricot homolog, Drosophila) (SFRS8), mRNA.	-0.9931	-0.6672	0.3259
1393	1111.33	0.7978	196740	ILMN_1664741	C10orf72	NM_144984.1	Homo sapiens chromosome 10 open reading frame 72 (C10orf72), transcript variant 2, mRNA.	-0.0326	-0.12965	-0.097
1412	1126.53	0.7978	51474	ILMN_1704369	LIMA1	NM_016357.3	Homo sapiens LIM domain and actin binding 1 (LIMA1), mRNA.	-0.11745	-0.43275	-0.3153
1385	1104.93	0.7978	8462	ILMN_1782983	KLF11	XM_001129527.1	PREDICTED: Homo sapiens Kruppel-like factor 11 (KLF11), mRNA.	0.10245	-0.21725	-0.31975
1408	1123.31	0.7978	55264	ILMN_1807686	C21orf77	NM_018277.1	Homo sapiens chromosome 21 open reading frame 77 (C21orf77), mRNA.	0.1341	-0.2121	-0.3462
1370	1093.05	0.7978	84034	ILMN_1697268	EMILIN2	NM_032048.2	Homo sapiens elastin microfibril interfacer 2 (EMILIN2), mRNA.	0.5823	0.2255	-0.3568
1391	1109.83	0.7979		ILMN_1879897		CB321867	UI-CF-FN0-aem-g-05-0-UI.s1 UI-CF-FN0 Homo sapiens cDNA clone UI-CF-FN0-aem-g-05-0-UI 3, mRNA sequence	0.0016	-0.011	-0.0126
1357	1082.7	0.7979	56203	ILMN_1785703	LMOD3	NM_198271.2	Homo sapiens leiomodin 3 (fetal) (LMOD3), mRNA.	0.27225	0.05205	-0.22015
1407	1122.67	0.7979		ILMN_1859044		CA429938	UI-H-FH1-bfp-j-15-0-UI.s1 NCI_CGAP_FH1 Homo sapiens cDNA clone UI-H-FH1-bfp-j-15-0-UI 3, mRNA sequence	0.0988	-0.2146	-0.3134
1406	1122.02	0.798	245937	ILMN_2104732	DEFB124	NM_001037500.1	Homo sapiens defensin, beta 124 (DEFB124), mRNA.	-0.1314	0.177	0.30835
1369	1092.63	0.7981		ILMN_1910550		DR977977	SM011178 Brain 3 EST Homo sapiens cDNA clone ID_11178 3, mRNA sequence	-0.1084	0.26055	0.36895
1373	1095.8	0.7981	2115	ILMN_1685891	ETV1	NM_004956.3	Homo sapiens ets variant gene 1 (ETV1), mRNA.	-0.22525	0.0925	0.31775
1374	1096.65	0.7981	387647	ILMN_1679150	LOC387647	XM_940187.2	PREDICTED: Homo sapiens hypothetical gene supported by BC014163 (LOC387647), mRNA.	-0.4486	-0.13665	0.31195
1348	1075.97	0.7982	23635	ILMN_1711608	SSBP2	NM_012446.2	Homo sapiens single-stranded DNA binding protein 2 (SSBP2), mRNA.	-1.2039	-0.8171	0.38675
1413	1127.82	0.7982	347	ILMN_1780170	APOD	NM_001647.2	Homo sapiens apolipoprotein D (APOD), mRNA.	-0.2568	0.05385	0.3107
1387	1107.06	0.7982	5189	ILMN_1748109	PEX1	NM_000466.1	Homo sapiens peroxisome biogenesis factor 1 (PEX1), mRNA.	-0.1314	0.1754	0.3068
1404	1121.59	0.7983	4343	ILMN_1725700	MOV10	NM_020963.2	Homo sapiens Mov10, Moloney leukemia virus 10, homolog (mouse) (MOV10), mRNA.	0.29905	0.33155	0.0325
1390	1109.62	0.7983	54798	ILMN_1652392	DCHS2	NM_199348.1	Homo sapiens dachsous 2 (Drosophila) (DCHS2), transcript variant 2, mRNA.	-0.00615	-0.1275	-0.12135
1405	1121.59	0.7983	57834	ILMN_1719883	CYP4F11	NM_021187.2	Homo sapiens cytochrome P450, family 4, subfamily F, polypeptide 11 (CYP4F11), mRNA.	0.0352	-0.2722	-0.30745
1396	1114.74	0.7985	3658	ILMN_1726554	IREB2	NM_004136.2	Homo sapiens iron-responsive element binding protein 2 (IREB2), mRNA.	-0.43675	-0.74755	-0.31075
1394	1113.25	0.7986		ILMN_1859461		AI214903	qg46g09.x1 Soares_testis_NHT Homo sapiens cDNA clone IMAGE:1838272 3, mRNA sequence	0.0045	0.0348	0.03025
1389	1109.41	0.7987		ILMN_1914891		BG220469	RST40254 Athersys RAGE Library Homo sapiens cDNA, mRNA sequence	0.23585	-0.07275	-0.3086
1388	1108.77	0.7988	56474	ILMN_2392356	CTPS2	NM_175859.1	Homo sapiens CTP synthase II (CTPS2), transcript variant 2, mRNA.	0.04415	-0.30555	-0.3497
1395	1114.53	0.7989	27	ILMN_1657870	ABL2	NM_005158.3	Homo sapiens v-abl Abelson murine leukemia viral oncogene homolog 2 (arg, Abelson-related gene) (ABL2), transcript variant a, mRNA.	0.5291	0.53495	0.00585
1403	1121.38	0.7993	91526	ILMN_2059844	ANKRD44	NM_153697.1	Homo sapiens ankyrin repeat domain 44 (ANKRD44), mRNA.	0.25965	-0.05225	-0.31185
1488	1189.48	0.7994	2997	ILMN_1711289	GYS1	NM_002103.3	Homo sapiens glycogen synthase 1 (muscle) (GYS1), mRNA.	0.20165	0.24695	0.04535
1414	1130.4	0.7994	9917	ILMN_1811373	FAM20B	NM_014864.2	Homo sapiens family with sequence similarity 20, member B (FAM20B), mRNA.	0.02215	-0.28725	-0.30945
1416	1132.12	0.7995	83707	ILMN_2364674	TRPT1	NM_031472.2	Homo sapiens tRNA phosphotransferase 1 (TRPT1), transcript variant 2, mRNA.	-0.36365	-0.0528	0.31085
1483	1185.73	0.7995		ILMN_1853051		BX105253	BX105253 Soares_testis_NHT Homo sapiens cDNA clone IMAGp998E224410, mRNA sequence	0.0345	0.13475	0.10025
1402	1120.95	0.7995	23247	ILMN_1753426	KIAA0556	NM_015202.1	Homo sapiens KIAA0556 (KIAA0556), mRNA.	-0.33825	-0.275	0.06325
1482	1185.73	0.7995	27199	ILMN_2163975	OXGR1	NM_080818.3	Homo sapiens oxoglutarate (alpha-ketoglutarate) receptor 1 (OXGR1), mRNA.	0.50195	0.43725	-0.06465
1415	1131.48	0.7996	9244	ILMN_1681515	CRLF1	NM_004750.2	Homo sapiens cytokine receptor-like factor 1 (CRLF1), mRNA.	0.04855	0.37385	0.32525
1492	1193.02	0.7996		ILMN_1898274		BF511717	UI-H-BI4-aom-f-06-0-UI.s1 NCI_CGAP_Sub8 Homo sapiens cDNA clone IMAGE:3085570 3, mRNA sequence	-0.05115	0.02265	0.0738
1490	1191.47	0.7996	55249	ILMN_1675594	YY1AP1	NM_139121.1	Homo sapiens YY1 associated protein 1 (YY1AP1), transcript variant 5, mRNA.	0.32245	0.35885	0.03635
1397	1117.1	0.7996	58487	ILMN_1784847	CREBZF	NM_001039618.1	Homo sapiens CREB/ATF bZIP transcription factor (CREBZF), mRNA.	0.4717	0.08105	-0.39065
1398	1118.81	0.7997	1912	ILMN_1670147	PHC2	NM_004427.2	Homo sapiens polyhomeotic-like 2 (Drosophila) (PHC2), transcript variant 2, mRNA.	0.0802	0.02525	-0.05495
1399	1118.81	0.7997	84899	ILMN_1762095	TMTC4	NM_001079669.1	Homo sapiens transmembrane and tetratricopeptide repeat containing 4 (TMTC4), transcript variant 2, mRNA.	0.139	-0.1749	-0.3139
1487	1189.26	0.7998	4060	ILMN_1790529	LUM	NM_002345.3	Homo sapiens lumican (LUM), mRNA.	0.117	0.20875	0.0917
1468	1174.08	0.7998	1128	ILMN_1751689	CHRM1	NM_000738.2	Homo sapiens cholinergic receptor, muscarinic 1 (CHRM1), mRNA.	0.08545	-0.04285	-0.1283
1486	1189.26	0.7998	80028	ILMN_1670920	FBXL18	NM_024963.3	Homo sapiens F-box and leucine-rich repeat protein 18 (FBXL18), mRNA.	0.1309	-0.17095	-0.30185
1494	1195.01	0.7999	23043	ILMN_1687442	TNIK	NM_015028.1	Homo sapiens TRAF2 and NCK interacting kinase (TNIK), mRNA.	-0.75425	-0.44935	0.3049
1400	1119.88	0.7999	401498	ILMN_1798037	LOC401498	NM_212558.1	Homo sapiens similar to RIKEN A930001M12 (LOC401498), mRNA.	-0.15595	0.1635	0.3195
1418	1134.28	0.7999		ILMN_1822113		AI697363	tq18c11.x1 NCI_CGAP_Ut1 Homo sapiens cDNA clone IMAGE:2209172 3, mRNA sequence	-0.0374	0.0943	0.1317
1417	1134.28	0.7999	79369	ILMN_1771260	B3GNT4	NM_030765.2	Homo sapiens UDP-GlcNAc:betaGal beta-1,3-N-acetylglucosaminyltransferase 4 (B3GNT4), mRNA.	0.0535	-0.0314	-0.0849
1491	1192.8	0.8	645994	ILMN_1671627	LOC645994	XM_933327.1	PREDICTED: Homo sapiens hypothetical protein LOC645994 (LOC645994), mRNA.	-0.1343	0.16795	0.3022
1489	1191.25	0.8	10058	ILMN_2193980	ABCB6	NM_005689.1	Homo sapiens ATP-binding cassette, sub-family B (MDR/TAP), member 6 (ABCB6), nuclear gene encoding mitochondrial protein, mRNA.	0.49385	0.4885	-0.0053
1467	1173.64	0.8		ILMN_1895976		AI654533	tq91h10.x1 NCI_CGAP_Ov23 Homo sapiens cDNA clone IMAGE:2216227 3, mRNA sequence	0.13355	-0.17315	-0.3067
1401	1120.74	0.8	112487	ILMN_1704238	C14orf126	NM_080664.2	Homo sapiens chromosome 14 open reading frame 126 (C14orf126), mRNA.	-0.00215	-0.4346	-0.43245
1419	1135.36	0.8001	27239	ILMN_1686095	GPR162	NM_019858.1	Homo sapiens G protein-coupled receptor 162 (GPR162), transcript variant A-2, mRNA.	0.06075	-0.2891	-0.3499
1446	1157.03	0.8002	642243	ILMN_1792532	LOC642243	XM_936390.1	PREDICTED: Homo sapiens similar to hydrocephalus inducing (LOC642243), mRNA.	0.1661	-0.15	-0.31615
1440	1152.46	0.8003	26872	ILMN_1733094	STEAP1	NM_012449.2	Homo sapiens six transmembrane epithelial antigen of the prostate 1 (STEAP1), mRNA.	0.60405	0.3002	-0.3039
1481	1185.29	0.8003	5076	ILMN_1734365	PAX2	NM_003988.3	Homo sapiens paired box 2 (PAX2), transcript variant c, mRNA.	-0.04175	0.30625	0.348
1493	1194.79	0.8003	440093	ILMN_2061979	LOC440093	NM_001013699.1	Homo sapiens histone H3-like (LOC440093), mRNA.	-0.00815	0.30325	0.31145
1444	1155.72	0.8004		ILMN_1903466		AW592968	hg04h06.x1 Soares_NFL_T_GBC_S1 Homo sapiens cDNA clone IMAGE:2944667 3, mRNA sequence	0.0591	0.12465	0.0656
1485	1188.6	0.8004	55142	ILMN_1738482	CEP27	NM_018097.1	Homo sapiens centrosomal protein 27kDa (CEP27), mRNA.	-0.032	0.01205	0.044
1466	1173.42	0.8004	7561	ILMN_1692145	ZNF14	NM_021030.2	Homo sapiens zinc finger protein 14 (ZNF14), mRNA.	-0.05245	-0.04105	0.0114
1480	1184.63	0.8004	3925	ILMN_1750508	STMN1	NM_203401.1	Homo sapiens stathmin 1/oncoprotein 18 (STMN1), transcript variant 1, mRNA.	-0.06115	-0.0814	-0.02025
1432	1146.17	0.8004	83732	ILMN_1652487	RIOK1	NM_031480.2	Homo sapiens RIO kinase 1 (yeast) (RIOK1), transcript variant 1, mRNA.	0.1247	-0.20905	-0.33385
1484	1187.94	0.8005	2309	ILMN_1681703	FOXO3	NM_201559.2	Homo sapiens forkhead box O3 (FOXO3), transcript variant 2, mRNA.	-0.4013	-0.7063	-0.30495
1431	1145.52	0.8005		ILMN_1887341		CN310058	17000470832691 GRN_EB Homo sapiens cDNA 5, mRNA sequence	0.0562	0.144	0.0879
1479	1183.97	0.8005	112609	ILMN_1794829	C6orf117	NM_138409.1	Homo sapiens chromosome 6 open reading frame 117 (C6orf117), mRNA.	0.30025	0.31005	0.00975
1470	1176.71	0.8005	57724	ILMN_1652188	KIAA1632	NM_020964.2	Homo sapiens KIAA1632 (KIAA1632), mRNA.	0.14185	-0.16065	-0.3025
1445	1156.81	0.8006	2977	ILMN_1720496	GUCY1A2	NM_000855.1	Homo sapiens guanylate cyclase 1, soluble, alpha 2 (GUCY1A2), mRNA.	-0.7808	-0.33135	0.44945
1429	1144	0.8006	644919	ILMN_1679106	LOC644919	XM_928006.1	PREDICTED: Homo sapiens hypothetical protein LOC644919 (LOC644919), mRNA.	-0.21485	0.10625	0.3211
1496	1197.67	0.8006	125061	ILMN_2095653	AFMID	NM_001010982.1	Homo sapiens arylformamidase (AFMID), mRNA.	0.25305	0.4448	0.19175
1421	1137.73	0.8007	646257	ILMN_1777491	LOC646257	XM_929202.1	PREDICTED: Homo sapiens similar to vomeronasal 1 receptor, c19 (LOC646257), mRNA.	0.70695	0.23105	-0.4759
1439	1152.24	0.8007	79730	ILMN_2205882	NSUN7	NM_024677.3	Homo sapiens NOL1/NOP2/Sun domain family, member 7 (NSUN7), mRNA.	-0.51595	-0.1395	0.3765
1469	1176.27	0.8007		ILMN_1874375		AA745258	ny63g08.s1 NCI_CGAP_GCB1 Homo sapiens cDNA clone IMAGE:1283006 3, mRNA sequence	-0.07475	0.231	0.30575
1441	1153.77	0.8007	115761	ILMN_1808383	ARL11	NM_138450.4	Homo sapiens ADP-ribosylation factor-like 11 (ARL11), mRNA.	0.0985	0.07395	-0.02445
1463	1171.45	0.8007		ILMN_1826257		AW303446	xv19b06.x1 Soares_NFL_T_GBC_S1 Homo sapiens cDNA clone IMAGE:2813555 3, mRNA sequence	0.11055	-0.19815	-0.30875
1478	1183.53	0.8008	9734	ILMN_1803563	HDAC9	NM_178425.2	Homo sapiens histone deacetylase 9 (HDAC9), transcript variant 5, mRNA.	-0.37765	-0.65905	-0.2815
1477	1183.53	0.8008	55153	ILMN_1735360	SDAD1	NM_018115.2	Homo sapiens SDA1 domain containing 1 (SDAD1), mRNA.	-0.38425	-0.7041	-0.3198
1443	1155.51	0.8008	25897	ILMN_2381197	RNF19A	NM_015435.3	Homo sapiens ring finger protein 19A (RNF19A), transcript variant 2, mRNA.	-0.39835	-0.7204	-0.32205
1456	1165.98	0.8008	55833	ILMN_1716157	UBAP2	NM_018449.2	Homo sapiens ubiquitin associated protein 2 (UBAP2), mRNA.	-0.42075	-0.0614	0.3593
1427	1143.57	0.8008	2580	ILMN_1731268	GAK	XM_938227.1	PREDICTED: Homo sapiens cyclin G associated kinase, transcript variant 2 (GAK), mRNA.	-0.27215	0.06815	0.3403
1428	1143.57	0.8008		ILMN_1834030		BG535702	602563818F1 NIH_MGC_77 Homo sapiens cDNA clone IMAGE:4688572 5, mRNA sequence	-0.14935	-0.1064	0.04285
1465	1173.2	0.8008	84249	ILMN_1662963	PSD2	NM_032289.2	Homo sapiens pleckstrin and Sec7 domain containing 2 (PSD2), mRNA.	0.2158	-0.0871	-0.30285
1430	1145.09	0.8008	23099	ILMN_1731113	ZBTB43	NM_014007.2	Homo sapiens zinc finger and BTB domain containing 43 (ZBTB43), mRNA.	0.0725	-0.25935	-0.33185
1476	1183.53	0.8008		ILMN_1865603		CA444877	UI-H-DT1-awm-o-19-0-UI.s1 NCI_CGAP_DT1 Homo sapiens cDNA clone UI-H-DT1-awm-o-19-0-UI 3, mRNA sequence	0.34695	-0.033	-0.37995
1420	1137.3	0.8009	653702	ILMN_1658531	LOC653702	NM_001093763.1	Homo sapiens hCG31916 (LOC653702), mRNA.	0.34705	0.6783	0.33125
1433	1147.69	0.8009	399664	ILMN_1669268	MEX3D	NM_001085363.1	Homo sapiens mex-3 homolog D (C. elegans) (MEX3D), transcript variant 2, mRNA.	-0.36435	0.0566	0.4209
1464	1172.54	0.8009	112597	ILMN_1665515	MGC4677	NM_052871.3	Homo sapiens hypothetical protein MGC4677 (MGC4677), mRNA.	-0.2205	0.1149	0.3354
1442	1154.85	0.8009	171024	ILMN_1730218	SYNPO2	XM_936336.2	PREDICTED: Homo sapiens synaptopodin 2, transcript variant 2 (SYNPO2), mRNA.	-0.0265	-0.0434	-0.0169
1455	1165.32	0.8009	112724	ILMN_1660723	RDH13	NM_138412.2	Homo sapiens retinol dehydrogenase 13 (all-trans/9-cis) (RDH13), mRNA.	0.0995	-0.20365	-0.30325
1462	1171.01	0.801	7026	ILMN_2094360	NR2F2	NM_021005.2	Homo sapiens nuclear receptor subfamily 2, group F, member 2 (NR2F2), mRNA.	-0.19055	-0.6758	-0.48525
1495	1197.44	0.801		ILMN_1912662		AA204695	zr87e09.r1 NCI_CGAP_GCB1 Homo sapiens cDNA clone IMAGE:682696 5, mRNA sequence	-0.00995	0.38765	0.39755
1461	1171.01	0.801		ILMN_1868900		BG484271	602504896F1 NIH_MGC_77 Homo sapiens cDNA clone IMAGE:4618606 5, mRNA sequence	0.0635	0.10925	0.0458
1438	1151.81	0.801	65983	ILMN_2065690	GRAMD3	NM_023927.1	Homo sapiens GRAM domain containing 3 (GRAMD3), mRNA.	-0.1248	-0.1577	-0.03285
1497	1199.22	0.8011		ILMN_1898938		CN484989	hx21e11.y1 Human primary human ocular pericytes. Equalized (hx) Homo sapiens cDNA clone hx21e11 5, mRNA sequence	0.1678	0.18875	0.02095
1454	1164.88	0.8012	5913	ILMN_1724806	RAPSN	NM_005055.3	Homo sapiens receptor-associated protein of the synapse (RAPSN), transcript variant 1, mRNA.	0.01575	0.3271	0.31135
1449	1160.95	0.8012		ILMN_1854384		AW956608	EST368678 MAGE resequences, MAGD Homo sapiens cDNA, mRNA sequence	0.0502	0.0741	0.024
1422	1139.24	0.8012	80742	ILMN_2392674	PRR3	NM_001077497.1	Homo sapiens proline rich 3 (PRR3), transcript variant 2, mRNA.	-0.1126	-0.1377	-0.02515
1473	1180.23	0.8012	647415	ILMN_1713818	LOC647415	XM_936486.1	PREDICTED: Homo sapiens similar to beta-1,4-mannosyltransferase (LOC647415), mRNA.	0.0953	-0.20665	-0.30195
1423	1140.11	0.8012	642355	ILMN_1670716	LOC642355	XM_925886.1	PREDICTED: Homo sapiens similar to Nucleoside diphosphate kinase, mitochondrial precursor (NDP kinase, mitochondrial) (NDK) (nm23-H4) (Nucleoside diphosphate kinase D) (NDPKD) (LOC642355), mRNA.	0.0766	-0.2271	-0.30375
1457	1167.51	0.8013	158301	ILMN_1767263	LOC158301	XM_925839.1	PREDICTED: Homo sapiens hypothetical protein LOC158301 (LOC158301), mRNA.	0.41065	0.4367	0.02605
1426	1142.7	0.8013	376412	ILMN_1737698	RNF126P1	NR_002818.2	Homo sapiens ring finger protein 126 pseudogene 1 (RNF126P1), non-coding RNA.	0.24305	-0.0857	-0.32875
1436	1151.59	0.8014	56112	ILMN_1654228	PCDHGA3	NM_032011.1	Homo sapiens protocadherin gamma subfamily A, 3 (PCDHGA3), transcript variant 2, mRNA.	-0.24515	0.08265	0.32775
1437	1151.59	0.8014		ILMN_1902123		AK125357	Homo sapiens cDNA FLJ43367 fis, clone NT2RP8000435	-0.04055	0.0189	0.05945
1474	1181.33	0.8014	10060	ILMN_1751453	ABCC9	NM_020297.1	Homo sapiens ATP-binding cassette, sub-family C (CFTR/MRP), member 9 (ABCC9), transcript variant SUR2B, mRNA.	-0.0964	-0.0432	0.0532
1459	1169.26	0.8014	6722	ILMN_1803398	SRF	NM_003131.2	Homo sapiens serum response factor (c-fos serum response element-binding transcription factor) (SRF), mRNA.	0.36325	0.02535	-0.3379
1434	1150.29	0.8016	4848	ILMN_1772651	CNOT2	NM_014515.4	Homo sapiens CCR4-NOT transcription complex, subunit 2 (CNOT2), mRNA.	-0.7781	-1.11695	-0.33885
1472	1180.01	0.8016	3421	ILMN_1802706	IDH3G	NM_174869.1	Homo sapiens isocitrate dehydrogenase 3 (NAD+) gamma (IDH3G), nuclear gene encoding mitochondrial protein, transcript variant 2, mRNA.	0.12965	0.45945	0.3298
1448	1160.74	0.8016		ILMN_1856669		CR749394	Homo sapiens mRNA; cDNA DKFZp686B23135 (from clone DKFZp686B23135)	0.03315	-0.0989	-0.13205
1453	1164.66	0.8016		ILMN_1832477		AK024304	Homo sapiens cDNA FLJ14242 fis, clone OVARC1000678	0.1254	-0.1787	-0.30415
1425	1142.27	0.8016	9631	ILMN_1761772	NUP155	NM_153485.1	Homo sapiens nucleoporin 155kDa (NUP155), transcript variant 1, mRNA.	-0.1786	-0.4849	-0.30635
1435	1150.29	0.8016	3983	ILMN_1731610	ABLIM1	NM_006720.3	Homo sapiens actin binding LIM protein 1 (ABLIM1), transcript variant 4, mRNA.	0.2464	-0.1229	-0.36925
1458	1168.82	0.8017	10901	ILMN_1762666	DHRS4	NM_021004.2	Homo sapiens dehydrogenase/reductase (SDR family) member 4 (DHRS4), mRNA.	0.03475	0.3638	0.32905
1450	1162.48	0.8017	5378	ILMN_1700847	PMS1	NM_000534.3	Homo sapiens PMS1 postmeiotic segregation increased 1 (S. cerevisiae) (PMS1), mRNA.	-0.01095	-0.08105	-0.07005
1452	1164.23	0.8018	649679	ILMN_1676036	LOC649679	XM_945045.1	PREDICTED: Homo sapiens similar to Tubulin beta-4q chain, transcript variant 2 (LOC649679), mRNA.	0.3534	0.65625	0.3029
1460	1170.57	0.8018	51535	ILMN_1706593	PPHLN1	NM_016488.5	Homo sapiens periphilin 1 (PPHLN1), transcript variant 1, mRNA.	-0.44225	-0.12545	0.3168
1424	1141.84	0.8019	9869	ILMN_1718207	SETDB1	NM_012432.2	Homo sapiens SET domain, bifurcated 1 (SETDB1), mRNA.	-0.64895	-0.33505	0.3139
1447	1160.3	0.8019	2781	ILMN_1766182	GNAZ	NM_002073.2	Homo sapiens guanine nucleotide binding protein (G protein), alpha z polypeptide (GNAZ), mRNA.	-0.1919	-0.1065	0.08535
1471	1179.57	0.8019	122553	ILMN_2272967	TRAPPC6B	NM_001079537.1	Homo sapiens trafficking protein particle complex 6B (TRAPPC6B), transcript variant 1, mRNA.	0.0334	0.015	-0.01845
1451	1163.57	0.8019		ILMN_1894057		AK125806	Homo sapiens cDNA FLJ43818 fis, clone TESTI4001923	-0.0112	-0.0927	-0.0815
1475	1183.09	0.8021	57134	ILMN_1713807	MAN1C1	NM_020379.2	Homo sapiens mannosidase, alpha, class 1C, member 1 (MAN1C1), mRNA.	-0.21475	-0.5327	-0.3179
1501	1204.99	0.8028	8613	ILMN_1672608	PPAP2B	NM_003713.3	Homo sapiens phosphatidic acid phosphatase type 2B (PPAP2B), transcript variant 1, mRNA.	-0.20135	0.104	0.30535
1499	1203.43	0.8028	1828	ILMN_1794662	DSG1	NM_001942.2	Homo sapiens desmoglein 1 (DSG1), mRNA.	0.0761	0.0212	-0.0549
1508	1210.77	0.8029	1942	ILMN_2371053	EFNA1	NM_004428.2	Homo sapiens ephrin-A1 (EFNA1), transcript variant 1, mRNA.	0.49225	0.5097	0.0175
1509	1211.66	0.803	137835	ILMN_1674402	TMEM71	NM_144649.1	Homo sapiens transmembrane protein 71 (TMEM71), mRNA.	-0.36885	-0.037	0.33185
1500	1204.54	0.803	2169	ILMN_1740479	FABP2	NM_000134.2	Homo sapiens fatty acid binding protein 2, intestinal (FABP2), mRNA.	0.19405	-0.1106	-0.30465
1505	1208.77	0.8032	399937	ILMN_1753619	LOC399937	XM_374917.3	PREDICTED: Homo sapiens similar to tripartite motif protein 39, transcript variant 1 (LOC399937), mRNA.	-0.0855	-0.08625	-0.00085
1498	1203.21	0.8032	747	ILMN_1683682	DAGLA	NM_006133.1	Homo sapiens diacylglycerol lipase, alpha (DAGLA), mRNA.	0.01035	-0.3028	-0.3131
1507	1210.55	0.8033	400965	ILMN_1767303	LOC400965	NM_001013677.1	Homo sapiens hypothetical gene supported by AK098018 (LOC400965), mRNA.	-0.00515	-0.05485	-0.0497
1504	1208.32	0.8034	5664	ILMN_1714417	PSEN2	NM_012486.1	Homo sapiens presenilin 2 (Alzheimer disease 4) (PSEN2), transcript variant 2, mRNA.	-0.0823	-0.13575	-0.05345
1506	1210.1	0.8035		ILMN_1915895		AI703186	wd92g10.x1 NCI_CGAP_Lu24 Homo sapiens cDNA clone IMAGE:2339106 3, mRNA sequence	-0.0782	0.24035	0.31855
1502	1207.21	0.8037	643446	ILMN_1676503	LOC643446	XM_001131589.1	PREDICTED: Homo sapiens similar to ribonucleic acid binding protein S1, transcript variant 2 (LOC643446), mRNA.	-0.1385	-0.2094	-0.07085
1503	1208.1	0.8038		ILMN_1817239		DA160411	DA160411 BRAMY2 Homo sapiens cDNA clone BRAMY2020409 5, mRNA sequence	0.0519	-0.25265	-0.30455
1513	1216.35	0.8039		ILMN_1854469		AK130049	Homo sapiens cDNA FLJ26539 fis, clone KDN09310	-1.50155	-1.1788	0.3228
1512	1216.35	0.8039	9810	ILMN_1808712	RNF40	NM_014771.2	Homo sapiens ring finger protein 40 (RNF40), mRNA.	0.22505	0.18605	-0.03895
1514	1217.46	0.8041	647102	ILMN_1652700	LOC647102	XM_935750.1	PREDICTED: Homo sapiens ETS domain protein Elk-1-like (LOC647102), mRNA.	-0.09255	0.23185	0.3244
1515	1218.36	0.8042	55068	ILMN_1713471	ENOX1	NM_017993.1	Homo sapiens ecto-NOX disulfide-thiol exchanger 1 (ENOX1), mRNA.	-0.06695	0.2462	0.31315
1510	1214.56	0.8043	344558	ILMN_1743275	SH3RF3	NM_001099289.1	Homo sapiens SH3 domain containing ring finger 3 (SH3RF3), mRNA.	-0.66405	-0.53315	0.1309
1518	1221.04	0.8044	6809	ILMN_1659544	STX3	NM_004177.3	Homo sapiens syntaxin 3 (STX3), mRNA.	-0.75115	-0.751	0.0002
1516	1220.59	0.8046	55812	ILMN_1652409	SPATA7	NM_001040428.2	Homo sapiens spermatogenesis associated 7 (SPATA7), transcript variant 2, mRNA.	-0.6909	-0.81475	-0.12385
1517	1220.59	0.8046	9020	ILMN_1724070	MAP3K14	NM_003954.2	Homo sapiens mitogen-activated protein kinase kinase kinase 14 (MAP3K14), mRNA.	-0.35515	-0.0533	0.30185
1511	1215.68	0.8046	8562	ILMN_2168952	DENR	NM_003677.3	Homo sapiens density-regulated protein (DENR), mRNA.	0.1811	0.2924	0.1113
1519	1223.28	0.8053	9497	ILMN_1808354	SLC4A7	NM_003615.3	Homo sapiens solute carrier family 4, sodium bicarbonate cotransporter, member 7 (SLC4A7), mRNA.	-0.08695	-0.42545	-0.3385
1521	1225.52	0.8057	10276	ILMN_2267535	NET1	NM_005863.3	Homo sapiens neuroepithelial cell transforming 1 (NET1), transcript variant 2, mRNA.	0.8201	0.81415	-0.00595
1520	1225.52	0.8057		ILMN_1893238		BU676456	UI-CF-DU1-aag-p-24-0-UI.s1 UI-CF-DU1 Homo sapiens cDNA clone UI-CF-DU1-aag-p-24-0-UI 3, mRNA sequence	0.0532	0.04155	-0.0117
1522	1226.42	0.8058	27132	ILMN_2313946	CPNE7	NM_153636.1	Homo sapiens copine VII (CPNE7), transcript variant 1, mRNA.	-0.1104	0.19295	0.30335
1525	1228.88	0.8058	55332	ILMN_1669376	DRAM	NM_018370.2	Homo sapiens damage-regulated autophagy modulator (DRAM), mRNA.	0.49355	0.19255	-0.301
1523	1227.76	0.8061	1107	ILMN_2370414	CHD3	NM_001005273.1	Homo sapiens chromodomain helicase DNA binding protein 3 (CHD3), transcript variant 1, mRNA.	0.44555	0.10275	-0.34275
1524	1228.66	0.8062	1628	ILMN_1715555	DBP	NM_001352.2	Homo sapiens D site of albumin promoter (albumin D-box) binding protein (DBP), mRNA.	-0.5487	-0.55055	-0.0018
1526	1233.82	0.8085	79159	ILMN_1759991	MGC3731	NM_024313.1	Homo sapiens hypothetical protein MGC3731 (MGC3731), mRNA.	-0.4974	-0.19735	0.30005
1527	1235.62	0.8092	284207	ILMN_1801610	METRNL	XM_941466.2	PREDICTED: Homo sapiens meteorin, glial cell differentiation regulator-like (METRNL), mRNA.	0.28595	0.38025	0.09425
1529	1238.1	0.8097		ILMN_1893741		AA437218	zv54b02.s1 Soares_testis_NHT Homo sapiens cDNA clone IMAGE:757419 3, mRNA sequence	-0.03575	-0.1488	-0.11305
1530	1239	0.8098	53349	ILMN_2358382	ZFYVE1	NM_021260.1	Homo sapiens zinc finger, FYVE domain containing 1 (ZFYVE1), transcript variant 1, mRNA.	-0.14	-0.443	-0.303
1528	1237.42	0.8098	8464	ILMN_1813277	SUPT3H	NM_181356.1	Homo sapiens suppressor of Ty 3 homolog (S. cerevisiae) (SUPT3H), transcript variant 2, mRNA.	0.487	0.17365	-0.31335
1532	1241.03	0.8101	159491	ILMN_1664488	C10orf64	XM_942736.1	PREDICTED: Homo sapiens chromosome 10 open reading frame 64 (C10orf64), mRNA.	0.06355	0.1139	0.0503
1531	1240.58	0.8103	401002	ILMN_1686852	LOC401002	XR_018284.1	PREDICTED: Homo sapiens similar to single-stranded DNA-binding protein isoform a (LOC401002), mRNA.	-0.1839	-0.2535	-0.0696
1550	1257.55	0.8113	80110	ILMN_1763641	ZNF614	NM_025040.2	Homo sapiens zinc finger protein 614 (ZNF614), mRNA.	0.4719	0.78215	0.3102
1543	1252.33	0.8116	2130	ILMN_2413251	EWSR1	NM_013986.2	Homo sapiens Ewing sarcoma breakpoint region 1 (EWSR1), transcript variant EWS-b, mRNA.	0.0256	-0.04815	-0.07375
1534	1245.09	0.8117	92906	ILMN_1791575	HNRPLL	NM_138394.2	Homo sapiens heterogeneous nuclear ribonucleoprotein L-like (HNRPLL), mRNA.	-0.0881	0.0696	0.15775
1549	1257.32	0.8117	1421	ILMN_2100574	CRYGD	NM_006891.2	Homo sapiens crystallin, gamma D (CRYGD), mRNA.	-0.0535	0.0336	0.08715
1542	1251.65	0.8117	22950	ILMN_1750876	SLC4A1AP	NM_018158.1	Homo sapiens solute carrier family 4 (anion exchanger), member 1, adaptor protein (SLC4A1AP), mRNA.	-0.21195	-0.2383	-0.0264
1541	1251.65	0.8117		ILMN_1863175		DB302859	DB302859 BRAMY2 Homo sapiens cDNA clone BRAMY2043359 3, mRNA sequence	0.2717	-0.05445	-0.3261
1544	1253.46	0.8118	158511	ILMN_1737640	CSAG1	NM_153479.1	Homo sapiens chondrosarcoma associated gene 1 (CSAG1), transcript variant b, mRNA.	0.49195	0.4488	-0.0432
1548	1256.87	0.8119	117145	ILMN_1682120	THEM4	NM_053055.3	Homo sapiens thioesterase superfamily member 4 (THEM4), mRNA.	-0.0263	-0.0791	-0.0528
1533	1244.64	0.8119	11260	ILMN_2188374	XPOT	NM_007235.3	Homo sapiens exportin, tRNA (nuclear export receptor for tRNAs) (XPOT), mRNA.	-0.00635	-0.31215	-0.3058
1552	1260.05	0.8119	25966	ILMN_2384513	C2CD2	NM_199050.2	Homo sapiens C2 calcium-dependent domain containing 2 (C2CD2), transcript variant 2, mRNA.	-0.06275	-0.3947	-0.33195
1545	1254.6	0.812	649	ILMN_1800412	BMP1	NM_006129.2	Homo sapiens bone morphogenetic protein 1 (BMP1), transcript variant BMP1-3, mRNA.	0.1693	0.48525	0.31595
1551	1259.36	0.812		ILMN_1887319		AA729178	nx54g07.s1 NCI_CGAP_Alv1 Homo sapiens cDNA clone IMAGE:1266108, mRNA sequence	-0.21525	0.09175	0.30695
1547	1256.19	0.812	654254	ILMN_1734939	LOC654254	XM_942294.1	PREDICTED: Homo sapiens similar to zinc finger protein 595 (LOC654254), mRNA.	0.26095	-0.06925	-0.3302
1539	1249.84	0.8121	10274	ILMN_1792435	STAG1	NM_005862.2	Homo sapiens stromal antigen 1 (STAG1), mRNA.	-1.034	-0.7306	0.30345
1555	1263	0.8122		ILMN_1885219		CA429313	UI-H-FH1-bfm-e-05-0-UI.s1 NCI_CGAP_FH1 Homo sapiens cDNA clone UI-H-FH1-bfm-e-05-0-UI 3, mRNA sequence	-0.13885	0.23255	0.3715
1559	1266.19	0.8122	9936	ILMN_2070940	CD302	NM_014880.3	Homo sapiens CD302 molecule (CD302), mRNA.	0.05775	0.12515	0.06745
1558	1265.73	0.8124	64321	ILMN_1671092	SOX17	NM_022454.3	Homo sapiens SRY (sex determining region Y)-box 17 (SOX17), mRNA.	1.4318	1.38215	-0.04965
1546	1255.96	0.8124	401472	ILMN_1807093	FLJ45248	NM_207505.1	Homo sapiens FLJ45248 protein (FLJ45248), mRNA.	-0.6367	-0.93885	-0.30215
1561	1268.92	0.8124	57835	ILMN_2273224	SLC4A5	NM_133478.2	Homo sapiens solute carrier family 4, sodium bicarbonate cotransporter, member 5 (SLC4A5), transcript variant c, mRNA.	-0.02005	0.2869	0.30695
1554	1262.55	0.8124	10753	ILMN_1731073	CAPN9	NM_016452.1	Homo sapiens calpain 9 (CAPN9), transcript variant 2, mRNA.	-0.06185	-0.07825	-0.01635
1556	1264.14	0.8124	123016	ILMN_2401927	TTC8	NM_144596.2	Homo sapiens tetratricopeptide repeat domain 8 (TTC8), transcript variant 1, mRNA.	-0.0419	-0.3405	-0.29855
1562	1268.92	0.8124	56950	ILMN_1721605	SMYD2	NM_020197.1	Homo sapiens SET and MYND domain containing 2 (SMYD2), mRNA.	0.03275	-0.2761	-0.30885
1537	1249.62	0.8125	157983	ILMN_1717248	C9orf66	NM_152569.1	Homo sapiens chromosome 9 open reading frame 66 (C9orf66), mRNA.	0.19525	0.49495	0.2997
1538	1249.62	0.8125	159686	ILMN_2100287	CCDC147	NM_001008723.1	Homo sapiens coiled-coil domain containing 147 (CCDC147), mRNA.	0.0959	-0.2053	-0.30125
1536	1248.03	0.8125	401492	ILMN_1694458	FLJ41200	XM_379623.3	PREDICTED: Homo sapiens hypothetical gene supported by AK123194 (FLJ41200), mRNA.	0.13175	-0.1754	-0.30715
1540	1251.2	0.8125		ILMN_1840438		BG206791	RST26246 Athersys RAGE Library Homo sapiens cDNA, mRNA sequence	0.1958	-0.12195	-0.31775
1535	1248.03	0.8125	79885	ILMN_1684690	HDAC11	NM_024827.1	Homo sapiens histone deacetylase 11 (HDAC11), mRNA.	0.26865	-0.06125	-0.32985
1553	1262.09	0.8127		ILMN_1882557		AK094212	Homo sapiens cDNA FLJ36893 fis, clone BRACE2000640	-0.002	0.05295	0.05495
1557	1265.51	0.8128	2035	ILMN_1667408	EPB41	NM_004437.2	Homo sapiens erythrocyte membrane protein band 4.1 (elliptocytosis 1, RH-linked) (EPB41), transcript variant 3, mRNA.	-0.03155	-5e-05	0.03145
1560	1268.01	0.8128	400073	ILMN_1753265	FLJ40142	NM_207435.1	Homo sapiens FLJ40142 protein (FLJ40142), mRNA.	0.10615	-0.2592	-0.36535
1565	1273.49	0.8137	27443	ILMN_1671171	CECR2	NM_031413.2	Homo sapiens cat eye syndrome chromosome region, candidate 2 (CECR2), mRNA.	-0.217	-0.16565	0.0513
1578	1284.25	0.8138		ILMN_1831882		AA854123	aj71c01.s1 Soares_parathyroid_tumor_NbHPA Homo sapiens cDNA clone IMAGE:1401888 3, mRNA sequence	-0.0355	-0.04115	-0.0057
1577	1283.56	0.8139	134430	ILMN_1727184	WDR36	NM_139281.2	Homo sapiens WD repeat domain 36 (WDR36), mRNA.	-0.25525	-0.32235	-0.06705
1563	1272.35	0.814	161829	ILMN_1694772	EXDL1	NM_152596.2	Homo sapiens exonuclease 3-5 domain-like 1 (EXDL1), mRNA.	0.1768	-0.16935	-0.34615
1564	1273.26	0.8141	200634	ILMN_1700728	KRTCAP3	NM_173853.2	Homo sapiens keratinocyte associated protein 3 (KRTCAP3), mRNA.	0.15865	0.2986	0.13995
1568	1276.46	0.8141		ILMN_1876372		BM668486	UI-E-CL1-aff-j-13-0-UI.s2 UI-E-CL1 Homo sapiens cDNA clone UI-E-CL1-aff-j-13-0-UI 3, mRNA sequence	0.09005	-0.23295	-0.323
1579	1285.63	0.8142	8379	ILMN_2358069	MAD1L1	NM_001013836.1	Homo sapiens MAD1 mitotic arrest deficient-like 1 (yeast) (MAD1L1), transcript variant 2, mRNA.	-0.6821	-0.2725	0.4096
1567	1276	0.8143	9442	ILMN_1716876	MED27	NM_004269.2	Homo sapiens mediator complex subunit 27 (MED27), mRNA.	-0.84715	-0.54795	0.29925
1575	1283.33	0.8143	23367	ILMN_1812395	LARP1	NM_015315.3	Homo sapiens La ribonucleoprotein domain family, member 1 (LARP1), transcript variant 1, mRNA.	-0.12455	0.17925	0.30375
1572	1280.12	0.8143	1912	ILMN_1808047	PHC2	NM_004427.3	Homo sapiens polyhomeotic homolog 2 (Drosophila) (PHC2), transcript variant 2, mRNA.	-0.15525	-0.2896	-0.13435
1576	1283.33	0.8143	26271	ILMN_1710676	FBXO5	NM_012177.2	Homo sapiens F-box protein 5 (FBXO5), mRNA.	0.0346	-0.27085	-0.30545
1571	1279.66	0.8146	56917	ILMN_2301677	MEIS3	NM_001009813.1	Homo sapiens Meis homeobox 3 (MEIS3), transcript variant 2, mRNA.	-0.09675	0.2915	0.3882
1583	1289.53	0.8146	387700	ILMN_1740076	SLC16A12	NM_213606.1	Homo sapiens solute carrier family 16, member 12 (monocarboxylic acid transporter 12) (SLC16A12), mRNA.	0.07885	-0.2194	-0.29825
1566	1275.77	0.8147	7004	ILMN_1722824	TEAD4	NM_201443.1	Homo sapiens TEA domain family member 4 (TEAD4), transcript variant 3, mRNA.	-0.11955	0.06285	0.1824
1574	1282.41	0.8147	388389	ILMN_1791905	CCDC103	NM_213607.1	Homo sapiens coiled-coil domain containing 103 (CCDC103), mRNA.	-0.12895	-0.1052	0.0237
1573	1282.41	0.8147	3560	ILMN_1684349	IL2RB	NM_000878.2	Homo sapiens interleukin 2 receptor, beta (IL2RB), mRNA.	0.41975	0.0952	-0.32455
1570	1279.21	0.8148	57537	ILMN_1729225	SORCS2	NM_020777.1	Homo sapiens sortilin-related VPS10 domain containing receptor 2 (SORCS2), mRNA.	-0.0376	-0.01055	0.027
1581	1288.38	0.8149		ILMN_1907596		AW204041	UI-H-BI1-aen-e-02-0-UI.s1 NCI_CGAP_Sub3 Homo sapiens cDNA clone IMAGE:2719947 3, mRNA sequence	0.12405	-0.17385	-0.29785
1582	1289.3	0.815		ILMN_1835587		CA393098	cs33e05.y1 Human Retinal pigment epithelium/choroid cDNA (Un-normalized, unamplified): cs Homo sapiens cDNA clone cs33e05 5, mRNA sequence	-0.0757	0.05665	0.13235
1580	1287.69	0.815	79838	ILMN_1730117	TMC5	NM_024780.3	Homo sapiens transmembrane channel-like 5 (TMC5), mRNA.	0.18595	-0.204	-0.39
1569	1278.98	0.8152		ILMN_1874688		BM984024	UI-CF-DU1-abe-c-10-0-UI.s1 UI-CF-DU1 Homo sapiens cDNA clone UI-CF-DU1-abe-c-10-0-UI 3, mRNA sequence	0.0642	0.0078	-0.0564
1585	1292.98	0.8158	90203	ILMN_1768282	SNX21	NM_001042632.1	Homo sapiens sorting nexin family member 21 (SNX21), transcript variant 3, mRNA.	-0.0187	-0.01315	0.00555
1584	1292.52	0.816	861	ILMN_1801504	RUNX1	NM_001754.3	Homo sapiens runt-related transcription factor 1 (acute myeloid leukemia 1; aml1 oncogene) (RUNX1), transcript variant 1, mRNA.	-1.19885	-1.15955	0.0392
1590	1297.59	0.8161	170384	ILMN_1678862	FUT11	NM_173540.2	Homo sapiens fucosyltransferase 11 (alpha (1,3) fucosyltransferase) (FUT11), mRNA.	0.0306	-0.02915	-0.0597
1591	1298.51	0.8162	253175	ILMN_2288290	CDY1B	NM_001003894.1	Homo sapiens chromodomain protein, Y-linked, 1B (CDY1B), transcript variant 1, mRNA.	0.16585	-0.13975	-0.3056
1589	1297.36	0.8165	11075	ILMN_1795679	STMN2	NM_007029.2	Homo sapiens stathmin-like 2 (STMN2), mRNA.	0.6334	0.6921	0.05865
1588	1297.13	0.8168	83857	ILMN_1811426	TMTC1	NM_175861.2	Homo sapiens transmembrane and tetratricopeptide repeat containing 1 (TMTC1), mRNA.	-0.5426	-0.23475	0.3078
1592	1300.59	0.817	4772	ILMN_2384188	NFATC1	NM_172388.1	Homo sapiens nuclear factor of activated T-cells, cytoplasmic, calcineurin-dependent 1 (NFATC1), transcript variant 4, mRNA.	0.04145	-0.01215	-0.05355
1587	1296.9	0.8172	197322	ILMN_1716832	ACSF3	NM_174917.1	Homo sapiens acyl-CoA synthetase family member 3 (ACSF3), mRNA.	-0.3732	-0.05085	0.32235
1586	1296.21	0.8173	3601	ILMN_1665682	IL15RA	NM_002189.2	Homo sapiens interleukin 15 receptor, alpha (IL15RA), transcript variant 1, mRNA.	0.55535	0.25825	-0.29715
1598	1306.37	0.8175	901	ILMN_2228732	CCNG2	NM_004354.1	Homo sapiens cyclin G2 (CCNG2), mRNA.	0.05005	0.395	0.34495
1594	1303.13	0.8175	80146	ILMN_1776334	UXS1	NM_025076.3	Homo sapiens UDP-glucuronate decarboxylase 1 (UXS1), mRNA.	0.0137	-0.1458	-0.1595
1599	1307.29	0.8176	598	ILMN_1742410	BCL2L1	NM_138578.1	Homo sapiens BCL2-like 1 (BCL2L1), nuclear gene encoding mitochondrial protein, transcript variant 1, mRNA.	-0.6512	-1.03855	-0.38735
1596	1305.21	0.8178	22924	ILMN_1734290	MAPRE3	NM_012326.2	Homo sapiens microtubule-associated protein, RP/EB family, member 3 (MAPRE3), mRNA.	-0.28415	0.0253	0.30945
1597	1306.14	0.8179	339500	ILMN_2095789	ZNF678	NM_178549.2	Homo sapiens zinc finger protein 678 (ZNF678), mRNA.	-0.19335	0.13875	0.33215
1593	1302.9	0.8179	9990	ILMN_1767992	SLC12A6	NM_001042496.1	Homo sapiens solute carrier family 12 (potassium/chloride transporters), member 6 (SLC12A6), transcript variant 5, mRNA.	-0.0118	-0.0056	0.00625
1595	1304.75	0.818	7412	ILMN_1766955	VCAM1	NM_001078.2	Homo sapiens vascular cell adhesion molecule 1 (VCAM1), transcript variant 1, mRNA.	0.17395	-0.12295	-0.2969
1603	1312.85	0.819	8771	ILMN_2331231	TNFRSF6B	NM_032945.2	Homo sapiens tumor necrosis factor receptor superfamily, member 6b, decoy (TNFRSF6B), transcript variant M68C, mRNA.	-0.08415	0.024	0.10815
1600	1310.54	0.8191	144203	ILMN_2255001	OVOS2	NM_001080502.1	Homo sapiens ovostatin 2 (OVOS2), mRNA.	-0.10735	0.2274	0.33475
1601	1311.46	0.8192	79861	ILMN_1670385	TUBAL3	NM_024803.1	Homo sapiens tubulin, alpha-like 3 (TUBAL3), mRNA.	0.33405	0.63335	0.2993
1618	1326.57	0.8194	440918	ILMN_1709065	LOC440918	XM_943663.1	PREDICTED: Homo sapiens hypothetical LOC440918 (LOC440918), mRNA.	-0.14095	0.15815	0.2991
1602	1312.62	0.8194	5129	ILMN_1668067	PCTK3	NM_212503.1	Homo sapiens PCTAIRE protein kinase 3 (PCTK3), transcript variant 1, mRNA.	0.01955	0.0166	-0.00295
1619	1326.57	0.8194	79657	ILMN_1766916	RPAP3	NM_024604.1	Homo sapiens RNA polymerase II associated protein 3 (RPAP3), mRNA.	-0.3001	-0.37185	-0.07175
1606	1316.34	0.8196	7035	ILMN_1701032	TFPI	NM_001032281.2	Homo sapiens tissue factor pathway inhibitor (lipoprotein-associated coagulation inhibitor) (TFPI), transcript variant 2, mRNA.	-0.0179	0.3213	0.3392
1616	1324.48	0.8196	390167	ILMN_2136737	OR5M10	NM_001004741.1	Homo sapiens olfactory receptor, family 5, subfamily M, member 10 (OR5M10), mRNA.	0.0236	-0.0438	-0.0674
1617	1325.64	0.8198	9695	ILMN_1779828	EDEM1	NM_014674.1	Homo sapiens ER degradation enhancer, mannosidase alpha-like 1 (EDEM1), mRNA.	0.03645	0.1508	0.1144
1614	1324.24	0.82	440345	ILMN_1669657	LOC440345	XM_933717.1	PREDICTED: Homo sapiens hypothetical protein LOC440345, transcript variant 6 (LOC440345), mRNA.	-0.641	-0.4902	0.1508
1605	1316.1	0.82	64921	ILMN_2139035	CASD1	NM_022900.3	Homo sapiens CAS1 domain containing 1 (CASD1), mRNA.	-0.42495	-0.47915	-0.05415
1615	1324.24	0.82	145781	ILMN_2402581	Gcom1	NM_001018100.1	Homo sapiens GRINL1A combined protein (Gcom1), transcript variant 12, mRNA.	-0.0749	-0.3745	-0.2996
1607	1318.19	0.8203	5930	ILMN_1665135	RBBP6	NM_032626.5	Homo sapiens retinoblastoma binding protein 6 (RBBP6), transcript variant 3, mRNA.	-0.09895	0.0938	0.19275
1608	1319.12	0.8204	23742	ILMN_1801053	C15orf2	NM_018958.2	Homo sapiens chromosome 15 open reading frame 2 (C15orf2), mRNA.	-0.079	0.22125	0.3002
1604	1315.87	0.8204	115992	ILMN_1695356	RNF166	NM_178841.2	Homo sapiens ring finger protein 166 (RNF166), mRNA.	0.1658	0.17795	0.0121
1613	1323.55	0.8205	647993	ILMN_1764654	LOC647993	XM_937048.1	PREDICTED: Homo sapiens hypothetical protein LOC647993 (LOC647993), mRNA.	-0.02	0.0781	0.0981
1620	1329.14	0.8205	387129	ILMN_1704206	NPSR1	NM_207172.1	Homo sapiens neuropeptide S receptor 1 (NPSR1), transcript variant 1, mRNA.	-0.23195	-0.22295	0.009
1612	1323.08	0.8208	23596	ILMN_1670844	OPN3	NM_014322.2	Homo sapiens opsin 3 (OPN3), mRNA.	1.101	0.7992	-0.30185
1611	1322.61	0.821		ILMN_1819127		AI769911	wj30d03.x1 NCI_CGAP_Kid12 Homo sapiens cDNA clone IMAGE:2404325 3, mRNA sequence	0.0847	0.01225	-0.07245
1610	1321.92	0.8211	23768	ILMN_1769615	FLRT2	NM_013231.4	Homo sapiens fibronectin leucine rich transmembrane protein 2 (FLRT2), mRNA.	-0.4437	-0.59105	-0.1473
1609	1321.45	0.8213	54820	ILMN_1739805	NDE1	NM_017668.1	Homo sapiens nudE nuclear distribution gene E homolog 1 (A. nidulans) (NDE1), mRNA.	-1.2551	-1.1626	0.0925
1621	1331.48	0.8214	9162	ILMN_1718266	DGKI	NM_004717.2	Homo sapiens diacylglycerol kinase, iota (DGKI), mRNA.	0.04055	-0.2572	-0.2978
1623	1334.51	0.8223	6617	ILMN_2093389	SNAPC1	NM_003082.2	Homo sapiens small nuclear RNA activating complex, polypeptide 1, 43kDa (SNAPC1), mRNA.	-0.0853	-0.38125	-0.2959
1643	1352.11	0.8225	1727	ILMN_1740441	CYB5R3	NM_000398.4	Homo sapiens cytochrome b5 reductase 3 (CYB5R3), transcript variant M, mRNA.	-0.15345	0.14805	0.3015
1644	1352.11	0.8225	3340	ILMN_1807283	NDST1	NM_001543.3	Homo sapiens N-deacetylase/N-sulfotransferase (heparan glucosaminyl) 1 (NDST1), mRNA.	-0.0745	0.04995	0.1244
1622	1334.05	0.8225	29118	ILMN_2127897	DDX25	NM_013264.2	Homo sapiens DEAD (Asp-Glu-Ala-Asp) box polypeptide 25 (DDX25), mRNA.	0.0952	-0.20355	-0.29875
1649	1357.29	0.8226	57504	ILMN_1768751	MTA3	NM_020744.2	Homo sapiens metastasis associated 1 family, member 3 (MTA3), mRNA.	-0.9384	-0.63855	0.29985
1650	1357.29	0.8226	28981	ILMN_2254123	IFT81	NM_031473.2	Homo sapiens intraflagellar transport 81 homolog (Chlamydomonas) (IFT81), transcript variant 2, mRNA.	-0.14395	0.17295	0.3169
1738	1429.7	0.8226	23583	ILMN_1804642	SMUG1	NM_014311.1	Homo sapiens single-strand-selective monofunctional uracil-DNA glycosylase 1 (SMUG1), mRNA.	-0.42815	-0.12065	0.3075
1737	1429.7	0.8226	2235	ILMN_1774091	FECH	NM_000140.2	Homo sapiens ferrochelatase (protoporphyria) (FECH), nuclear gene encoding mitochondrial protein, transcript variant 2, mRNA.	0.2682	-0.03125	-0.29945
1727	1420.75	0.8227	79717	ILMN_2396996	PPCS	NM_001077447.1	Homo sapiens phosphopantothenoylcysteine synthetase (PPCS), transcript variant 2, mRNA.	0.31505	-0.0025	-0.3176
1726	1420.27	0.8229	7620	ILMN_2176882	ZNF69	NM_021915.1	Homo sapiens zinc finger protein 69 (ZNF69), mRNA.	-0.01755	0.1052	0.1227
1731	1424.38	0.8229	646407	ILMN_1711276	LOC646407	XM_929333.1	PREDICTED: Homo sapiens similar to mucosal vascular addressin cell adhesion molecule 1 isoform a precursor (LOC646407), mRNA.	-0.4192	-0.41565	0.00355
1624	1336.39	0.8229	2965	ILMN_2157957	GTF2H1	NM_005316.2	Homo sapiens general transcription factor IIH, polypeptide 1, 62kDa (GTF2H1), mRNA.	-0.0598	-0.14295	-0.08315
1728	1421.96	0.8229	3459	ILMN_1675939	IFNGR1	NM_000416.1	Homo sapiens interferon gamma receptor 1 (IFNGR1), mRNA.	0.4556	0.16035	-0.2952
1722	1417.14	0.823	6566	ILMN_1757052	SLC16A1	NM_003051.3	Homo sapiens solute carrier family 16, member 1 (monocarboxylic acid transporter 1) (SLC16A1), mRNA.	0.025	-0.05875	-0.0837
1719	1414.97	0.8231	5861	ILMN_2118864	RAB1A	NM_004161.3	Homo sapiens RAB1A, member RAS oncogene family (RAB1A), mRNA.	-0.26485	0.0524	0.31725
1730	1423.89	0.8231	154865	ILMN_1682616	IQUB	NM_178827.3	Homo sapiens IQ motif and ubiquitin domain containing (IQUB), mRNA.	0.1074	-0.18515	-0.29255
1720	1415.69	0.8231	29985	ILMN_1746986	SLC39A3	NM_213568.1	Homo sapiens solute carrier family 39 (zinc transporter), member 3 (SLC39A3), transcript variant 2, mRNA.	0.17325	-0.1203	-0.2935
1647	1355.64	0.8231	6920	ILMN_1726928	TCEA3	NM_003196.1	Homo sapiens transcription elongation factor A (SII), 3 (TCEA3), mRNA.	0.42645	0.12765	-0.29885
1656	1363.2	0.8232	23357	ILMN_1665871	ANGEL1	NM_015305.2	Homo sapiens angel homolog 1 (Drosophila) (ANGEL1), mRNA.	0.201	0.25005	0.04905
1642	1351.64	0.8232		ILMN_1870311		BU740608	UI-E-EJ0-aif-j-18-0-UI.s1 UI-E-EJ0 Homo sapiens cDNA clone UI-E-EJ0-aif-j-18-0-UI 3, mRNA sequence	-0.03365	-0.04025	-0.00655
1725	1420.03	0.8232	4673	ILMN_1705876	NAP1L1	NM_139207.1	Homo sapiens nucleosome assembly protein 1-like 1 (NAP1L1), transcript variant 1, mRNA.	0.26535	0.0534	-0.21195
1723	1419.31	0.8233	5743	ILMN_1677511	PTGS2	NM_000963.1	Homo sapiens prostaglandin-endoperoxide synthase 2 (prostaglandin G/H synthase and cyclooxygenase) (PTGS2), mRNA.	1.09955	1.5249	0.4253
1721	1416.9	0.8233	402377	ILMN_1704789	LOC402377	XM_378080.4	PREDICTED: Homo sapiens similar to UDP-Gal:betaGlcNAc beta 1,3-galactosyltransferase, polypeptide 4 (LOC402377), mRNA.	-0.2813	-0.22195	0.0594
1729	1423.41	0.8233	552891	ILMN_1767809	LOC552891	NM_004125.2	Homo sapiens hypothetical protein LOC552891 (LOC552891), mRNA.	0.18065	0.19815	0.01745
1724	1419.31	0.8233	440503	ILMN_2209993	LSDP5	NM_001013706.2	Homo sapiens lipid storage droplet protein 5 (LSDP5), mRNA.	0.2404	0.22115	-0.01925
1709	1407.03	0.8233	27236	ILMN_2403911	ARFIP1	NM_001025593.1	Homo sapiens ADP-ribosylation factor interacting protein 1 (ARFIP1), transcript variant 2, mRNA.	-0.11725	-0.15585	-0.03855
1734	1427.76	0.8234		ILMN_1901540		BQ710274	AGENCOURT_7977354 NIH_MGC_113 Homo sapiens cDNA clone IMAGE:6215948 5, mRNA sequence	-0.12205	0.0214	0.14345
1736	1429.45	0.8234	114788	ILMN_1659781	CSMD3	NM_052900.2	Homo sapiens CUB and Sushi multiple domains 3 (CSMD3), transcript variant c, mRNA.	-0.19765	-0.22105	-0.0234
1710	1408.23	0.8235	858	ILMN_2360730	CAV2	NM_001233.3	Homo sapiens caveolin 2 (CAV2), transcript variant 1, mRNA.	-0.16325	0.1904	0.35365
1646	1355.41	0.8235	83636	ILMN_1718365	C19orf12	NM_001031726.2	Homo sapiens chromosome 19 open reading frame 12 (C19orf12), transcript variant 1, mRNA.	-0.30935	-0.01335	0.296
1641	1351.4	0.8235	6708	ILMN_1717935	SPTA1	NM_003126.2	Homo sapiens spectrin, alpha, erythrocytic 1 (elliptocytosis 2) (SPTA1), mRNA.	-0.068	0.2279	0.2959
1645	1354.7	0.8235	9589	ILMN_2260725	WTAP	NM_152857.1	Homo sapiens Wilms tumor 1 associated protein (WTAP), transcript variant 2, mRNA.	-0.0658	0.05255	0.11835
1718	1414.73	0.8235	5682	ILMN_1691809	PSMA1	NM_002786.2	Homo sapiens proteasome (prosome, macropain) subunit, alpha type, 1 (PSMA1), transcript variant 2, mRNA.	0.0063	0.06455	0.0582
1717	1414.01	0.8235	7106	ILMN_2340027	TSPAN4	NM_001025238.1	Homo sapiens tetraspanin 4 (TSPAN4), transcript variant 6, mRNA.	0.0806	0.1152	0.0346
1703	1402.48	0.8235	390174	ILMN_2089097	OR9G1	NM_001005213.1	Homo sapiens olfactory receptor, family 9, subfamily G, member 1 (OR9G1), mRNA.	0.0269	0.04515	0.0183
1655	1362.96	0.8235	644898	ILMN_1674853	LOC644898	XM_932506.1	PREDICTED: Homo sapiens hypothetical protein LOC644898 (LOC644898), mRNA.	0.0552	0.067	0.01175
1735	1428.73	0.8235	26272	ILMN_1656691	FBXO4	NM_012176.2	Homo sapiens F-box protein 4 (FBXO4), transcript variant 1, mRNA.	0.36915	0.35365	-0.0155
1648	1357.06	0.8235	129870	ILMN_1661559	LOC129870	XM_065445.4	PREDICTED: Homo sapiens similar to Nucleolar transcription factor 1 (Upstream binding factor 1) (UBF-1) (Autoantigen NOR-90) (LOC129870), mRNA.	0.09605	0.0338	-0.0623
1699	1399.12	0.8235	22883	ILMN_1720181	CLSTN1	NM_001009566.1	Homo sapiens calsyntenin 1 (CLSTN1), transcript variant 1, mRNA.	0.33995	0.0247	-0.31525
1708	1406.79	0.8236	51174	ILMN_1749253	TUBD1	NM_016261.2	Homo sapiens tubulin, delta 1 (TUBD1), mRNA.	-1.02135	-1.04845	-0.0271
1707	1406.79	0.8236	8739	ILMN_2193706	HRK	NM_003806.1	Homo sapiens harakiri, BCL2 interacting protein (contains only BH3 domain) (HRK), mRNA.	-0.0552	0.26175	0.317
1702	1401.76	0.8236	4161	ILMN_1779501	MC5R	NM_005913.1	Homo sapiens melanocortin 5 receptor (MC5R), mRNA.	0.38215	0.4215	0.03935
1704	1403.43	0.8236	27178	ILMN_2353936	IL1F7	NM_173204.1	Homo sapiens interleukin 1 family, member 7 (zeta) (IL1F7), transcript variant 4, mRNA.	0.0524	-0.2549	-0.3073
1733	1427.52	0.8237	463	ILMN_1808587	ZFHX3	NM_006885.3	Homo sapiens zinc finger homeobox 3 (ZFHX3), mRNA.	-0.82755	-0.4836	0.34395
1716	1413.52	0.8237	3356	ILMN_1715496	HTR2A	NM_000621.2	Homo sapiens 5-hydroxytryptamine (serotonin) receptor 2A (HTR2A), mRNA.	-0.16035	0.16675	0.3271
1639	1349.99	0.8237		ILMN_1871263		AI061394	an29e02.x1 Gessler Wilms tumor Homo sapiens cDNA clone IMAGE:1700090 3, mRNA sequence	-0.2607	0.04285	0.30355
1698	1398.64	0.8237	9376	ILMN_1783756	SLC22A8	NM_004254.2	Homo sapiens solute carrier family 22 (organic anion transporter), member 8 (SLC22A8), mRNA.	-0.13485	-0.058	0.07685
1705	1404.39	0.8237		ILMN_1837688		BQ012231	UI-1-BC1p-asm-c-09-0-UI.s1 NCI_CGAP_Pl3 Homo sapiens cDNA clone UI-1-BC1p-asm-c-09-0-UI 3, mRNA sequence	0.0444	0.09445	0.05
1712	1410.16	0.8237	57152	ILMN_1705080	SLURP1	NM_020427.2	Homo sapiens secreted LY6/PLAUR domain containing 1 (SLURP1), mRNA.	0.11655	-0.177	-0.29355
1706	1405.35	0.8238	51447	ILMN_1683328	IHPK2	NM_001005910.1	Homo sapiens inositol hexaphosphate kinase 2 (IHPK2), transcript variant 3, mRNA.	0.06925	0.37765	0.3084
1715	1412.8	0.8238	8504	ILMN_2057389	PEX3	NM_003630.1	Homo sapiens peroxisomal biogenesis factor 3 (PEX3), mRNA.	-0.15745	-0.0358	0.12165
1714	1412.8	0.8238		ILMN_1915340		BI001508	MR3-HN0153-150101-002-a12 HN0153 Homo sapiens cDNA, mRNA sequence	-0.05035	0.04825	0.0986
1732	1426.79	0.8238	10578	ILMN_2256295	GNLY	NM_012483.1	Homo sapiens granulysin (GNLY), transcript variant 519, mRNA.	0.23	0.2237	-0.00635
1701	1401.28	0.8238	222161	ILMN_2216838	DKFZP586I1420	NR_002186.1	Homo sapiens hypothetical protein DKFZp586I1420 (DKFZP586I1420), non-coding RNA.	0.1268	-0.1673	-0.2941
1654	1362.72	0.8239	63976	ILMN_1655387	PRDM16	NM_022114.2	Homo sapiens PR domain containing 16 (PRDM16), transcript variant 1, mRNA.	-0.0726	0.2234	0.296
1640	1351.17	0.8239	440673	ILMN_1730957	NBPF10	XM_930703.1	PREDICTED: Homo sapiens neuroblastoma breakpoint family, member 10, transcript variant 4 (NBPF10), mRNA.	-0.4943	-0.3261	0.1682
1638	1349.52	0.8239	6683	ILMN_2373556	SPAST	NM_199436.1	Homo sapiens spastin (SPAST), transcript variant 2, mRNA.	-0.5405	-0.4021	0.13835
1637	1349.52	0.8239	5371	ILMN_1728019	PML	XM_942288.1	PREDICTED: Homo sapiens promyelocytic leukemia, transcript variant 12 (PML), mRNA.	0.0122	0.03685	0.0247
1626	1339.9	0.824	8087	ILMN_1679640	FXR1	NM_005087.2	Homo sapiens fragile X mental retardation, autosomal homolog 1 (FXR1), transcript variant 1, mRNA.	-0.68035	-0.3638	0.31655
1653	1362.02	0.824	1024	ILMN_1777913	CDK8	NM_001260.1	Homo sapiens cyclin-dependent kinase 8 (CDK8), mRNA.	-0.86095	-0.5664	0.29455
1696	1398.4	0.824	2790	ILMN_1652003	GNG10	NM_001017998.2	Homo sapiens guanine nucleotide binding protein (G protein), gamma 10 (GNG10), mRNA.	-0.02815	0.29005	0.31825
1625	1338.96	0.824	10523	ILMN_1798083	CHERP	NM_006387.5	Homo sapiens calcium homeostasis endoplasmic reticulum protein (CHERP), mRNA.	-0.04755	0.0358	0.08335
1711	1409.92	0.824		ILMN_1887196		BX110504	BX110504 Soares adult brain N2b5HB55Y Homo sapiens cDNA clone IMAGp998F19310, mRNA sequence	-0.09555	-0.03795	0.0576
1697	1398.4	0.824	64844	ILMN_1717337	2009-03-07	NM_022826.2	Homo sapiens membrane-associated ring finger (C3HC4) 7 (MARCH7), mRNA.	-0.19155	-0.544	-0.35245
1700	1401.04	0.8241	84808	ILMN_1765430	C1orf170	XM_936696.1	PREDICTED: Homo sapiens chromosome 1 open reading frame 170 (C1orf170), mRNA.	-0.2315	-0.1222	0.1092
1691	1393.62	0.8241	29925	ILMN_1773645	GMPPB	NM_021971.1	Homo sapiens GDP-mannose pyrophosphorylase B (GMPPB), transcript variant 2, mRNA.	-0.2129	-0.19005	0.0228
1651	1360.6	0.8241	11079	ILMN_1812067	RER1	NM_007033.3	Homo sapiens RER1 retention in endoplasmic reticulum 1 homolog (S. cerevisiae) (RER1), mRNA.	0.3531	0.0581	-0.295
1652	1361.54	0.8242	4060	ILMN_2167805	LUM	NM_002345.3	Homo sapiens lumican (LUM), mRNA.	0.0864	0.20925	0.12285
1658	1366.51	0.8242	3091	ILMN_1681283	HIF1A	NM_001530.2	Homo sapiens hypoxia-inducible factor 1, alpha subunit (basic helix-loop-helix transcription factor) (HIF1A), transcript variant 1, mRNA.	0.0078	-0.29995	-0.3078
1657	1366.51	0.8242	26267	ILMN_1716952	FBXO10	NM_012166.2	Homo sapiens F-box protein 10 (FBXO10), mRNA.	0.14215	-0.1752	-0.31735
1690	1393.14	0.8243	51009	ILMN_1761969	DERL2	NM_016041.3	Homo sapiens Der1-like domain family, member 2 (DERL2), mRNA.	0.04765	0.39365	0.346
1659	1367.45	0.8243	9617	ILMN_2181992	MTRF1	NM_004294.2	Homo sapiens mitochondrial translational release factor 1 (MTRF1), nuclear gene encoding mitochondrial protein, mRNA.	-0.095	-0.1377	-0.0427
1627	1341.3	0.8244	10197	ILMN_2346573	PSME3	NM_005789.2	Homo sapiens proteasome (prosome, macropain) activator subunit 3 (PA28 gamma; Ki) (PSME3), transcript variant 1, mRNA.	0.23985	-0.06485	-0.3047
1694	1396.73	0.8245	84057	ILMN_2148796	MND1	NM_032117.2	Homo sapiens meiotic nuclear divisions 1 homolog (S. cerevisiae) (MND1), mRNA.	-0.60265	-0.5748	0.02785
1636	1348.82	0.8245	84924	ILMN_2125880	ZNF566	NM_032838.2	Homo sapiens zinc finger protein 566 (ZNF566), mRNA.	-0.2599	-0.61435	-0.35445
1689	1392.66	0.8245	89978	ILMN_2140207	ATPBD4	NM_080650.2	Homo sapiens ATP binding domain 4 (ATPBD4), mRNA.	-0.3357	-0.0411	0.29465
1631	1344.82	0.8245	149069	ILMN_1683690	DCDC2B	NM_001099434.1	Homo sapiens doublecortin domain containing 2B (DCDC2B), mRNA.	0.01035	-0.0521	-0.06245
1713	1412.32	0.8245	646426	ILMN_1699806	LOC646426	XM_929353.1	PREDICTED: Homo sapiens similar to TFIIH basal transcription factor complex helicase XPB subunit (Basic transcription factor 2 89 kDa subunit) (BTF2-p89) (TFIIH 89 kDa subunit) (DNA-repair protein complementing XP-B cells) (Xeroderma pigmentosum group B complementing prot... (LOC646426), mRNA.	0.17175	-0.19475	-0.36645
1693	1396.01	0.8246		ILMN_1907102		CD722838	oj14f12.y1 Human lacrimal gland, unamplified: oj Homo sapiens cDNA clone oj14f12 5, mRNA sequence	-0.19135	0.1031	0.2945
1695	1397.68	0.8246	64288	ILMN_1655748	ZNF323	NM_145909.2	Homo sapiens zinc finger protein 323 (ZNF323), transcript variant 2, mRNA.	-0.27755	-0.23025	0.04735
1687	1392.19	0.8248	246	ILMN_1783443	ALOX15	XM_001131480.1	PREDICTED: Homo sapiens arachidonate 15-lipoxygenase (ALOX15), mRNA.	0.03575	0.3837	0.3479
1688	1392.19	0.8248	440067	ILMN_1813978	LOC440067	XM_495898.2	PREDICTED: Homo sapiens similar to caspase 1 isoform alpha precursor (LOC440067), mRNA.	-0.16715	0.15675	0.32395
1635	1348.58	0.8248		ILMN_1888530		BU619370	UI-H-FL1-bfv-m-01-0-UI.s1 NCI_CGAP_FL1 Homo sapiens cDNA clone UI-H-FL1-bfv-m-01-0-UI 3, mRNA sequence	0.1688	-0.1457	-0.3144
1630	1344.59	0.8249	388714	ILMN_2078124	FMO6P	NR_002601.1	Homo sapiens flavin containing monooxygenase 6 pseudogene (FMO6P), non-coding RNA.	0.06135	0.02105	-0.04025
1692	1395.77	0.8249		ILMN_1853318		BQ272125	ik18f07.y1 HR85 islet Homo sapiens cDNA clone IMAGE: 5781277 5, mRNA sequence	0.0131	-0.28085	-0.29395
1634	1347.88	0.8249	85414	ILMN_1726114	SLC45A3	NM_033102.2	Homo sapiens solute carrier family 45, member 3 (SLC45A3), mRNA.	-0.1221	-0.4182	-0.29615
1632	1346.23	0.8249	80169	ILMN_1702676	C17orf68	XM_938283.2	PREDICTED: Homo sapiens chromosome 17 open reading frame 68 (C17orf68), mRNA.	0.06775	-0.23295	-0.30065
1661	1370.53	0.8251	128553	ILMN_1655611	TSHZ2	NM_173485.4	Homo sapiens teashirt zinc finger homeobox 2 (TSHZ2), mRNA.	-0.75235	-0.4043	0.34805
1660	1369.59	0.8251	645	ILMN_1797793	BLVRB	NM_000713.1	Homo sapiens biliverdin reductase B (flavin reductase (NADPH)) (BLVRB), mRNA.	0.09415	0.19815	0.104
1633	1347.41	0.8251		ILMN_1894624		BC047233	Homo sapiens cDNA clone IMAGE:4830802, partial cds	0.00155	-0.0611	-0.06265
1629	1344.35	0.8253	650029	ILMN_1760991	LOC650029	XM_945483.1	PREDICTED: Homo sapiens similar to RNA-binding protein 4 (RNA-binding motif protein 4) (Lark homolog) (Hlark) (RNA-binding motif protein 4a), transcript variant 2 (LOC650029), mRNA.	-0.25405	0.08115	0.3352
1628	1343.65	0.8253	3688	ILMN_2383934	ITGB1	NM_033669.1	Homo sapiens integrin, beta 1 (fibronectin receptor, beta polypeptide, antigen CD29 includes MDF2, MSK12) (ITGB1), transcript variant 1C-2, mRNA.	-0.0597	-0.3641	-0.3044
1739	1435.51	0.8255	374879	ILMN_1812805	ZNF699	XM_936462.1	PREDICTED: Homo sapiens zinc finger protein 699 (ZNF699), mRNA.	0.64475	0.209	-0.43575
1686	1391.95	0.8256	2589	ILMN_1803977	GALNT1	NM_020474.2	Homo sapiens UDP-N-acetyl-alpha-D-galactosamine:polypeptide N-acetylgalactosaminyltransferase 1 (GalNAc-T1) (GALNT1), mRNA.	-0.18285	-0.32025	-0.1374
1685	1391.23	0.8257	80013	ILMN_1725594	C10orf97	NM_024948.2	Homo sapiens chromosome 10 open reading frame 97 (C10orf97), mRNA.	-0.3534	-0.69915	-0.3457
1684	1390.51	0.8257	2938	ILMN_1701831	GSTA1	NM_145740.2	Homo sapiens glutathione S-transferase A1 (GSTA1), mRNA.	0.07195	0.131	0.0591
1682	1388.84	0.8257	51582	ILMN_2327994	AZIN1	NM_148174.2	Homo sapiens antizyme inhibitor 1 (AZIN1), transcript variant 2, mRNA.	-0.01805	-0.3463	-0.3283
1681	1388.37	0.8259	646448	ILMN_1696526	LOC646448	XM_929375.1	PREDICTED: Homo sapiens similar to Sorting nexin-19 (LOC646448), mRNA.	0.02985	0.027	-0.0029
1683	1390.28	0.8261	5354	ILMN_1790106	PLP1	NM_199478.1	Homo sapiens proteolipid protein 1 (PLP1), transcript variant 2, mRNA.	0.1366	-0.1879	-0.3245
1744	1440.85	0.8262	55223	ILMN_1666852	TRIM62	NM_018207.1	Homo sapiens tripartite motif-containing 62 (TRIM62), mRNA.	-0.2562	-0.06465	0.19155
1743	1440.85	0.8262		ILMN_1824858		BU732904	UI-E-CK1-aga-k-23-0-UI.s1 UI-E-CK1 Homo sapiens cDNA clone UI-E-CK1-aga-k-23-0-UI 3, mRNA sequence	0.0784	0.0831	0.0047
1662	1373.14	0.8262	51471	ILMN_1691264	NAT8B	NM_016347.2	Homo sapiens N-acetyltransferase 8B (GCN5-related, putative, gene/pseudogene) (NAT8B), mRNA.	0.10885	0.0131	-0.0957
1740	1437.7	0.8263		ILMN_1834182		AA601149	no54f05.s1 NCI_CGAP_SS1 Homo sapiens cDNA clone IMAGE:1104513 3, mRNA sequence	-0.2128	0.14245	0.35525
1680	1388.13	0.8263	651102	ILMN_1680952	LOC651102	XM_946074.1	PREDICTED: Homo sapiens similar to Galactoside-binding soluble lectin 13 (Placental tissue protein 13) (Placenta protein 13) (PP13) (Galectin-13), transcript variant 2 (LOC651102), mRNA.	0.04705	-0.0346	-0.08165
1679	1387.65	0.8265	8692	ILMN_1665916	HYAL2	NM_033158.2	Homo sapiens hyaluronoglucosaminidase 2 (HYAL2), transcript variant 2, mRNA.	-0.1407	-0.05855	0.0822
1742	1439.88	0.8266	1198	ILMN_1695961	CLK3	NM_003992.2	Homo sapiens CDC-like kinase 3 (CLK3), transcript variant phclk3, mRNA.	-0.06375	0.22795	0.29175
1741	1439.88	0.8266	650144	ILMN_1660865	LOC650144	XR_018546.1	PREDICTED: Homo sapiens hypothetical LOC650144 (LOC650144), mRNA.	0.12325	0.1409	0.01765
1745	1442.55	0.8267	121536	ILMN_1803376	AEBP2	NM_153207.3	Homo sapiens AE binding protein 2 (AEBP2), mRNA.	-0.8462	-1.2703	-0.42415
1677	1387.41	0.8268		ILMN_1910071		BM983610	UI-CF-EC1-abk-j-12-0-UI.s1 UI-CF-EC1 Homo sapiens cDNA clone UI-CF-EC1-abk-j-12-0-UI 3, mRNA sequence	-0.19315	0.1639	0.357
1678	1387.41	0.8268	51808	ILMN_2190779	RNUXA	NM_032177.2	Homo sapiens RNA U, small nuclear RNA export adaptor (phosphorylation regulated) (RNUXA), mRNA.	0.16215	0.1013	-0.0608
1747	1444.74	0.827		ILMN_1867352		AW341872	xu29c02.x1 NCI_CGAP_Ov40 Homo sapiens cDNA clone IMAGE:2801570 3, mRNA sequence	-0.09165	0.20045	0.29215
1746	1444.01	0.827	164045	ILMN_1747285	HFM1	NM_001017975.1	Homo sapiens HFM1, ATP-dependent DNA helicase homolog (S. cerevisiae) (HFM1), mRNA.	0.3096	-0.083	-0.39265
1675	1386.22	0.8271	28952	ILMN_1781234	CCDC22	NM_014008.2	Homo sapiens coiled-coil domain containing 22 (CCDC22), mRNA.	-0.0807	0.21905	0.29965
1676	1386.22	0.8271	4012	ILMN_1758661	LNPEP	NM_175920.3	Homo sapiens leucyl/cystinyl aminopeptidase (LNPEP), transcript variant 2, mRNA.	0.10565	-0.19015	-0.2958
1672	1384.79	0.8272	84874	ILMN_2215211	ZNF514	NM_032788.1	Homo sapiens zinc finger protein 514 (ZNF514), mRNA.	-0.15265	0.14295	0.29565
1673	1384.79	0.8272		ILMN_1866868		AA766245	oa13c01.s1 NCI_CGAP_GCB1 Homo sapiens cDNA clone IMAGE:1304832 3, mRNA sequence	0.01685	0.0982	0.08135
1674	1384.79	0.8272		ILMN_1833164		AI561094	tq26c02.x1 NCI_CGAP_Ut1 Homo sapiens cDNA clone IMAGE:2209922 3, mRNA sequence	-0.1663	-0.11205	0.0542
1748	1446.2	0.8273	79827	ILMN_1656248	ASAM	NM_024769.2	Homo sapiens adipocyte-specific adhesion molecule (ASAM), mRNA.	-0.0425	-0.3536	-0.3111
1666	1378.37	0.8274		ILMN_1878480		DB038017	DB038017 TESTI2 Homo sapiens cDNA clone TESTI2024179 5, mRNA sequence	-0.21245	0.0863	0.2988
1663	1375.99	0.8274	6470	ILMN_2402463	SHMT1	NM_148918.1	Homo sapiens serine hydroxymethyltransferase 1 (soluble) (SHMT1), transcript variant 2, mRNA.	0.07305	0.1555	0.08245
1667	1379.32	0.8274	3614	ILMN_2388363	IMPDH1	NM_183243.1	Homo sapiens IMP (inosine monophosphate) dehydrogenase 1 (IMPDH1), transcript variant 2, mRNA.	0.19635	-0.2197	-0.416
1664	1377.18	0.8276	55239	ILMN_1653834	OGFOD1	NM_018233.3	Homo sapiens 2-oxoglutarate and iron-dependent oxygenase domain containing 1 (OGFOD1), mRNA.	0.48755	0.08495	-0.40255
1755	1453.52	0.8277	5101	ILMN_1668147	PCDH9	NM_203487.1	Homo sapiens protocadherin 9 (PCDH9), transcript variant 1, mRNA.	0.07625	-0.08495	-0.16125
1756	1453.52	0.8277	728689	ILMN_1725984	LOC728689	XM_001132505.1	PREDICTED: Homo sapiens similar to eukaryotic translation initiation factor 3, subunit 8, 110kDa, transcript variant 2 (LOC728689), mRNA.	0.3307	0.15205	-0.17865
1665	1378.13	0.8277		ILMN_1879033		BX112116	BX112116 Soares_NFL_T_GBC_S1 Homo sapiens cDNA clone IMAGp998F024124, mRNA sequence	0.2	-0.0991	-0.2992
1757	1454.49	0.8278	55904	ILMN_2344988	MLL5	NM_182931.2	Homo sapiens myeloid/lymphoid or mixed-lineage leukemia 5 (trithorax homolog, Drosophila) (MLL5), transcript variant 1, mRNA.	-0.1468	-0.14785	-0.00105
1669	1381.7	0.8279	2592	ILMN_1706005	GALT	NM_000155.2	Homo sapiens galactose-1-phosphate uridylyltransferase (GALT), mRNA.	0.0538	0.25235	0.19855
1754	1452.54	0.8281	5710	ILMN_1711765	PSMD4	NM_153822.2	Homo sapiens proteasome (prosome, macropain) 26S subunit, non-ATPase, 4 (PSMD4), transcript variant 2, mRNA.	-0.13795	0.22685	0.3648
1668	1381.22	0.8281	10324	ILMN_2218604	KBTBD10	NM_006063.2	Homo sapiens kelch repeat and BTB (POZ) domain containing 10 (KBTBD10), mRNA.	-0.15205	0.14375	0.29575
1671	1384.08	0.8283		ILMN_1875564		DB303276	DB303276 BRAMY3 Homo sapiens cDNA clone BRAMY3010032 3, mRNA sequence	0.02915	0.02375	-0.00545
1670	1384.08	0.8283	6199	ILMN_1761175	RPS6KB2	NM_003952.2	Homo sapiens ribosomal protein S6 kinase, 70kDa, polypeptide 2 (RPS6KB2), mRNA.	0.3975	0.32155	-0.07595
1753	1452.05	0.8283		ILMN_1824454		DA175295	DA175295 BRAMY2 Homo sapiens cDNA clone BRAMY2038617 5, mRNA sequence	0.01625	-0.0684	-0.0846
1751	1450.83	0.8286	25806	ILMN_1760047	VAX2	NM_012476.1	Homo sapiens ventral anterior homeobox 2 (VAX2), mRNA.	-0.1152	0.1803	0.2955
1750	1450.1	0.8286	3764	ILMN_1735779	KCNJ8	NM_004982.2	Homo sapiens potassium inwardly-rectifying channel, subfamily J, member 8 (KCNJ8), mRNA.	0.1115	-0.00775	-0.1192
1749	1450.1	0.8286	81539	ILMN_2266948	SLC38A1	NM_030674.3	Homo sapiens solute carrier family 38, member 1 (SLC38A1), transcript variant 1, mRNA.	-0.005	-0.35825	-0.3532
1752	1451.81	0.8287		ILMN_1879971		AI335546	qt24d07.x1 NCI_CGAP_GC4 Homo sapiens cDNA clone IMAGE:1948525 3, mRNA sequence	0.11035	-0.18235	-0.2927
1758	1458.65	0.8292	1472	ILMN_1752452	CST4	NM_001899.2	Homo sapiens cystatin S (CST4), mRNA.	0.06955	0.10085	0.0313
1759	1458.65	0.8292	53345	ILMN_1686951	TM6SF2	NM_001001524.2	Homo sapiens transmembrane 6 superfamily member 2 (TM6SF2), mRNA.	0.1864	-0.10825	-0.29465
1763	1463.05	0.8299	11039	ILMN_1655195	SMA4	NM_021652.1	Homo sapiens SMA4 (SMA4), mRNA.	-0.47685	-0.18135	0.29555
1762	1463.05	0.8299		ILMN_1909686		CR748147	CR748147 Soares_NFL_T_GBC_S1 Homo sapiens cDNA clone IMAGp971D2497 ; IMAGE:2330782 5, mRNA sequence	0.0149	0.0582	0.04335
1761	1462.07	0.8303	90362	ILMN_1679217	FAM110B	NM_147189.2	Homo sapiens family with sequence similarity 110, member B (FAM110B), mRNA.	-0.85865	-1.23435	-0.37565
1760	1461.58	0.8304	648200	ILMN_1706600	LOC648200	XM_937248.1	PREDICTED: Homo sapiens similar to ribosomal protein L31 (LOC648200), mRNA.	-0.11215	-0.13165	-0.01945
1764	1464.76	0.8304	23580	ILMN_1745223	CDC42EP4	NM_012121.4	Homo sapiens CDC42 effector protein (Rho GTPase binding) 4 (CDC42EP4), mRNA.	-0.08625	-0.3912	-0.3049
1765	1466.48	0.8309	728499	ILMN_1718934	LOC728499	XM_001127568.1	PREDICTED: Homo sapiens similar to Nuclear envelope pore membrane protein POM 121 (Pore membrane protein of 121 kDa) (P145) (LOC728499), mRNA.	-0.5621	-0.20445	0.35765
1767	1472.37	0.8333	8611	ILMN_1739161	PPAP2A	NM_003711.2	Homo sapiens phosphatidic acid phosphatase type 2A (PPAP2A), transcript variant 1, mRNA.	-0.15925	-0.1974	-0.03815
1766	1471.88	0.8335	83931	ILMN_1679311	STK40	NM_032017.1	Homo sapiens serine/threonine kinase 40 (STK40), mRNA.	-0.13535	-0.07075	0.06455
1770	1475.81	0.8338	25864	ILMN_1794213	ABHD14A	NM_015407.3	Homo sapiens abhydrolase domain containing 14A (ABHD14A), mRNA.	0.1691	0.46725	0.29815
1768	1474.58	0.834	5800	ILMN_2316878	PTPRO	NM_030671.1	Homo sapiens protein tyrosine phosphatase, receptor type, O (PTPRO), transcript variant 5, mRNA.	0.02305	0.05405	0.031
1769	1475.56	0.8341	644068	ILMN_1703735	LOC644068	XM_930106.1	PREDICTED: Homo sapiens similar to ribosomal protein S14 (LOC644068), mRNA.	-0.23275	0.0686	0.30135
1772	1479.5	0.8349		ILMN_1826228		CD364932	UI-H-FT2-bjn-i-03-0-UI.s1 NCI_CGAP_FT2 Homo sapiens cDNA clone UI-H-FT2-bjn-i-03-0-UI 3, mRNA sequence	-0.00105	-0.12835	-0.12735
1771	1479.01	0.8351	974	ILMN_2366212	CD79B	NM_001039933.1	Homo sapiens CD79b molecule, immunoglobulin-associated beta (CD79B), transcript variant 3, mRNA.	0.53375	0.58845	0.0547
1773	1480.73	0.8352	84895	ILMN_1701940	FAM73B	NM_032809.2	Homo sapiens family with sequence similarity 73, member B (FAM73B), mRNA.	0.2822	0.2776	-0.0046
1847	1543.46	0.8357	203611	ILMN_2097052	CDY2B	NM_001001722.1	Homo sapiens chromodomain protein, Y-linked, 2B (CDY2B), mRNA.	-0.0101	-0.0143	-0.00415
1802	1506.71	0.8357	117532	ILMN_1710269	TMC2	NM_080751.2	Homo sapiens transmembrane channel-like 2 (TMC2), mRNA.	0.09965	0.0539	-0.0458
1803	1506.71	0.8357	2921	ILMN_1709350	CXCL3	NM_002090.2	Homo sapiens chemokine (C-X-C motif) ligand 3 (CXCL3), mRNA.	0.044	-0.27535	-0.31935
1804	1508.7	0.8358	55466	ILMN_1776998	DNAJA4	NM_018602.2	Homo sapiens DnaJ (Hsp40) homolog, subfamily A, member 4 (DNAJA4), mRNA.	0.94255	0.97265	0.0301
1805	1508.7	0.8358	205251	ILMN_1693685	LOC205251	XR_017711.1	PREDICTED: Homo sapiens misc_RNA (LOC205251), miscRNA.	-0.01725	0.34575	0.36305
1839	1537.18	0.8359	1778	ILMN_1780302	DYNC1H1	NM_001376.2	Homo sapiens dynein, cytoplasmic 1, heavy chain 1 (DYNC1H1), mRNA.	0.31345	0.65345	0.34
1801	1505.47	0.8359	5158	ILMN_1655974	PDE6B	NM_000283.1	Homo sapiens phosphodiesterase 6B, cGMP-specific, rod, beta (congenital stationary night blindness 3, autosomal dominant) (PDE6B), mRNA.	-0.14615	0.19715	0.3433
1838	1536.43	0.8359	646008	ILMN_1774479	LOC646008	XM_928970.1	PREDICTED: Homo sapiens hypothetical protein LOC646008 (LOC646008), mRNA.	-0.0344	0.01435	0.04875
1774	1482.95	0.8359		ILMN_1892172		BX112334	BX112334 NCI_CGAP_Lu5 Homo sapiens cDNA clone IMAGp998M104616, mRNA sequence	-0.01135	0.00415	0.01545
1848	1544.72	0.8359	115019	ILMN_1683102	SLC26A9	NM_052934.2	Homo sapiens solute carrier family 26, member 9 (SLC26A9), transcript variant 1, mRNA.	0.19385	-0.0944	-0.2882
1851	1547.24	0.8359	219875	ILMN_1677270	OR4D5	NM_001001965.1	Homo sapiens olfactory receptor, family 4, subfamily D, member 5 (OR4D5), mRNA.	0.0709	-0.23605	-0.30695
1837	1535.67	0.836	3814	ILMN_1669404	KISS1	NM_002256.3	Homo sapiens KiSS-1 metastasis-suppressor (KISS1), mRNA.	0.0647	0.3733	0.3086
1806	1510.69	0.836	80008	ILMN_2095660	TMEM156	NM_024943.1	Homo sapiens transmembrane protein 156 (TMEM156), mRNA.	-0.1643	0.1359	0.30025
1797	1502.24	0.836	280655	ILMN_2157709	C14orf19	NR_002937.1	Homo sapiens chromosome 14 open reading frame 19 (C14orf19) on chromosome 14.	-0.00535	0.29335	0.2987
1807	1510.69	0.836		ILMN_1902433		DB341748	DB341748 TESTI4 Homo sapiens cDNA clone TESTI4046809 3, mRNA sequence	-0.04245	-0.10715	-0.0647
1846	1543.21	0.836	1901	ILMN_1653504	EDG1	NM_001400.3	Homo sapiens endothelial differentiation, sphingolipid G-protein-coupled receptor, 1 (EDG1), mRNA.	0.4388	0.14675	-0.2921
1796	1502.24	0.836	56920	ILMN_1676067	SEMA3G	NM_020163.1	Homo sapiens sema domain, immunoglobulin domain (Ig), short basic domain, secreted, (semaphorin) 3G (SEMA3G), mRNA.	0.4103	0.08385	-0.32645
1800	1504.97	0.8361		ILMN_1824232		AW299423	xs39g06.x1 NCI_CGAP_Kid11 Homo sapiens cDNA clone IMAGE:2772058 3, mRNA sequence	0.04175	-0.27755	-0.3193
1840	1538.44	0.8361	9762	ILMN_1736154	ProSAPiP1	NM_014731.2	Homo sapiens ProSAPiP1 protein (ProSAPiP1), mRNA.	0.48955	0.13815	-0.3514
1809	1512.68	0.8362	145581	ILMN_2139125	LRFN5	NM_152447.2	Homo sapiens leucine rich repeat and fibronectin type III domain containing 5 (LRFN5), mRNA.	-0.28165	0.035	0.31665
1811	1514.42	0.8362	22943	ILMN_2174189	DKK1	NM_012242.2	Homo sapiens dickkopf homolog 1 (Xenopus laevis) (DKK1), mRNA.	-0.19915	0.09345	0.2926
1808	1511.93	0.8362	4311	ILMN_1678170	MME	NM_000902.3	Homo sapiens membrane metallo-endopeptidase (MME), transcript variant 1, mRNA.	0.0596	0.1497	0.0901
1776	1485.17	0.8362	128338	ILMN_1808634	TMEM77	NM_178454.3	Homo sapiens transmembrane protein 77 (TMEM77), mRNA.	0.18815	0.2298	0.04175
1844	1541.95	0.8362	399726	ILMN_2159300	C10orf114	NM_001010911.1	Homo sapiens chromosome 10 open reading frame 114 (C10orf114), mRNA.	-0.3727	-0.3483	0.0244
1841	1539.44	0.8362	84193	ILMN_1679577	SETD3	NM_032233.2	Homo sapiens SET domain containing 3 (SETD3), transcript variant 1, mRNA.	-0.07825	-0.15085	-0.0726
1850	1546.98	0.8362		ILMN_1877196		AK128758	Homo sapiens cDNA FLJ44976 fis, clone BRAWH3001833	0.04805	-0.2442	-0.29225
1836	1535.42	0.8363	404664	ILMN_1782782	C19orf31	NM_001014373.1	Homo sapiens chromosome 19 open reading frame 31 (C19orf31), mRNA.	0.0494	-0.01395	-0.06335
1798	1503.73	0.8363		ILMN_1903021		AK091057	Homo sapiens cDNA FLJ33738 fis, clone BRAWH2018527	0.1089	-0.18535	-0.2942
1810	1513.68	0.8363	22979	ILMN_1664622	KIAA0953	XM_039733.7	PREDICTED: Homo sapiens KIAA0953 (KIAA0953), mRNA.	0.05665	-0.2451	-0.30175
1845	1542.96	0.8363	29123	ILMN_1690465	ANKRD11	NM_013275.4	Homo sapiens ankyrin repeat domain 11 (ANKRD11), mRNA.	0.15865	-0.1515	-0.3102
1818	1520.66	0.8364	6615	ILMN_1758086	SNAI1	NM_005985.2	Homo sapiens snail homolog 1 (Drosophila) (SNAI1), mRNA.	0.9452	1.1461	0.20085
1799	1504.72	0.8364	1281	ILMN_1773079	COL3A1	NM_000090.3	Homo sapiens collagen, type III, alpha 1 (COL3A1), mRNA.	0.11625	0.25525	0.139
1843	1541.45	0.8364	2199	ILMN_2390919	FBLN2	NM_001998.2	Homo sapiens fibulin 2 (FBLN2), transcript variant 2, mRNA.	-0.0933	-0.1091	-0.0158
1854	1550.76	0.8364	245812	ILMN_1768841	MGC40499	XM_945568.1	PREDICTED: Homo sapiens PRotein Associated with Tlr4, transcript variant 4 (MGC40499), mRNA.	0.0176	-0.11735	-0.13495
1817	1519.66	0.8364	149563	ILMN_2066088	C1orf64	NM_178840.2	Homo sapiens chromosome 1 open reading frame 64 (C1orf64), mRNA.	0.1765	-0.13855	-0.3151
1849	1546.48	0.8364	147429	ILMN_1705656	C18orf16	NM_153010.3	Homo sapiens chromosome 18 open reading frame 16 (C18orf16), mRNA.	0.31	-0.06615	-0.37615
1859	1555.05	0.8365	66035	ILMN_1748090	SLC2A11	NM_001024938.1	Homo sapiens solute carrier family 2 (facilitated glucose transporter), member 11 (SLC2A11), transcript variant 3, mRNA.	0.0099	0.1595	0.1496
1777	1486.4	0.8365	22883	ILMN_1717138	CLSTN1	NM_001009566.1	Homo sapiens calsyntenin 1 (CLSTN1), transcript variant 1, mRNA.	-0.17695	-0.1399	0.03705
1815	1518.41	0.8366	57616	ILMN_1743933	TSHZ3	NM_020856.2	Homo sapiens teashirt zinc finger homeobox 3 (TSHZ3), mRNA.	-1.4974	-1.85035	-0.353
1835	1535.17	0.8366	440900	ILMN_1770994	LOC440900	XM_498909.3	PREDICTED: Homo sapiens hypothetical LOC440900 (LOC440900), mRNA.	0.34565	0.7002	0.3546
1775	1484.92	0.8366	85016	ILMN_2168520	C11orf70	NM_032930.1	Homo sapiens chromosome 11 open reading frame 70 (C11orf70), mRNA.	-0.32635	-0.00125	0.3251
1842	1541.2	0.8367		ILMN_1861523		BM981113	UI-CF-EN1-adf-n-02-0-UI.s1 UI-CF-EN1 Homo sapiens cDNA clone UI-CF-EN1-adf-n-02-0-UI 3, mRNA sequence	-0.00575	0.02395	0.02965
1816	1519.41	0.8367	83641	ILMN_1758672	FAM107B	NM_031453.2	Homo sapiens family with sequence similarity 107, member B (FAM107B), mRNA.	0.0997	-0.195	-0.2947
1834	1534.67	0.8368	9702	ILMN_1791568	CEP57	NM_014679.3	Homo sapiens centrosomal protein 57kDa (CEP57), mRNA.	-0.2236	0.0768	0.3004
1856	1553.03	0.8368	664709	ILMN_2220283	HNRPA1L-2	NR_002944.2	Homo sapiens heterogeneous nuclear ribonucleoprotein A1 pseudogene (HNRPA1L-2), non-coding RNA.	-0.1785	-0.0287	0.1498
1853	1550.51	0.8368		ILMN_1820935		CB045892	NISC_gf01b11.x1 NCI_CGAP_Kid12 Homo sapiens cDNA clone IMAGE:3252428 3, mRNA sequence	-0.0843	0.0582	0.14255
1778	1487.89	0.8368	158160	ILMN_1728048	LOC158160	NM_001031744.1	Homo sapiens hypothetical protein LOC158160 (LOC158160), transcript variant 1, mRNA.	0.2221	0.2841	0.062
1855	1553.03	0.8368	83932	ILMN_2371470	C1orf124	NM_032018.4	Homo sapiens chromosome 1 open reading frame 124 (C1orf124), transcript variant 1, mRNA.	-0.2043	-0.4922	-0.28785
1814	1517.91	0.8368	7112	ILMN_1768816	TMPO	NM_003276.1	Homo sapiens thymopoietin (TMPO), transcript variant 1, mRNA.	0.1644	-0.1253	-0.2898
1852	1549.75	0.8368	115701	ILMN_1811238	ALPK2	NM_052947.3	Homo sapiens alpha-kinase 2 (ALPK2), mRNA.	0.0672	-0.22995	-0.29715
1795	1501.99	0.8368	6949	ILMN_2377025	TCOF1	NM_001008656.1	Homo sapiens Treacher Collins-Franceschetti syndrome 1 (TCOF1), transcript variant 1, mRNA.	0.17525	-0.125	-0.30025
1858	1554.8	0.8368	245	ILMN_2137544	ALOX12P2	NR_002710.2	Homo sapiens arachidonate 12-lipoxygenase pseudogene 2 (ALOX12P2), non-coding RNA.	0.08155	-0.2607	-0.34225
1828	1529.91	0.8369	54014	ILMN_1805111	BRWD1	NM_001007246.1	Homo sapiens bromodomain and WD repeat domain containing 1 (BRWD1), transcript variant 3, mRNA.	0.0278	-0.03685	-0.06465
1812	1516.42	0.8369	4887	ILMN_1660360	NPY2R	NM_000910.2	Homo sapiens neuropeptide Y receptor Y2 (NPY2R), mRNA.	0.10535	-0.18725	-0.29265
1794	1501.5	0.837	55922	ILMN_1707534	NKRF	NM_017544.2	Homo sapiens NFKB repressing factor (NKRF), mRNA.	0.58575	0.29035	-0.29535
1833	1534.17	0.837	642897	ILMN_1701077	LOC642897	XR_017554.1	PREDICTED: Homo sapiens misc_RNA (LOC642897), miscRNA.	0.1443	0.433	0.28875
1863	1559.35	0.837	56965	ILMN_1662256	PARP6	NM_020214.2	Homo sapiens poly (ADP-ribose) polymerase family, member 6 (PARP6), mRNA.	-0.07825	0.03145	0.1097
1813	1517.67	0.8371	3399	ILMN_1732296	ID3	NM_002167.2	Homo sapiens inhibitor of DNA binding 3, dominant negative helix-loop-helix protein (ID3), mRNA.	-0.9644	-1.12245	-0.15805
1779	1489.12	0.8371	114327	ILMN_1755051	EFHC1	NM_018100.2	Homo sapiens EF-hand domain (C-terminal) containing 1 (EFHC1), mRNA.	-0.1047	0.21325	0.31795
1857	1554.55	0.8371	10776	ILMN_2059505	ARPP-19	NM_006628.4	Homo sapiens cyclic AMP phosphoprotein, 19 kD (ARPP-19), mRNA.	-0.213	-0.1193	0.09365
1827	1529.41	0.8371	259217	ILMN_2081087	HSPA12A	NM_025015.2	Homo sapiens heat shock 70kDa protein 12A (HSPA12A), mRNA.	0.2616	-0.02715	-0.28875
1822	1525.41	0.8372	338799	ILMN_1807704	LOC338799	XR_001331.1	PREDICTED: Homo sapiens hypothetical locus LOC338799, transcript variant 1 (LOC338799), misc RNA.	-0.173	0.17795	0.3509
1820	1523.66	0.8372	147081	ILMN_1743621	C17orf69	NM_152466.1	Homo sapiens chromosome 17 open reading frame 69 (C17orf69), mRNA.	-0.4109	-0.09625	0.31465
1793	1501.25	0.8373	339184	ILMN_1809491	MGC87631	NM_001004306.1	Homo sapiens similar to hypothetical protein FLJ36492 (MGC87631), mRNA.	-0.98995	-0.90775	0.0822
1826	1528.91	0.8373	78992	ILMN_1675106	YIPF2	NM_024029.3	Homo sapiens Yip1 domain family, member 2 (YIPF2), mRNA.	-0.22115	0.07025	0.2914
1792	1501.25	0.8373	285343	ILMN_2246105	C3orf23	NM_001029839.1	Homo sapiens chromosome 3 open reading frame 23 (C3orf23), transcript variant 2, mRNA.	0.24995	-0.04845	-0.2984
1862	1559.09	0.8373	26154	ILMN_2361400	ABCA12	NM_015657.3	Homo sapiens ATP-binding cassette, sub-family A (ABC1), member 12 (ABCA12), transcript variant 2, mRNA.	0.0961	-0.25765	-0.35375
1832	1533.92	0.8373	5551	ILMN_1740633	PRF1	NM_005041.4	Homo sapiens perforin 1 (pore forming protein) (PRF1), transcript variant 1, mRNA.	0.2523	-0.17675	-0.42905
1882	1576.08	0.8374	55288	ILMN_1731484	RHOT1	NM_001033568.1	Homo sapiens ras homolog gene family, member T1 (RHOT1), transcript variant 1, mRNA.	-0.1778	0.30655	0.48435
1821	1524.91	0.8374	7011	ILMN_1770682	TEP1	NM_007110.3	Homo sapiens telomerase-associated protein 1 (TEP1), mRNA.	-0.13065	0.20515	0.3358
1819	1523.16	0.8374	388121	ILMN_1682099	TNFAIP8L3	NM_207381.2	Homo sapiens tumor necrosis factor, alpha-induced protein 8-like 3 (TNFAIP8L3), mRNA.	0.1987	-0.09595	-0.2946
1860	1557.83	0.8375	1195	ILMN_1689400	CLK1	NM_001024646.1	Homo sapiens CDC-like kinase 1 (CLK1), transcript variant 2, mRNA.	0.75365	0.77795	0.0243
1861	1558.59	0.8375		ILMN_1881960		CR622072	full-length cDNA clone CS0DF032YA11 of Fetal brain of Homo sapiens (human)	-0.49655	-0.1647	0.3319
1830	1532.67	0.8375	131474	ILMN_1813938	CHCHD4	NM_144636.2	Homo sapiens coiled-coil-helix-coiled-coil-helix domain containing 4 (CHCHD4), nuclear gene encoding mitochondrial protein, transcript variant 2, mRNA.	0.1169	0.1227	0.0058
1789	1498.28	0.8375	1643	ILMN_1660817	DDB2	NM_000107.1	Homo sapiens damage-specific DNA binding protein 2, 48kDa (DDB2), mRNA.	0.24415	0.15615	-0.08795
1825	1528.66	0.8376		ILMN_1830063		CA430709	UI-H-FL1-bgb-p-09-0-UI.s1 NCI_CGAP_FL1 Homo sapiens cDNA clone UI-H-FL1-bgb-p-09-0-UI 3, mRNA sequence	-0.13575	0.1758	0.3115
1831	1533.67	0.8376	117247	ILMN_1782938	SLC16A10	NM_018593.3	Homo sapiens solute carrier family 16, member 10 (aromatic amino acid transporter) (SLC16A10), mRNA.	-0.2355	0.0573	0.29275
1823	1526.91	0.8376	84418	ILMN_1761566	C5orf32	NM_032412.3	Homo sapiens chromosome 5 open reading frame 32 (C5orf32), mRNA.	-0.17735	0.11145	0.28885
1780	1490.85	0.8376	51659	ILMN_1809590	GINS2	NM_016095.1	Homo sapiens GINS complex subunit 2 (Psf2 homolog) (GINS2), mRNA.	-0.11225	-0.14895	-0.0367
1829	1531.91	0.8376	84915	ILMN_1772446	C12orf34	NM_032829.1	Homo sapiens chromosome 12 open reading frame 34 (C12orf34), mRNA.	0.16755	-0.17285	-0.3404
1790	1499.51	0.8377	25936	ILMN_1830362	NSL1	NM_001042549.1	Homo sapiens NSL1, MIND kinetochore complex component, homolog (S. cerevisiae) (NSL1), transcript variant 2, mRNA.	0.17815	-0.12885	-0.30695
1897	1589.32	0.8378	5816	ILMN_2069224	PVALB	NM_002854.2	Homo sapiens parvalbumin (PVALB), mRNA.	0.0913	0.3782	0.2869
1881	1575.82	0.8378	648907	ILMN_1767661	LOC648907	XM_944923.1	PREDICTED: Homo sapiens hypothetical protein LOC648906, transcript variant 2 (LOC648907), mRNA.	-0.07035	0.0153	0.0857
1895	1589.32	0.8378	112597	ILMN_1726153	MGC4677	XM_939115.1	PREDICTED: Homo sapiens hypothetical protein MGC4677 (MGC4677), mRNA.	0.076	0.0846	0.0086
1784	1495.55	0.8378	7137	ILMN_1768637	TNNI3	NM_000363.3	Homo sapiens troponin I type 3 (cardiac) (TNNI3), mRNA.	0.0044	0.00285	-0.00165
1788	1498.03	0.8378	51209	ILMN_1679092	RAB9B	NM_016370.1	Homo sapiens RAB9B, member RAS oncogene family (RAB9B), mRNA.	-0.07365	-0.0902	-0.0166
1785	1495.55	0.8378	10146	ILMN_2344455	G3BP1	NM_005754.2	Homo sapiens GTPase activating protein (SH3 domain) binding protein 1 (G3BP1), transcript variant 1, mRNA.	-0.17385	-0.2231	-0.04925
1896	1589.32	0.8378	3953	ILMN_1696391	LEPR	NM_002303.3	Homo sapiens leptin receptor (LEPR), transcript variant 1, mRNA.	-0.11615	-0.2135	-0.09735
1787	1497.28	0.8379	3674	ILMN_1721888	ITGA2B	NM_000419.2	Homo sapiens integrin, alpha 2b (platelet glycoprotein IIb of IIb/IIIa complex, antigen CD41B) (ITGA2B), mRNA.	-0.1233	0.20725	0.3305
1883	1577.85	0.8379	55132	ILMN_1733390	LARP2	NM_032239.2	Homo sapiens La ribonucleoprotein domain family, member 2 (LARP2), transcript variant 3, mRNA.	-0.2876	0.00935	0.2969
1824	1528.41	0.8379	441478	ILMN_1658847	MGC61598	XM_939432.1	PREDICTED: Homo sapiens similar to ankyrin-repeat protein Nrarp (MGC61598), mRNA.	0.14345	0.4326	0.2891
1880	1575.31	0.8379		ILMN_1823277		AI799065	we98b02.x1 Soares_NFL_T_GBC_S1 Homo sapiens cDNA clone IMAGE:2349099 3, mRNA sequence	-0.12025	-0.04375	0.07655
1879	1575.31	0.8379	8534	ILMN_1677719	CHST1	NM_003654.3	Homo sapiens carbohydrate (keratan sulfate Gal-6) sulfotransferase 1 (CHST1), mRNA.	0.3905	0.039	-0.3515
1786	1496.79	0.8381	3910	ILMN_1795442	LAMA4	NM_002290.2	Homo sapiens laminin, alpha 4 (LAMA4), mRNA.	-0.237	0.1086	0.3456
1872	1569.73	0.8381		ILMN_1823704		BC033532	Homo sapiens hypothetical protein LOC284788, mRNA (cDNA clone IMAGE:4824663)	-0.16705	0.12345	0.29055
1873	1569.73	0.8381		ILMN_1856633		DA077127	DA077127 BRACE2 Homo sapiens cDNA clone BRACE2029397 5, mRNA sequence	-0.0389	-0.009	0.0299
1791	1501	0.8381		ILMN_1882045		CF890951	UI-CF-FN0-afr-k-03-18-UI.s18 UI-CF-FN0 Homo sapiens cDNA clone UI-CF-FN0-afr-k-03-18-UI 3, mRNA sequence	0.0474	-0.24525	-0.2927
1865	1564.15	0.8382	5001	ILMN_1705093	ORC5L	NM_002553.2	Homo sapiens origin recognition complex, subunit 5-like (yeast) (ORC5L), transcript variant 1, mRNA.	-1.03455	-0.99265	0.0419
1866	1564.15	0.8382	118433	ILMN_1750273	RPL23AP7	NR_000029.2	Homo sapiens ribosomal protein L23a pseudogene 7 (RPL23AP7), non-coding RNA.	0.1016	0.05035	-0.05125
1906	1597.75	0.8383	2767	ILMN_1802397	GNA11	NM_002067.1	Homo sapiens guanine nucleotide binding protein (G protein), alpha 11 (Gq class) (GNA11), mRNA.	-0.07105	0.244	0.31505
1923	1612.11	0.8383		ILMN_1892599		AW080790	xc52f06.x1 NCI_CGAP_Eso2 Homo sapiens cDNA clone IMAGE:2587907 3, mRNA sequence	-0.02605	-0.0662	-0.04015
1878	1574.55	0.8384	55615	ILMN_1692664	PRR5	NM_001017529.1	Homo sapiens proline rich 5 (renal) (PRR5), transcript variant 5, mRNA.	-0.1891	-0.24385	-0.05475
1905	1597.24	0.8384		ILMN_1849039		BC033764	Homo sapiens, clone IMAGE:4183849, mRNA	0.0154	-0.27745	-0.29285
1924	1613.14	0.8384	648695	ILMN_1783684	LOC648695	XM_944246.2	PREDICTED: Homo sapiens similar to retinoblastoma binding protein 4, transcript variant 5 (LOC648695), mRNA.	0.1259	-0.18435	-0.3102
1900	1593.15	0.8385	2304	ILMN_2186925	FOXE1	NM_004473.3	Homo sapiens forkhead box E1 (thyroid transcription factor 2) (FOXE1), mRNA.	-0.2613	0.06605	0.32735
1904	1596.47	0.8385		ILMN_1824011		DB040201	DB040201 TESTI2 Homo sapiens cDNA clone TESTI2026926 5, mRNA sequence	-0.0308	0.26555	0.2963
1922	1611.6	0.8385	2597	ILMN_1802252	GAPDH	NM_002046.3	Homo sapiens glyceraldehyde-3-phosphate dehydrogenase (GAPDH), mRNA.	-0.0385	0.2504	0.28895
1876	1573.03	0.8385	5651	ILMN_2220845	PRSS7	NM_002772.1	Homo sapiens protease, serine, 7 (enterokinase) (PRSS7), mRNA.	-0.0003	0.0409	0.04115
1899	1592.38	0.8385	54978	ILMN_1812688	C2orf18	NM_017877.3	Homo sapiens chromosome 2 open reading frame 18 (C2orf18), mRNA.	-0.1208	-0.4131	-0.2923
1918	1608.52	0.8386	339977	ILMN_1808537	LRRC66	NM_001024611.1	Homo sapiens leucine rich repeat containing 66 (LRRC66), mRNA.	0.0405	0.0729	0.0324
1783	1495.3	0.8386	7139	ILMN_1664071	TNNT2	NM_000364.2	Homo sapiens troponin T type 2 (cardiac) (TNNT2), transcript variant 1, mRNA.	0.102	-0.07045	-0.17245
1884	1579.89	0.8386	57511	ILMN_1779530	COG6	NM_020751.1	Homo sapiens component of oligomeric golgi complex 6 (COG6), mRNA.	-0.24385	-0.5311	-0.2873
1871	1569.22	0.8387	23199	ILMN_1807767	KIAA0182	NM_014615.1	Homo sapiens KIAA0182 (KIAA0182), mRNA.	-1.17625	-0.84295	0.33335
1864	1563.39	0.8387	54469	ILMN_2156953	ZFAND6	NM_019006.2	Homo sapiens zinc finger, AN1-type domain 6 (ZFAND6), mRNA.	-0.23235	0.12875	0.3611
1902	1595.96	0.8387	337960	ILMN_1780411	KRTAP13-3	NM_181622.1	Homo sapiens keratin associated protein 13-3 (KRTAP13-3), mRNA.	-0.16595	0.15315	0.31915
1921	1611.09	0.8387	390561	ILMN_1662550	LOC390561	XR_016452.1	PREDICTED: Homo sapiens similar to hect domain and RLD 2 (LOC390561), mRNA.	-0.5318	-0.24135	0.2904
1898	1591.87	0.8387	30836	ILMN_1708345	DNTTIP2	NM_014597.3	Homo sapiens deoxynucleotidyltransferase, terminal, interacting protein 2 (DNTTIP2), mRNA.	0.39625	0.54625	0.15
1903	1595.96	0.8387	7273	ILMN_2415634	TTN	NM_003319.3	Homo sapiens titin (TTN), transcript variant N2-B, mRNA.	-0.078	-0.08185	-0.00385
1917	1607.75	0.8387	642961	ILMN_1653150	LOC642961	XM_931709.1	PREDICTED: Homo sapiens hypothetical protein LOC642961 (LOC642961), mRNA.	0.07445	0.0216	-0.05285
1875	1572.52	0.8387	390414	ILMN_1727153	LOC390414	XM_940915.1	PREDICTED: Homo sapiens similar to Nuclear envelope pore membrane protein POM 121 (Pore membrane protein of 121 kDa) (LOC390414), mRNA.	0.18215	0.03635	-0.1458
1877	1574.3	0.8387	163702	ILMN_2405324	IL28RA	NM_170743.2	Homo sapiens interleukin 28 receptor, alpha (interferon, lambda receptor) (IL28RA), transcript variant 1, mRNA.	0.3484	0.0608	-0.28755
1916	1606.98	0.8387	5352	ILMN_2410924	PLOD2	NM_000935.2	Homo sapiens procollagen-lysine, 2-oxoglutarate 5-dioxygenase 2 (PLOD2), transcript variant 2, mRNA.	0.1699	-0.12005	-0.29
1910	1602.1	0.8388	5032	ILMN_1752226	P2RY11	NM_002566.4	Homo sapiens purinergic receptor P2Y, G-protein coupled, 11 (P2RY11), mRNA.	0.68375	0.36375	-0.32005
1920	1610.57	0.8388	10752	ILMN_1713347	CHL1	NM_006614.2	Homo sapiens cell adhesion molecule with homology to L1CAM (close homolog of L1) (CHL1), mRNA.	-0.11795	0.19565	0.31365
1893	1587.79	0.8388	114548	ILMN_1696933	NLRP3	NM_004895.3	Homo sapiens NLR family, pyrin domain containing 3 (NLRP3), transcript variant 1, mRNA.	0.0263	0.20355	0.17725
1892	1587.02	0.8388		ILMN_1828724		BX119404	BX119404 Soares infant brain 1NIB Homo sapiens cDNA clone IMAGp998A02175 ; IMAGE:41997, mRNA sequence	-0.04855	-0.0159	0.0326
1782	1494.81	0.8388	91179	ILMN_2341006	SCARF2	NM_153334.3	Homo sapiens scavenger receptor class F, member 2 (SCARF2), transcript variant 1, mRNA.	0.10645	0.0975	-0.00895
1781	1494.07	0.8389	84692	ILMN_1707311	CCDC54	NM_032600.2	Homo sapiens coiled-coil domain containing 54 (CCDC54), mRNA.	0.1282	-0.1863	-0.3145
1867	1566.18	0.8389		ILMN_1840170		BX109571	BX109571 Soares_testis_NHT Homo sapiens cDNA clone IMAGp998A194172, mRNA sequence	0.27445	-0.1722	-0.4466
1874	1572.27	0.839	4799	ILMN_1698402	NFX1	NM_147133.1	Homo sapiens nuclear transcription factor, X-box binding 1 (NFX1), transcript variant 2, mRNA.	-0.5609	-0.8929	-0.332
1870	1568.97	0.839	51606	ILMN_2403730	ATP6V1H	NM_213619.1	Homo sapiens ATPase, H+ transporting, lysosomal 50/57kDa, V1 subunit H (ATP6V1H), transcript variant 2, mRNA.	-0.5636	-0.27395	0.28965
1869	1568.97	0.839	84641	ILMN_1664371	HIATL1	NM_032558.2	Homo sapiens hippocampus abundant transcript-like 1 (HIATL1), mRNA.	-0.35265	-0.20615	0.1465
1927	1616.74	0.839	27097	ILMN_1797056	TAF5L	NM_001025247.1	Homo sapiens TAF5-like RNA polymerase II, p300/CBP-associated factor (PCAF)-associated factor, 65kDa (TAF5L), transcript variant 2, mRNA.	-0.04805	-0.0535	-0.00545
1915	1606.72	0.839	637	ILMN_2259495	BID	NM_197966.1	Homo sapiens BH3 interacting domain death agonist (BID), transcript variant 1, mRNA.	-0.0422	-0.07715	-0.03495
1894	1589.06	0.839	79843	ILMN_1749878	FAM124B	NM_024785.2	Homo sapiens family with sequence similarity 124B (FAM124B), transcript variant 2, mRNA.	0.1784	0.1039	-0.0745
1919	1610.06	0.839	140886	ILMN_2285390	PABPC5	NM_080832.1	Homo sapiens poly(A) binding protein, cytoplasmic 5 (PABPC5), mRNA.	0.1343	-0.15165	-0.286
1926	1615.97	0.839	29801	ILMN_1789492	ZDHHC8	NM_013373.2	Homo sapiens zinc finger, DHHC-type containing 8 (ZDHHC8), mRNA.	0.07725	-0.2353	-0.31255
1891	1586.77	0.8391		ILMN_1902251		AA134590	zn90c01.r1 Stratagene lung carcinoma 937218 Homo sapiens cDNA clone IMAGE:565440 5, mRNA sequence	0.31185	0.66345	0.35165
1909	1601.85	0.8391	139105	ILMN_1767310	CXorf20	NM_153346.3	Homo sapiens chromosome X open reading frame 20 (CXorf20), mRNA.	0.0069	0.0071	0.0002
1912	1605.18	0.8391	10396	ILMN_1778358	ATP8A1	NM_006095.1	Homo sapiens ATPase, aminophospholipid transporter (APLT), Class I, type 8A, member 1 (ATP8A1), mRNA.	-0.2007	-0.22945	-0.0287
1913	1605.18	0.8391	2886	ILMN_2405254	GRB7	NM_001030002.1	Homo sapiens growth factor receptor-bound protein 7 (GRB7), transcript variant 2, mRNA.	0.1729	0.03655	-0.1363
1925	1615.46	0.8392	5926	ILMN_1810229	ARID4A	NM_023001.2	Homo sapiens AT rich interactive domain 4A (RBP1-like) (ARID4A), transcript variant 3, mRNA.	-0.85995	-0.8639	-0.00395
1911	1603.64	0.8392	642564	ILMN_1683460	LOC642564	XM_926048.1	PREDICTED: Homo sapiens hypothetical protein LOC642564 (LOC642564), mRNA.	0.06455	0.06175	-0.0028
1914	1606.21	0.8392	648213	ILMN_1672991	LOC648213	XM_937258.2	PREDICTED: Homo sapiens similar to Nucleolar transcription factor 1 (Upstream-binding factor 1) (UBF-1) (LOC648213), mRNA.	0.0944	-0.0284	-0.1228
1908	1601.34	0.8393		ILMN_1885596		AW173069	xj82g09.x1 Soares_NFL_T_GBC_S1 Homo sapiens cDNA clone IMAGE:2663776 3, mRNA sequence	-0.05125	-0.0641	-0.01285
1890	1586.51	0.8394		ILMN_1896914		BF447974	hr83e09.x1 NCI_CGAP_Kid11 Homo sapiens cDNA clone IMAGE:3135112 3, mRNA sequence	-0.22135	0.0866	0.30795
1901	1595.71	0.8394		ILMN_1881757		AW974707	EST386797 MAGE resequences, MAGN Homo sapiens cDNA, mRNA sequence	0.0463	0.00825	-0.03805
1907	1600.82	0.8394	92	ILMN_2152711	ACVR2A	NM_001616.3	Homo sapiens activin A receptor, type IIA (ACVR2A), mRNA.	-0.2151	-0.26565	-0.05055
1889	1586.51	0.8394		ILMN_1843683		BX108603	BX108603 NCI_CGAP_Lu5 Homo sapiens cDNA clone IMAGp998F164684, mRNA sequence	0.1623	-0.1279	-0.29025
1868	1568.46	0.8396		ILMN_1818922		DB302736	DB302736 BRAMY2 Homo sapiens cDNA clone BRAMY2038814 3, mRNA sequence	0.04765	0.1487	0.10105
1948	1635.59	0.8396	646302	ILMN_1726696	LOC646302	XM_933525.1	PREDICTED: Homo sapiens hypothetical protein LOC646302 (LOC646302), mRNA.	-0.00215	0.0095	0.01165
1888	1585.24	0.8396	6251	ILMN_1721657	RSU1	NM_012425.3	Homo sapiens Ras suppressor protein 1 (RSU1), transcript variant 1, mRNA.	-0.1147	-0.2048	-0.09005
1887	1584.73	0.8398	10184	ILMN_1747744	LHFPL2	NM_005779.1	Homo sapiens lipoma HMGIC fusion partner-like 2 (LHFPL2), mRNA.	-1.3861	-1.3151	0.071
1886	1584.73	0.8398	653808	ILMN_1670376	LOC653808	XM_930062.2	PREDICTED: Homo sapiens similar to zymogen granule protein 16 (LOC653808), mRNA.	-0.101	0.2011	0.3021
1885	1584.73	0.8398		ILMN_1876581		CA445793	UI-H-ED0-axo-o-08-0-UI.s1 NCI_CGAP_ED0 Homo sapiens cDNA clone UI-H-ED0-axo-o-08-0-UI 3, mRNA sequence	0.1477	-0.1419	-0.2895
1947	1635.33	0.8399	55785	ILMN_2190598	FGD6	NM_018351.2	Homo sapiens FYVE, RhoGEF and PH domain containing 6 (FGD6), mRNA.	-0.70095	-0.41545	0.28545
1946	1635.33	0.8399	27324	ILMN_1732808	TNRC9	XM_931515.1	PREDICTED: Homo sapiens trinucleotide repeat containing 9, transcript variant 2 (TNRC9), mRNA.	-0.30795	-0.50055	-0.1926
1940	1630.67	0.8401	23274	ILMN_1781752	CLEC16A	NM_015226.1	Homo sapiens C-type lectin domain family 16, member A (CLEC16A), mRNA.	-0.80145	-0.73555	0.0659
1941	1630.67	0.8401	9620	ILMN_1694482	CELSR1	NM_014246.1	Homo sapiens cadherin, EGF LAG seven-pass G-type receptor 1 (flamingo homolog, Drosophila) (CELSR1), mRNA.	0.039	0.3248	0.2858
1935	1625.76	0.8402	2595	ILMN_1812256	GANC	NM_198141.2	Homo sapiens glucosidase, alpha; neutral C (GANC), mRNA.	-0.22735	0.1496	0.37695
1943	1632.48	0.8402	79170	ILMN_1748970	ATAD4	NM_024320.2	Homo sapiens ATPase family, AAA domain containing 4 (ATAD4), mRNA.	0.0007	0.29455	0.29385
1928	1620.09	0.8403	729101	ILMN_1749612	LOC729101	XR_015731.1	PREDICTED: Homo sapiens misc_RNA (LOC729101), miscRNA.	-0.54755	-0.2616	0.28595
1942	1631.97	0.8404	162966	ILMN_1678457	ZNF600	NM_198457.1	Homo sapiens zinc finger protein 600 (ZNF600), mRNA.	0.21705	0.52175	0.3047
1949	1637.92	0.8404		ILMN_1890548		AW611640	hg91g09.x1 NCI_CGAP_Kid11 Homo sapiens cDNA clone IMAGE:2953024 3, mRNA sequence	0.05295	-0.26555	-0.3185
1950	1638.96	0.8405	65012	ILMN_1770556	SLC26A10	NM_133489.2	Homo sapiens solute carrier family 26, member 10 (SLC26A10), mRNA.	-0.179	0.15595	0.33495
1933	1625.51	0.8405	56850	ILMN_1724704	GRIPAP1	NM_207672.1	Homo sapiens GRIP1 associated protein 1 (GRIPAP1), transcript variant 2, mRNA.	-0.1534	-0.0311	0.12235
1934	1625.51	0.8405		ILMN_1889852		AW628684	hi42e06.x1 Soares_NFL_T_GBC_S1 Homo sapiens cDNA clone IMAGE:2974978 3, mRNA sequence	-0.1069	-0.18925	-0.0824
1945	1634.81	0.8405	9975	ILMN_1698668	NR1D2	XM_001130839.1	PREDICTED: Homo sapiens nuclear receptor subfamily 1, group D, member 2 (NR1D2), mRNA.	-0.08765	-0.38935	-0.3017
1938	1629.12	0.8406	644457	ILMN_1667580	LOC644457	XM_929445.1	PREDICTED: Homo sapiens hypothetical protein LOC644457 (LOC644457), mRNA.	-0.3191	-0.02345	0.29565
1929	1621.64	0.8407	5199	ILMN_1658121	CFP	NM_002621.1	Homo sapiens complement factor properdin (CFP), mRNA.	-0.1724	0.115	0.2874
1951	1640.25	0.8407		ILMN_1900330		AI911352	wd16b05.x1 Soares_NFL_T_GBC_S1 Homo sapiens cDNA clone IMAGE:2328273 3, mRNA sequence	-0.1016	-0.00125	0.10035
1939	1630.16	0.8407	29028	ILMN_2048700	ATAD2	NM_014109.2	Homo sapiens ATPase family, AAA domain containing 2 (ATAD2), mRNA.	-0.2338	-0.5417	-0.3079
1937	1628.61	0.8408		ILMN_1826921		BX640973	Homo sapiens mRNA; cDNA DKFZp686B15184 (from clone DKFZp686B15184)	-0.62925	-0.588	0.0413
1944	1634.55	0.8408	257218	ILMN_2387303	SHPRH	NM_173082.2	Homo sapiens SNF2 histone linker PHD RING helicase (SHPRH), transcript variant 2, mRNA.	-0.3422	-0.05705	0.28515
1936	1627.83	0.8408	51449	ILMN_1679725	PCYOX1	NM_016297.2	Homo sapiens prenylcysteine oxidase 1 (PCYOX1), mRNA.	0.2216	-0.0752	-0.2968
1952	1641.81	0.8411		ILMN_1916901		BG192339	RST11451 Athersys RAGE Library Homo sapiens cDNA, mRNA sequence	0.18575	-0.1012	-0.28695
1932	1625.25	0.8412	651	ILMN_1682661	BMP3	NM_001201.2	Homo sapiens bone morphogenetic protein 3 (BMP3), mRNA.	-0.1144	0.1936	0.308
1931	1624.99	0.8415		ILMN_1866255		DV080139	MGC9.6.1.1.1.F08.F.1 NIH_MGC_331 Homo sapiens cDNA clone MGC9.6.1.1.1.F08, mRNA sequence	0.01295	-0.10675	-0.11965
1930	1624.47	0.8417	54887	ILMN_1727602	C6orf107	NM_017754.2	Homo sapiens chromosome 6 open reading frame 107 (C6orf107), mRNA.	-0.11425	0.1737	0.28795
1953	1646.48	0.8431		ILMN_1821216		AW448951	UI-H-BI3-akt-g-12-0-UI.s1 NCI_CGAP_Sub5 Homo sapiens cDNA clone IMAGE:2735447 3, mRNA sequence	-0.1346	0.15935	0.29395
1954	1648.04	0.8434	51276	ILMN_2093864	ZNF571	NM_016536.3	Homo sapiens zinc finger protein 571 (ZNF571), mRNA.	-0.12765	-0.16955	-0.0419
1956	1650.9	0.844	53371	ILMN_2061405	NUP54	NM_017426.2	Homo sapiens nucleoporin 54kDa (NUP54), mRNA.	-0.10515	-0.39675	-0.2916
1955	1650.38	0.8442	140612	ILMN_1766544	ZFP28	NM_020828.1	Homo sapiens zinc finger protein 28 homolog (mouse) (ZFP28), mRNA.	0.12395	-0.19115	-0.3151
1963	1657.67	0.8445	646573	ILMN_1771049	LOC646573	XM_929508.1	PREDICTED: Homo sapiens similar to CG33331-PA (LOC646573), mRNA.	-0.10025	-0.03925	0.06105
1962	1657.15	0.8446	146433	ILMN_1713686	IL34	NM_152456.1	Homo sapiens interleukin 34 (IL34), mRNA.	-0.13425	0.15035	0.28455
1960	1655.84	0.8448	644033	ILMN_1735955	LOC644033	XM_927280.1	PREDICTED: Homo sapiens similar to similar to RPL23AP7 protein (LOC644033), mRNA.	-0.48945	-0.2023	0.2872
1957	1653.5	0.8449	222236	ILMN_1762033	NAPEPLD	NM_198990.3	Homo sapiens N-acyl phosphatidylethanolamine phospholipase D (NAPEPLD), mRNA.	-0.40945	-0.58285	-0.17335
1961	1656.89	0.8449	139231	ILMN_1811121	CXorf39	NM_207318.1	Homo sapiens chromosome X open reading frame 39 (CXorf39), mRNA.	0.4487	0.0802	-0.36845
1959	1655.32	0.845	652	ILMN_1693749	BMP4	NM_130851.1	Homo sapiens bone morphogenetic protein 4 (BMP4), transcript variant 3, mRNA.	-0.09315	0.194	0.28715
1958	1654.54	0.845	27340	ILMN_1724106	UTP20	NM_014503.2	Homo sapiens UTP20, small subunit (SSU) processome component, homolog (yeast) (UTP20), mRNA.	-0.04825	-0.0617	-0.01345
1971	1666.54	0.8455	6059	ILMN_1676846	ABCE1	NM_001040876.1	Homo sapiens ATP-binding cassette, sub-family E (OABP), member 1 (ABCE1), transcript variant 2, mRNA.	-0.0044	-0.29555	-0.29115
1972	1667.33	0.8455		ILMN_1873967		CK905566	ih26e02.x5 Human insulinoma Homo sapiens cDNA clone IMAGE:5615330 3, mRNA sequence	0.2109	-0.09495	-0.3058
1965	1661.84	0.8457	2170	ILMN_2136971	FABP3	NM_004102.3	Homo sapiens fatty acid binding protein 3, muscle and heart (mammary-derived growth inhibitor) (FABP3), mRNA.	-0.21775	0.10635	0.32415
1970	1666.28	0.8458	7991	ILMN_1774689	TUSC3	NM_006765.2	Homo sapiens tumor suppressor candidate 3 (TUSC3), transcript variant 1, mRNA.	0.1173	0.41005	0.29275
1975	1670.46	0.8458	83463	ILMN_1711904	MXD3	NM_031300.2	Homo sapiens MAX dimerization protein 3 (MXD3), mRNA.	-0.25325	0.0325	0.28575
1964	1661.06	0.8458	650188	ILMN_1660104	LOC650188	XM_944079.1	PREDICTED: Homo sapiens hypothetical protein LOC650188 (LOC650188), mRNA.	0.2529	-0.0641	-0.317
1968	1664.97	0.846	4528	ILMN_1791403	MTIF2	NM_001005369.1	Homo sapiens mitochondrial translational initiation factor 2 (MTIF2), nuclear gene encoding mitochondrial protein, transcript variant 1, mRNA.	-0.19115	0.26555	0.45675
1966	1663.15	0.846	29926	ILMN_1693878	GMPPA	NM_205847.1	Homo sapiens GDP-mannose pyrophosphorylase A (GMPPA), transcript variant 2, mRNA.	0.252	-0.0489	-0.3009
1969	1666.02	0.8461		ILMN_1848183		AW271705	xs17e02.x1 NCI_CGAP_Kid11 Homo sapiens cDNA clone IMAGE:2769914 3 similar to contains element OFR repetitive element ;, mRNA sequence	-0.15845	0.14355	0.302
1973	1669.42	0.8461	651986	ILMN_1720566	LOC651986	XM_941284.1	PREDICTED: Homo sapiens similar to Forkhead box protein L1 (Forkhead-related protein FKHL11) (Forkhead-related transcription factor 7) (FREAC-7) (LOC651986), mRNA.	-0.2339	0.05775	0.29165
1974	1670.2	0.8461	130026	ILMN_2400854	ICA1L	NM_178231.2	Homo sapiens islet cell autoantigen 1,69kDa-like (ICA1L), transcript variant 2, mRNA.	-0.00995	0.0111	0.02105
1967	1664.71	0.8463	641649	ILMN_2211065	TMEM91	NM_001042595.1	Homo sapiens transmembrane protein 91 (TMEM91), mRNA.	0.2108	0.52765	0.3169
1982	1678.85	0.8466	192666	ILMN_1770663	KRT24	NM_019016.1	Homo sapiens keratin 24 (KRT24), mRNA.	-0.0904	-0.06625	0.02415
1983	1678.85	0.8466	79156	ILMN_1708041	PLEKHF1	NM_024310.4	Homo sapiens pleckstrin homology domain containing, family F (with FYVE domain) member 1 (PLEKHF1), mRNA.	-0.214	-0.5556	-0.3416
1976	1673.08	0.8467		ILMN_1848037		CF593516	AGENCOURT_15622831 NIH_MGC_147 Homo sapiens cDNA clone IMAGE:30531062 5, mRNA sequence	0.13335	0.1229	-0.01035
1980	1676.75	0.8468		ILMN_1825878		DA572118	DA572118 HEMBB1 Homo sapiens cDNA clone HEMBB1000558 5, mRNA sequence	0.04735	0.0902	0.04285
1981	1677.54	0.8468	7071	ILMN_1667594	KLF10	NM_001032282.1	Homo sapiens Kruppel-like factor 10 (KLF10), transcript variant 2, mRNA.	0.1708	0.0841	-0.0867
1979	1676.23	0.847		ILMN_1846600		AI619989	ty46h04.x1 NCI_CGAP_Ut2 Homo sapiens cDNA clone IMAGE:2282167 3, mRNA sequence	-0.0922	0.23045	0.32265
1984	1680.42	0.847	9131	ILMN_1667183	AIFM1	NM_145812.1	Homo sapiens apoptosis-inducing factor, mitochondrion-associated, 1 (AIFM1), nuclear gene encoding mitochondrial protein, transcript variant 2, mRNA.	-0.10985	0.07	0.17985
1977	1675.96	0.8473	138050	ILMN_1711465	HGSNAT	NM_152419.2	Homo sapiens heparan-alpha-glucosaminide N-acetyltransferase (HGSNAT), mRNA.	0.1797	0.1378	-0.04185
1978	1675.96	0.8473	27000	ILMN_2174296	DNAJC2	NM_014377.1	Homo sapiens DnaJ (Hsp40) homolog, subfamily C, member 2 (DNAJC2), transcript variant 1, mRNA.	0.16635	-0.1503	-0.31665
1985	1682	0.8474	1823	ILMN_2402640	DSC1	NM_004948.2	Homo sapiens desmocollin 1 (DSC1), transcript variant Dsc1b, mRNA.	0.24655	-0.07415	-0.32065
2000	1695.94	0.848	642655	ILMN_1755019	LOC642655	XM_926114.1	PREDICTED: Homo sapiens similar to succinate dehydrogenase complex, subunit A, flavoprotein-like 2 (LOC642655), mRNA.	-0.1487	0.1546	0.3033
1998	1694.36	0.848	388272	ILMN_1690911	C16orf87	NM_001001436.2	Homo sapiens chromosome 16 open reading frame 87 (C16orf87), mRNA.	-0.0186	0.11215	0.13075
1997	1693.57	0.8481		ILMN_1831907		AI935777	wp04a05.x1 NCI_CGAP_Kid11 Homo sapiens cDNA clone IMAGE:2463824 3, mRNA sequence	-0.1489	0.1442	0.2931
1999	1695.41	0.8481	10160	ILMN_1813982	FARP1	NM_001001715.1	Homo sapiens FERM, RhoGEF (ARHGEF) and pleckstrin domain protein 1 (chondrocyte-derived) (FARP1), transcript variant 2, mRNA.	0.1376	-0.15875	-0.29635
1986	1684.62	0.8482	4298	ILMN_1706590	MLLT1	NM_005934.3	Homo sapiens myeloid/lymphoid or mixed-lineage leukemia (trithorax homolog, Drosophila); translocated to, 1 (MLLT1), mRNA.	-0.08715	-0.03425	0.0529
2011	1705.97	0.8483	6938	ILMN_1669832	TCF12	NM_207038.1	Homo sapiens transcription factor 12 (TCF12), transcript variant 4, mRNA.	-0.902	-0.8868	0.0152
1995	1693.31	0.8483	546	ILMN_1666885	ATRX	NM_000489.3	Homo sapiens alpha thalassemia/mental retardation syndrome X-linked (RAD54 homolog, S. cerevisiae) (ATRX), transcript variant 1, mRNA.	-0.55855	-0.27525	0.2833
2010	1705.18	0.8483	7159	ILMN_2270299	TP53BP2	NM_005426.2	Homo sapiens tumor protein p53 binding protein, 2 (TP53BP2), transcript variant 2, mRNA.	0.13715	0.15525	0.0181
1996	1693.31	0.8483	1789	ILMN_1794692	DNMT3B	NM_006892.3	Homo sapiens DNA (cytosine-5-)-methyltransferase 3 beta (DNMT3B), transcript variant 1, mRNA.	-0.0913	-0.16665	-0.07535
2014	1708.62	0.8484	23564	ILMN_1770787	DDAH2	NM_013974.1	Homo sapiens dimethylarginine dimethylaminohydrolase 2 (DDAH2), mRNA.	-0.0702	0.3542	0.42445
2008	1703.59	0.8484	57653	ILMN_1793347	KIAA1529	NM_020893.1	Homo sapiens KIAA1529 (KIAA1529), mRNA.	-0.07315	0.21165	0.28475
2015	1709.68	0.8485	1948	ILMN_1703852	EFNB2	NM_004093.2	Homo sapiens ephrin-B2 (EFNB2), mRNA.	0.0831	0.00235	-0.0808
1987	1686.2	0.8486	9235	ILMN_1778010	IL32	NM_001012636.1	Homo sapiens interleukin 32 (IL32), transcript variant 7, mRNA.	0.0564	0.33995	0.28355
[truncated: 30,775 more rows]

## Sheet: Sheet2
	CDDP-siNCOR-up	CDDP-siNCOR-down	CDDP-siNCOR-indep
CDDP-up	313		43
CDDP-down		773	64
CDDP-indep	28	84
	CDDP-siNCOR	CDDP-siNCOR-indep
CDDP	1086	112
CDDP-indep	107
