# Supplementary material for: The Co-Repressor SMRT Delays DNA Damage-Induced Caspase Activation by Repressing Pro-Apoptotic Genes and Modulating the Dynamics of Checkpoint Kinase 2 Activation
Source: PLoS One. 2013 May 17;8(5):e59986. doi: 10.1371/journal.pone.0059986 (PMC3656868; doi:10.1371/journal.pone.0059986)
Supplement: Table S3 — Genes whose regulation by cisplatin is affected by SMRT. The table reports the total list of genes whose regulation by CDDP in the microarray experiments was different in the cells transfected with SMRT siRNA compared to the cells transfected with scramble control siRNA. (XLS) [file pone.0059986.s005.xls]

## Sheet: Sheet1
Table S3. Genes whose regulation by cisplatin is affected by SMRT.
Rank1	FP2	FDR3	GENE ID	PROBE ID	SYMBOL	ACCESSION	DESCRIPTION	FC CDDP4	FC SMRT-CDDP5	D SMRT-CDDP6	FC SMRT basal7	Class8
18	0.5373	0.0298	89797	ILMN_2399300	NAV2	NM_145117.3	Homo sapiens neuron navigator 2 (NAV2), transcript variant 2, mRNA.	-1.725	-0.84	0.885	0.28	1
42	1.7987	0.0428	23635	ILMN_1711608	SSBP2	NM_012446.2	Homo sapiens single-stranded DNA binding protein 2 (SSBP2), mRNA.	-1.2	-0.465	0.735	-0.34	1
60	3.5664	0.0594	80790	ILMN_1738075	CMIP	NM_030629.1	Homo sapiens c-Maf-inducing protein (CMIP), transcript variant Tc-mip, mRNA.	-1.765	-1.06	0.705	-0.035	1
65	4.558	0.0701	6733	ILMN_1669215	SRPK2	NM_182692.1	Homo sapiens SFRS protein kinase 2 (SRPK2), transcript variant 1, mRNA.	-1.195	-0.54	0.655	-0.025	1
73	6.3779	0.0874	23151	ILMN_1723706	GRAMD4	NM_015124.2	Homo sapiens GRAM domain containing 4 (GRAMD4), mRNA.	-1.395	-0.8	0.595	-0.47	1
76	6.6227	0.0871	23047	ILMN_1746696	PDS5B	NM_015032.1	Homo sapiens PDS5, regulator of cohesion maintenance, homolog B (S. cerevisiae) (PDS5B), mRNA.	-1.48	-0.86	0.62	-0.555	1
85	8.1884	0.0963	84727	ILMN_1787541	SPSB2	NM_032641.1	Homo sapiens splA/ryanodine receptor domain and SOCS box containing 2 (SPSB2), mRNA.	-1.09	-0.425	0.66	-0.555	1
95	9.2853	0.0977	54971	ILMN_1663631	BANP	NM_079837.2	Homo sapiens BTG3 associated nuclear protein (BANP), transcript variant 2, mRNA.	-2	-1.32	0.68	-0.295	1
104	10.701	0.1029	128553	ILMN_1655611	TSHZ2	NM_173485.4	Homo sapiens teashirt zinc finger homeobox 2 (TSHZ2), mRNA.	-0.755	-0.175	0.575	-0.295	1
115	13.7148	0.1182	2139	ILMN_2322996	EYA2	NM_172112.1	Homo sapiens eyes absent homolog 2 (Drosophila) (EYA2), transcript variant 4, mRNA.	-1.505	-0.905	0.605	-0.01	1
136	19.9948	0.147		ILMN_1827320		BX115203	BX115203 Soares_testis_NHT Homo sapiens cDNA clone IMAGp998F084106, mRNA sequence	-0.855	-0.275	0.575	-0.94	1
151	23.0519	0.1527	3720	ILMN_1764177	JARID2	NM_004973.2	Homo sapiens jumonji, AT rich interactive domain 2 (JARID2), mRNA.	-2.65	-2.115	0.535	-0.19	1
163	26.722	0.1639	57482	ILMN_1708709	KIAA1211	XM_044178.10	PREDICTED: Homo sapiens KIAA1211 protein, transcript variant 1 (KIAA1211), mRNA.	-0.635	-0.105	0.535	0.07	1
178	30.734	0.1727	6310	ILMN_2153332	ATXN1	NM_000332.2	Homo sapiens ataxin 1 (ATXN1), mRNA.	-2.245	-1.695	0.545	-0.12	1
179	31.0899	0.1737	114818	ILMN_1802109	KBTBD9	XM_001134449.1	PREDICTED: Homo sapiens kelch repeat and BTB (POZ) domain containing 9 (KBTBD9), mRNA.	-1.555	-0.995	0.565	0.01	1
208	38.5989	0.1856	9811	ILMN_1655563	KIAA0427	NM_014772.1	Homo sapiens KIAA0427 (KIAA0427), mRNA.	-0.835	-0.335	0.505	-0.185	1
236	49.317	0.209	4651	ILMN_2232712	MYO10	NM_012334.1	Homo sapiens myosin X (MYO10), mRNA.	-1.195	-0.675	0.52	-0.24	1
240	51.2232	0.2134	50807	ILMN_2233366	DDEF1	NM_018482.2	Homo sapiens development and differentiation enhancing factor 1 (DDEF1), mRNA.	-1.89	-1.28	0.615	0.195	1
247	54.5752	0.221	2690	ILMN_1775814	GHR	NM_000163.2	Homo sapiens growth hormone receptor (GHR), mRNA.	-0.825	-0.34	0.485	-0.15	1
257	60.0004	0.2335	3899	ILMN_1775235	AFF3	NM_001025108.1	Homo sapiens AF4/FMR2 family, member 3 (AFF3), transcript variant 2, mRNA.	-0.98	-0.495	0.49	-0.415	1
263	64.6491	0.2458	5090	ILMN_1810100	PBX3	NM_006195.4	Homo sapiens pre-B-cell leukemia homeobox 3 (PBX3), mRNA.	-1.615	-1.14	0.48	-0.03	1
276	68.9388	0.2498	10090	ILMN_1700024	UST	NM_005715.1	Homo sapiens uronyl-2-sulfotransferase (UST), mRNA.	-0.71	-0.17	0.54	-0.365	1
285	73.0922	0.2565		ILMN_1852384		AK056312	Homo sapiens cDNA FLJ31750 fis, clone NT2RI2007406	-1.6	-1.075	0.525	0.28	1
309	86.758	0.2808	5590	ILMN_2386982	PRKCZ	NM_002744.4	Homo sapiens protein kinase C, zeta (PRKCZ), transcript variant 1, mRNA.	-0.65	-0.19	0.46	0.09	1
321	92.4535	0.2871	8829	ILMN_1699574	NRP1	NM_003873.4	Homo sapiens neuropilin 1 (NRP1), transcript variant 1, mRNA.	-1.05	-0.555	0.5	-0.29	1
323	93.2554	0.2887	124512	ILMN_2382724	C17orf95	NM_001080510.2	Homo sapiens chromosome 17 open reading frame 95 (C17orf95), mRNA.	-0.95	-0.445	0.505	-0.275	1
324	94.2472	0.2909	55604	ILMN_1736730	LRRC16	NM_017640.3	Homo sapiens leucine rich repeat containing 16 (LRRC16), mRNA.	-1.44	-0.98	0.455	-0.305	1
342	104.061	0.3043	55628	ILMN_1741300	ZNF407	NM_017757.2	Homo sapiens zinc finger protein 407 (ZNF407), mRNA.	-1.58	-1.11	0.47	-0.005	1
353	113.064	0.3203	5587	ILMN_1785891	PRKD1	NM_002742.2	Homo sapiens protein kinase D1 (PRKD1), mRNA.	-1.005	-0.52	0.49	-0.42	1
364	118.157	0.3246	5048	ILMN_1722276	PAFAH1B1	NM_000430.2	Homo sapiens platelet-activating factor acetylhydrolase, isoform Ib, alpha subunit 45kDa (PAFAH1B1), mRNA.	-1.025	-0.485	0.54	-0.825	1
370	121.803	0.3292	5747	ILMN_1714364	PTK2	NM_005607.3	Homo sapiens PTK2 protein tyrosine kinase 2 (PTK2), transcript variant 2, mRNA.	-1.695	-1.16	0.53	0.2	1
380	125.72	0.3308	83891	ILMN_2224444	SNX25	NM_031953.2	Homo sapiens sorting nexin 25 (SNX25), mRNA.	-1.275	-0.825	0.445	-0.19	1
386	127.087	0.3292		ILMN_1906187		AK097377	Homo sapiens cDNA FLJ40058 fis, clone TCOLN1000180	-0.615	-0.16	0.455	-0.36	1
420	148.956	0.3547	84196	ILMN_1738572	USP48	NM_001032730.1	Homo sapiens ubiquitin specific peptidase 48 (USP48), transcript variant 2, mRNA.	-0.855	-0.42	0.435	-0.35	1
421	149.347	0.3547		ILMN_1897741		AV737943	AV737943 CB Homo sapiens cDNA clone CBDAEG06 5, mRNA sequence	-0.715	-0.25	0.465	-1.36	1
423	149.66	0.3538	753	ILMN_2351795	C18orf1	NM_181483.2	Homo sapiens chromosome 18 open reading frame 1 (C18orf1), transcript variant b2, mRNA.	-0.755	-0.32	0.43	-0.6	1
426	151.151	0.3548	151126	ILMN_1657087	ZNF533	NM_152520.3	Homo sapiens zinc finger protein 533 (ZNF533), mRNA.	-0.915	-0.47	0.445	-0.715	1
447	163.351	0.3654	196528	ILMN_2182335	ARID2	NM_152641.2	Homo sapiens AT rich interactive domain 2 (ARID, RFX-like) (ARID2), mRNA.	-1.54	-1.11	0.43	-0.8	1
465	171.468	0.3687	54927	ILMN_1673026	CHCHD3	NM_017812.2	Homo sapiens coiled-coil-helix-coiled-coil-helix domain containing 3 (CHCHD3), mRNA.	-0.92	-0.485	0.44	0.29	1
473	173.148	0.3661	140710	ILMN_1693004	C20orf117	NM_199181.2	Homo sapiens chromosome 20 open reading frame 117 (C20orf117), transcript variant 2, mRNA.	-0.835	-0.3	0.535	-0.515	1
481	176.704	0.3674	114884	ILMN_1669497	OSBPL10	NM_017784.3	Homo sapiens oxysterol binding protein-like 10 (OSBPL10), mRNA.	-1.085	-0.655	0.425	0.08	1
485	177.556	0.3661	3673	ILMN_1665792	ITGA2	NM_002203.3	Homo sapiens integrin, alpha 2 (CD49B, alpha 2 subunit of VLA-2 receptor) (ITGA2), mRNA.	-0.785	-0.335	0.445	-0.06	1
505	189.347	0.3749	2060	ILMN_1665357	EPS15	NM_001981.2	Homo sapiens epidermal growth factor receptor pathway substrate 15 (EPS15), mRNA.	-0.995	-0.52	0.475	-0.595	1
509	192.354	0.3779	114800	ILMN_1669982	CCDC85A	NM_001080433.1	Homo sapiens coiled-coil domain containing 85A (CCDC85A), mRNA.	-1.035	-0.445	0.585	-0.565	1
520	199.07	0.3828	9223	ILMN_1775853	MAGI1	NM_001033057.1	Homo sapiens membrane associated guanylate kinase, WW and PDZ domain containing 1 (MAGI1), transcript variant 3, mRNA.	-0.675	-0.24	0.435	-0.235	1
523	200.79	0.3839	26610	ILMN_1659339	ELP4	NM_019040.3	Homo sapiens elongation protein 4 homolog (S. cerevisiae) (ELP4), mRNA.	-0.94	-0.475	0.46	-0.035	1
532	208.113	0.3912	84978	ILMN_1794885	FRMD5	NM_032892.3	Homo sapiens FERM domain containing 5 (FRMD5), transcript variant 2, mRNA.	-1.26	-0.845	0.415	0.18	1
543	213.316	0.3928		ILMN_1826566		BX394411	BX394411 Homo sapiens NEUROBLASTOMA COT 25-NORMALIZED Homo sapiens cDNA clone CS0DC015YK09 3-PRIME, mRNA sequence	-0.625	-0.13	0.495	-0.49	1
553	216.319	0.3912	221895	ILMN_1682727	JAZF1	NM_175061.3	Homo sapiens JAZF zinc finger 1 (JAZF1), mRNA.	-1.375	-0.94	0.43	-0.575	1
567	226.318	0.3991	729446	ILMN_1719694	LOC729446	XM_001133842.1	PREDICTED: Homo sapiens similar to AT rich interactive domain 1B (SWI1-like) isoform 1 (LOC729446), mRNA.	-1.32	-0.815	0.5	-0.48	1
571	228.345	0.3999	7325	ILMN_1707475	UBE2E2	NM_152653.2	Homo sapiens ubiquitin-conjugating enzyme E2E 2 (UBC4/5 homolog, yeast) (UBE2E2), mRNA.	-1	-0.57	0.42	0.09	1
581	234.186	0.4031	7982	ILMN_1702175	ST7	NM_018412.3	Homo sapiens suppression of tumorigenicity 7 (ST7), transcript variant a, mRNA.	-0.655	-0.17	0.485	-0.16	1
587	237.036	0.4038	114880	ILMN_1756935	OSBPL6	NM_032523.2	Homo sapiens oxysterol binding protein-like 6 (OSBPL6), transcript variant 1, mRNA.	-0.96	-0.545	0.415	0.02	1
590	238.417	0.4041	55702	ILMN_1703430	FLJ10374	NM_018074.3	Homo sapiens hypothetical protein FLJ10374 (FLJ10374), mRNA.	-0.6	0.105	0.705	-0.5	1
600	242.188	0.4036	27347	ILMN_1791328	STK39	NM_013233.2	Homo sapiens serine threonine kinase 39 (STE20/SPS1 homolog, yeast) (STK39), mRNA.	-1.13	-0.565	0.565	-0.56	1
607	246.19	0.4049	65125	ILMN_1876924	WNK1	NM_018979.2	Homo sapiens WNK lysine deficient protein kinase 1 (WNK1), mRNA.	-0.585	-0.18	0.405	-0.545	1
678	306.099	0.4515	26019	ILMN_1796305	UPF2	NM_080599.1	Homo sapiens UPF2 regulator of nonsense transcripts homolog (yeast) (UPF2), transcript variant 1, mRNA.	-0.615	-0.185	0.435	0.015	1
685	310.483	0.4533	10495	ILMN_2415911	ENOX2	NM_006375.2	Homo sapiens ecto-NOX disulfide-thiol exchanger 2 (ENOX2), transcript variant 1, mRNA.	-0.985	-0.52	0.465	-0.3	1
687	311.273	0.4531	23199	ILMN_1807767	KIAA0182	NM_014615.1	Homo sapiens KIAA0182 (KIAA0182), mRNA.	-1.175	-0.785	0.395	-0.49	1
703	320.489	0.4559	57178	ILMN_1771627	ZMIZ1	NM_020338.2	Homo sapiens zinc finger, MIZ-type containing 1 (ZMIZ1), mRNA.	-2.78	-2.325	0.455	-0.175	1
713	325.205	0.4561	10973	ILMN_2294751	ASCC3	NM_006828.2	Homo sapiens activating signal cointegrator 1 complex subunit 3 (ASCC3), transcript variant 1, mRNA.	-0.685	-0.26	0.425	-0.03	1
754	356.517	0.4728		ILMN_1880521		BX951899	DKFZp781L12160_r1 781 (synonym: hlcc4) Homo sapiens cDNA clone DKFZp781L12160 5, mRNA sequence	-0.97	-0.565	0.405	-0.24	1
756	358.939	0.4748	201266	ILMN_1742705	SLC39A11	NM_139177.2	Homo sapiens solute carrier family 39 (metal ion transporter), member 11 (SLC39A11), mRNA.	-0.995	-0.595	0.4	0.195	1
761	362.464	0.4763	64326	ILMN_1661002	RFWD2	NM_022457.5	Homo sapiens ring finger and WD repeat domain 2 (RFWD2), transcript variant 1, mRNA.	-1.135	-0.71	0.425	0.08	1
782	378.357	0.4838		ILMN_1878029		AK091904	Homo sapiens cDNA FLJ34585 fis, clone KIDNE2008758	-0.925	-0.405	0.52	0.39	1
785	381.727	0.4863	4331	ILMN_2083243	MNAT1	NM_002431.2	Homo sapiens menage a trois homolog 1, cyclin H assembly factor (Xenopus laevis) (MNAT1), mRNA.	-1.15	-0.745	0.405	0.085	1
787	383.229	0.4869	23362	ILMN_1717477	PSD3	NM_015310.3	Homo sapiens pleckstrin and Sec7 domain containing 3 (PSD3), transcript variant 1, mRNA.	-1.075	-0.645	0.43	-0.135	1
805	393.701	0.4891	2977	ILMN_1720496	GUCY1A2	NM_000855.1	Homo sapiens guanylate cyclase 1, soluble, alpha 2 (GUCY1A2), mRNA.	-0.78	-0.345	0.43	-0.015	1
830	416.374	0.5017	22906	ILMN_2289924	TRAK1	NM_001042646.1	Homo sapiens trafficking protein, kinesin binding 1 (TRAK1), transcript variant 1, mRNA.	-0.605	-0.19	0.42	-0.16	1
857	436.868	0.5098	64359	ILMN_1791226	NXN	NM_022463.3	Homo sapiens nucleoredoxin (NXN), mRNA.	-0.895	-0.515	0.38	-0.125	1
877	461.009	0.5257	9743	ILMN_1722726	RICS	NM_014715.2	Homo sapiens Rho GTPase-activating protein (RICS), mRNA.	-0.73	-0.255	0.475	0.045	1
888	465.694	0.5244	49855	ILMN_1811178	SCAPER	NM_020843.1	Homo sapiens S phase cyclin A-associated protein in the ER (SCAPER), mRNA.	-1.155	-0.785	0.37	-0.03	1
908	476.113	0.5244	9139	ILMN_2331062	CBFA2T2	NM_005093.3	Homo sapiens core-binding factor, runt domain, alpha subunit 2; translocated to, 2 (CBFA2T2), transcript variant 2, mRNA.	-0.685	-0.315	0.37	-0.36	1
925	486.929	0.5264	5337	ILMN_1719696	PLD1	NM_002662.2	Homo sapiens phospholipase D1, phosphatidylcholine-specific (PLD1), mRNA.	-0.64	-0.235	0.405	-0.415	1
945	499.583	0.5281	84959	ILMN_1653856	STS-1	NM_032873.3	Homo sapiens Cbl-interacting protein Sts-1 (STS-1), mRNA.	-0.735	-0.37	0.365	-0.545	1
947	500.585	0.528	3241	ILMN_1764850	HPCAL1	NM_134421.1	Homo sapiens hippocalcin-like 1 (HPCAL1), transcript variant 2, mRNA.	-0.66	-0.285	0.375	0.185	1
998	544.326	0.5454	128710	ILMN_1715625	C20orf94	NM_001009608.1	Homo sapiens chromosome 20 open reading frame 94 (C20orf94), mRNA.	-0.665	-0.305	0.365	-0.025	1
999	545.073	0.5456	7424	ILMN_1701204	VEGFC	NM_005429.2	Homo sapiens vascular endothelial growth factor C (VEGFC), mRNA.	-0.93	-0.565	0.365	-0.185	1
1000	547.018	0.547	84961	ILMN_1754489	FBXL20	NM_032875.1	Homo sapiens F-box and leucine-rich repeat protein 20 (FBXL20), mRNA.	-1.22	-0.86	0.36	0.1	1
1014	555.586	0.5479	2181	ILMN_1666096	ACSL3	NM_004457.3	Homo sapiens acyl-CoA synthetase long-chain family member 3 (ACSL3), transcript variant 1, mRNA.	-0.69	-0.27	0.42	-1.135	1
1021	568.486	0.5568	2869	ILMN_2096719	GRK5	NM_005308.2	Homo sapiens G protein-coupled receptor kinase 5 (GRK5), mRNA.	-1.32	-0.925	0.39	-0.37	1
1041	582.769	0.5598	654096	ILMN_1713384	LOC654096	XM_939253.1	PREDICTED: Homo sapiens similar to Ovarian cancer-related protein 10-2 (OVC10-2) (LOC654096), mRNA.	-0.6	-0.18	0.42	-0.55	1
1049	591.923	0.5643	8379	ILMN_2358069	MAD1L1	NM_001013836.1	Homo sapiens MAD1 mitotic arrest deficient-like 1 (yeast) (MAD1L1), transcript variant 2, mRNA.	-0.68	-0.31	0.37	0.245	1
1058	599.736	0.5669	55253	ILMN_1736135	TYW1	NM_018264.2	Homo sapiens tRNA-yW synthesizing protein 1 homolog (S. cerevisiae) (TYW1), mRNA.	-1.385	-1.015	0.365	0.075	1
1063	602.247	0.5666	10579	ILMN_2315780	TACC2	NM_006997.2	Homo sapiens transforming, acidic coiled-coil containing protein 2 (TACC2), transcript variant 4, mRNA.	-1.125	-0.725	0.395	0.225	1
1074	614.722	0.5724	57504	ILMN_1768751	MTA3	NM_020744.2	Homo sapiens metastasis associated 1 family, member 3 (MTA3), mRNA.	-0.935	-0.575	0.365	-0.07	1
1115	648.994	0.5821	23301	ILMN_1803348	EHBP1	NM_015252.2	Homo sapiens EH domain binding protein 1 (EHBP1), mRNA.	-1.395	-0.945	0.455	-0.1	1
1174	708.009	0.6031	6925	ILMN_1814194	TCF4	NM_003199.2	Homo sapiens transcription factor 4 (TCF4), transcript variant 2, mRNA.	-0.97	-0.625	0.35	-0.17	1
1180	712.103	0.6035	285527	ILMN_1747223	FRYL	NM_015030.1	Homo sapiens FRY-like (FRYL), mRNA.	-1.32	-0.955	0.365	-0.32	1
1184	713.129	0.6023	64131	ILMN_1830462	XYLT1	NM_022166.3	Homo sapiens xylosyltransferase I (XYLT1), mRNA.	-0.64	-0.22	0.42	-0.62	1
1215	737.611	0.6071	8091	ILMN_2344662	HMGA2	NM_003483.4	Homo sapiens high mobility group AT-hook 2 (HMGA2), transcript variant 1, mRNA.	-0.605	-0.17	0.44	0.235	1
1222	745.106	0.6097	80312	ILMN_1741056	CXXC6	NM_030625.1	Homo sapiens CXXC finger 6 (CXXC6), mRNA.	-0.7	-0.35	0.35	-0.42	1
1224	746.154	0.6096	23060	ILMN_1799082	ZNF609	NM_015042.1	Homo sapiens zinc finger protein 609 (ZNF609), mRNA.	-1.18	-0.815	0.36	-0.075	1
1238	758.445	0.6126	80746	ILMN_1746393	TSEN2	NM_025265.2	Homo sapiens tRNA splicing endonuclease 2 homolog (S. cerevisiae) (TSEN2), mRNA.	-0.835	-0.49	0.345	0.095	1
1239	758.974	0.6121	286053	ILMN_1693210	NSMCE2	NM_173685.1	Homo sapiens non-SMC element 2, MMS21 homolog (S. cerevisiae) (NSMCE2), mRNA.	-0.64	-0.255	0.385	0.08	1
1254	771.725	0.6154	374378	ILMN_1673773	GALNTL4	NM_198516.1	Homo sapiens UDP-N-acetyl-alpha-D-galactosamine:polypeptide N-acetylgalactosaminyltransferase-like 4 (GALNTL4), mRNA.	-0.615	-0.25	0.37	0.245	1
1260	774.395	0.6146	11124	ILMN_1666634	FAF1	NM_007051.2	Homo sapiens Fas (TNFRSF6) associated factor 1 (FAF1), mRNA.	-0.825	-0.4	0.425	-0.06	1
1303	816.459	0.6261	463	ILMN_1808587	ZFHX3	NM_006885.3	Homo sapiens zinc finger homeobox 3 (ZFHX3), mRNA.	-0.83	-0.485	0.34	0.2	1
1306	817.923	0.6263	57118	ILMN_1751561	CAMK1D	NM_153498.2	Homo sapiens calcium/calmodulin-dependent protein kinase ID (CAMK1D), transcript variant 2, mRNA.	-0.785	-0.395	0.395	0.225	1
1308	823.058	0.6288	56995	ILMN_1720965	TULP4	NM_001007466.1	Homo sapiens tubby like protein 4 (TULP4), transcript variant 2, mRNA.	-1.285	-0.915	0.37	-0.175	1
1356	864.711	0.6372	57609	ILMN_1755589	DIP2B	NM_173602.2	Homo sapiens DIP2 disco-interacting protein 2 homolog B (Drosophila) (DIP2B), mRNA.	-1.02	-0.615	0.4	0.045	1
1360	870.178	0.6389	85004	ILMN_1746359	RERG	NM_032918.1	Homo sapiens RAS-like, estrogen-regulated, growth inhibitor (RERG), mRNA.	-1.23	-0.875	0.36	-0.58	1
1399	905.657	0.6474	9213	ILMN_1798030	XPR1	NM_004736.2	Homo sapiens xenotropic and polytropic retrovirus receptor (XPR1), mRNA.	-1.08	-0.745	0.335	-0.035	1
1405	908.935	0.6469	8573	ILMN_1654773	CASK	NM_003688.1	Homo sapiens calcium/calmodulin-dependent serine protein kinase (MAGUK family) (CASK), mRNA.	-0.845	-0.51	0.335	0.29	1
1449	947.945	0.6542	2887	ILMN_1669617	GRB10	NM_001001555.1	Homo sapiens growth factor receptor-bound protein 10 (GRB10), transcript variant 4, mRNA.	-1.065	-0.725	0.34	-0.51	1
1455	952.879	0.6549	9569	ILMN_1712628	GTF2IRD1	NM_016328.1	Homo sapiens GTF2I repeat domain containing 1 (GTF2IRD1), transcript variant 1, mRNA.	-1.28	-0.925	0.36	0.03	1
1526	1020.43	0.6683	6788	ILMN_1666453	STK3	NM_006281.2	Homo sapiens serine/threonine kinase 3 (STE20 homolog, yeast) (STK3), mRNA.	-1.6	-1.24	0.36	-0.035	1
1619	1105.57	0.6829	3632	ILMN_1664608	INPP5A	XM_001133189.1	PREDICTED: Homo sapiens inositol polyphosphate-5-phosphatase, 40kDa (INPP5A), mRNA.	-0.85	-0.315	0.535	0.465	1
1664	1150.72	0.6915	56987	ILMN_1745415	BBX	NM_020235.3	Homo sapiens bobby sox homolog (Drosophila) (BBX), mRNA.	-1.02	-0.65	0.37	-0.085	1
1706	1198.77	0.7027	23180	ILMN_1800787	RFTN1	NM_015150.1	Homo sapiens raftlin, lipid raft linker 1 (RFTN1), mRNA.	-0.71	-0.36	0.35	0.115	1
1709	1203.21	0.7036	10217	ILMN_2392189	CTDSPL	NM_005808.2	Homo sapiens CTD (carboxy-terminal domain, RNA polymerase II, polypeptide A) small phosphatase-like (CTDSPL), transcript variant 2, mRNA.	-0.765	-0.445	0.32	-0.475	1
1718	1213.22	0.7062	54920	ILMN_1811650	DUS2L	NM_017803.3	Homo sapiens dihydrouridine synthase 2-like, SMM1 homolog (S. cerevisiae) (DUS2L), mRNA.	-0.62	-0.27	0.355	0.075	1
1748	1239	0.7088	50807	ILMN_1690963	DDEF1	NM_018482.2	Homo sapiens development and differentiation enhancing factor 1 (DDEF1), mRNA.	-1.505	-1.055	0.45	0.165	1
1771	1258.23	0.7105	63027	ILMN_1705116	C6orf85	NM_021945.4	Homo sapiens chromosome 6 open reading frame 85 (C6orf85), mRNA.	-1.06	-0.655	0.405	0.105	1
1806	1287.69	0.713	337867	ILMN_1713993	UBAC2	NM_177967.2	Homo sapiens UBA domain containing 2 (UBAC2), mRNA.	-0.91	-0.515	0.395	-0.095	1
1818	1297.13	0.7135	2120	ILMN_1789596	ETV6	NM_001987.4	Homo sapiens ets variant 6 (ETV6), mRNA.	-1.48	-1.155	0.325	-0.375	1
1821	1303.13	0.7156	4306	ILMN_2210934	NR3C2	NM_000901.1	Homo sapiens nuclear receptor subfamily 3, group C, member 2 (NR3C2), mRNA.	-1.665	-1.345	0.315	-0.18	1
1831	1310.3	0.7156	116372	ILMN_1668863	LYPD1	NM_144586.5	Homo sapiens LY6/PLAUR domain containing 1 (LYPD1), transcript variant 1, mRNA.	-0.625	-0.305	0.315	-0.085	1
1859	1333.34	0.7172	83461	ILMN_1737728	CDCA3	NM_031299.3	Homo sapiens cell division cycle associated 3 (CDCA3), mRNA.	-0.715	-0.395	0.325	-0.01	1
1874	1346	0.7182	124512	ILMN_1688727	C17orf95	NM_001080510.2	Homo sapiens chromosome 17 open reading frame 95 (C17orf95), mRNA.	-0.745	-0.42	0.325	-0.125	1
1881	1355.64	0.7207	9497	ILMN_2200917	SLC4A7	NM_003615.2	Homo sapiens solute carrier family 4, sodium bicarbonate cotransporter, member 7 (SLC4A7), mRNA.	-0.61	-0.26	0.35	-0.24	1
1883	1356.82	0.7206	10257	ILMN_2194009	ABCC4	NM_005845.2	Homo sapiens ATP-binding cassette, sub-family C (CFTR/MRP), member 4 (ABCC4), mRNA.	-0.63	-0.31	0.32	0.085	1
2022	1510.69	0.7471	10274	ILMN_2151048	STAG1	NM_005862.2	Homo sapiens stromal antigen 1 (STAG1), mRNA.	-1.07	-0.73	0.34	0.04	1
2076	1568.21	0.7554	23424	ILMN_1705241	TDRD7	NM_014290.1	Homo sapiens tudor domain containing 7 (TDRD7), mRNA.	-0.91	-0.5	0.405	0.54	1
2095	1582.69	0.7547		ILMN_1887357		AK095715	Homo sapiens cDNA FLJ38396 fis, clone FEBRA2007957	-0.655	-0.34	0.32	-0.415	1
2107	1594.94	0.757	92017	ILMN_1659761	SNX29	NM_001080530.2	Homo sapiens sorting nexin 29 (SNX29), mRNA.	-1.005	-0.67	0.335	-0.3	1
2251	1733.85	0.7699	8648	ILMN_1669033	NCOA1	NM_147223.2	Homo sapiens nuclear receptor coactivator 1 (NCOA1), transcript variant 2, mRNA.	-1.555	-1.24	0.315	-0.245	1
2257	1738.12	0.7701	25943	ILMN_1689585	C20orf194	NM_001009984.1	Homo sapiens chromosome 20 open reading frame 194 (C20orf194), mRNA.	-0.665	-0.315	0.355	-0.17	1
2269	1748.81	0.7707	221322	ILMN_1805695	C6orf170	NM_152730.3	Homo sapiens chromosome 6 open reading frame 170 (C6orf170), mRNA.	-0.6	-0.27	0.33	-0.18	1
2353	1825.39	0.7758	4774	ILMN_1758049	NFIA	NM_005595.1	Homo sapiens nuclear factor I/A (NFIA), mRNA.	-0.81	-0.465	0.345	0.05	1
2424	1915.08	0.7901	27303	ILMN_1665040	RBMS3	NM_001003793.1	Homo sapiens RNA binding motif, single stranded interacting protein (RBMS3), transcript variant 1, mRNA.	-0.685	-0.355	0.325	-0.35	1
2507	1991.75	0.7945	84816	ILMN_1758827	RTN4IP1	NM_032730.4	Homo sapiens reticulon 4 interacting protein 1 (RTN4IP1), nuclear gene encoding mitochondrial protein, mRNA.	-0.88	-0.48	0.405	0.065	1
2596	2088.91	0.8047	19	ILMN_1766054	ABCA1	NM_005502.2	Homo sapiens ATP-binding cassette, sub-family A (ABC1), member 1 (ABCA1), mRNA.	-0.665	-0.34	0.325	-0.64	1
2663	2133.32	0.8011	10464	ILMN_1758111	PIBF1	NM_006346.2	Homo sapiens progesterone immunomodulatory binding factor 1 (PIBF1), mRNA.	-1	-0.67	0.335	-0.185	1
2679	2146.05	0.8011		ILMN_1862909		AL832164	Homo sapiens mRNA; cDNA DKFZp686M2414 (from clone DKFZp686M2414)	-1.045	-0.69	0.36	-0.43	1
2757	2205.78	0.8001	10202	ILMN_2384857	DHRS2	NM_182908.3	Homo sapiens dehydrogenase/reductase (SDR family) member 2 (DHRS2), transcript variant 1, mRNA.	-0.705	-0.29	0.415	-0.63	1
2814	2269.67	0.8066	65244	ILMN_2203463	SPATS2	NM_023071.1	Homo sapiens spermatogenesis associated, serine-rich 2 (SPATS2), mRNA.	-0.69	-0.36	0.335	-0.14	1
2852	2300.58	0.8064	54476	ILMN_1729980	RNF216	NM_207111.2	Homo sapiens ring finger protein 216 (RNF216), transcript variant 1, mRNA.	-1.91	-1.58	0.33	-0.24	1
2955	2414.02	0.8166	51319	ILMN_1682494	RSRC1	NM_016625.2	Homo sapiens arginine/serine-rich coiled-coil 1 (RSRC1), mRNA.	-0.745	-0.41	0.335	0.175	1
2978	2436.72	0.8182	158219	ILMN_1769290	TTC39B	NM_152574.1	Homo sapiens tetratricopeptide repeat domain 39B (TTC39B), mRNA.	-0.76	-0.385	0.375	0.075	1
3034	2496.17	0.8227	64506	ILMN_2369603	CPEB1	NM_001079534.1	Homo sapiens cytoplasmic polyadenylation element binding protein 1 (CPEB1), transcript variant 4, mRNA.	-0.79	-0.45	0.345	-0.235	1
3039	2498.41	0.8221		ILMN_1903159		AK124299	Homo sapiens cDNA FLJ42306 fis, clone TRACH2001646	-0.6	-0.235	0.37	-0.775	1
3048	2503.53	0.8214	7405	ILMN_1761069	UVRAG	NM_003369.3	Homo sapiens UV radiation resistance associated gene (UVRAG), mRNA.	-1.41	-1	0.405	0.17	1
3081	2538.89	0.824	83734	ILMN_2206098	ATG10	NM_031482.3	Homo sapiens ATG10 autophagy related 10 homolog (S. cerevisiae) (ATG10), mRNA.	-0.77	-0.365	0.395	-0.225	1
3083	2539.21	0.8236	5783	ILMN_2374687	PTPN13	NM_080684.1	Homo sapiens protein tyrosine phosphatase, non-receptor type 13 (APO-1/CD95 (Fas)-associated phosphatase) (PTPN13), transcript variant 3, mRNA.	-0.615	-0.22	0.39	-0.015	1
3886	3356.82	0.8638	57337	ILMN_2382354	SENP7	NM_001077203.1	Homo sapiens SUMO1/sentrin specific peptidase 7 (SENP7), transcript variant 2, mRNA.	-0.99	-0.61	0.38	-0.165	1
3988	3449.44	0.865	54971	ILMN_1701216	BANP	NM_079837.2	Homo sapiens BTG3 associated nuclear protein (BANP), transcript variant 2, mRNA.	-1.185	-0.79	0.395	-0.17	1
4019	3480.34	0.866	5607	ILMN_1718129	MAP2K5	NM_002757.2	Homo sapiens mitogen-activated protein kinase kinase 5 (MAP2K5), transcript variant B, mRNA.	-0.815	-0.49	0.325	-0.26	1
4127	3589.95	0.8699	79966	ILMN_2237428	SCD5	NM_001037582.1	Homo sapiens stearoyl-CoA desaturase 5 (SCD5), transcript variant 1, mRNA.	-0.92	-0.605	0.315	0.085	1
4132	3596.86	0.8705	9202	ILMN_1688404	ZMYM4	NM_005095.2	Homo sapiens zinc finger, MYM-type 4 (ZMYM4), mRNA.	-0.775	-0.425	0.345	-0.785	1
4211	3685.32	0.8752	23043	ILMN_1687442	TNIK	NM_015028.1	Homo sapiens TRAF2 and NCK interacting kinase (TNIK), mRNA.	-0.755	-0.38	0.375	0.115	1
4265	3748.15	0.8788	145815	ILMN_1744023	MGC18216	XM_927732.1	PREDICTED: Homo sapiens hypothetical protein MGC18216 (MGC18216), mRNA.	-0.845	-0.465	0.385	-0.085	1
4304	3780.75	0.8784	54536	ILMN_1651628	EXOC6	NM_019053.3	Homo sapiens exocyst complex component 6 (EXOC6), transcript variant 1, mRNA.	-1.25	-0.86	0.385	-0.365	1
4343	3818.63	0.8793	28232	ILMN_1678928	SLCO3A1	NM_013272.2	Homo sapiens solute carrier organic anion transporter family, member 3A1 (SLCO3A1), mRNA.	-0.655	-0.275	0.375	0.05	1
4397	3886.98	0.8836	6733	ILMN_1695468	SRPK2	NM_182692.1	Homo sapiens SFRS protein kinase 2 (SRPK2), transcript variant 1, mRNA.	-1.3	-0.795	0.505	0.01	1
4577	4072.74	0.8898	23613	ILMN_1652407	ZMYND8	NM_183047.1	Homo sapiens zinc finger, MYND-type containing 8 (ZMYND8), transcript variant 1, mRNA.	-1.985	-1.665	0.32	-0.145	1
4932	4434.65	0.8992	84168	ILMN_1670379	ANTXR1	NM_032208.1	Homo sapiens anthrax toxin receptor 1 (ANTXR1), transcript variant 1, mRNA.	-0.61	-0.28	0.33	-0.465	1
5423	4922.26	0.9077	10274	ILMN_1792435	STAG1	NM_005862.2	Homo sapiens stromal antigen 1 (STAG1), mRNA.	-1.035	-0.63	0.405	-0.055	1
5483	4977.21	0.9078		ILMN_1900998		BC039397	Homo sapiens cDNA clone IMAGE:5299888	-0.94	-0.595	0.345	-0.345	1
5871	5358.19	0.9125	79823	ILMN_1738099	C2orf34	NM_024766.2	Homo sapiens chromosome 2 open reading frame 34 (C2orf34), mRNA.	-0.71	-0.39	0.315	-0.115	1
5887	5379.29	0.9138	23380	ILMN_2261379	SRGAP2	NM_015326.2	Homo sapiens SLIT-ROBO Rho GTPase activating protein 2 (SRGAP2), transcript variant 1, mRNA.	-0.61	-0.285	0.325	-0.3	1
6678	6199.02	0.9283	56995	ILMN_2337740	TULP4	NM_020245.3	Homo sapiens tubby like protein 4 (TULP4), transcript variant 1, mRNA.	-1.07	-0.73	0.345	-0.235	1
6826	6331.78	0.9276	54622	ILMN_2202967	ARL15	NM_019087.1	Homo sapiens ADP-ribosylation factor-like 15 (ARL15), mRNA.	-0.775	-0.455	0.325	-0.22	1
7377	6935.4	0.9401	4659	ILMN_1739622	PPP1R12A	NM_002480.1	Homo sapiens protein phosphatase 1, regulatory (inhibitor) subunit 12A (PPP1R12A), mRNA.	-0.9	-0.54	0.36	-0.27	1
7576	7164.37	0.9457	154091	ILMN_1766261	SLC2A12	NM_145176.2	Homo sapiens solute carrier family 2 (facilitated glucose transporter), member 12 (SLC2A12), mRNA.	-1.155	-0.775	0.375	-0.73	1
7709	7304.3	0.9475	116987	ILMN_1800530	CENTG2	NM_014914.2	Homo sapiens centaurin, gamma 2 (CENTG2), mRNA.	-1.11	-0.775	0.33	0.46	1
8184	7792	0.9521	84133	ILMN_1788738	ZNRF3	NM_032173.2	Homo sapiens zinc and ring finger 3 (ZNRF3), mRNA.	-1.38	-1.05	0.33	-0.37	1
8692	8315.3	0.9567	1956	ILMN_1798975	EGFR	NM_005228.3	Homo sapiens epidermal growth factor receptor (erythroblastic leukemia viral (v-erb-b) oncogene homolog, avian) (EGFR), transcript variant 1, mRNA.	-0.955	-0.615	0.34	0.58	1
9862	9545.67	0.9679	54901	ILMN_1788022	CDKAL1	NM_017774.2	Homo sapiens CDK5 regulatory subunit associated protein 1-like 1 (CDKAL1), mRNA.	-0.705	-0.38	0.325	-0.08	1
10121	9815.24	0.9698	10079	ILMN_2089073	ATP9A	NM_006045.1	Homo sapiens ATPase, class II, type 9A (ATP9A), mRNA.	-0.83	-0.515	0.315	0.05	1
10269	9968.68	0.9707	55619	ILMN_1702301	DOCK10	NM_014689.2	Homo sapiens dedicator of cytokinesis 10 (DOCK10), mRNA.	-1.02	-0.645	0.37	-0.235	1
11694	11464.1	0.9803	55297	ILMN_1676523	CCDC91	NM_018318.3	Homo sapiens coiled-coil domain containing 91 (CCDC91), mRNA.	-0.76	-0.28	0.485	-0.32	1
12143	11927.3	0.9822	23112	ILMN_1726786	TNRC6B	NM_015088.2	Homo sapiens trinucleotide repeat containing 6B (TNRC6B), transcript variant 1, mRNA.	-1.165	-0.765	0.405	-0.735	1
12393	12169	0.9818	22981	ILMN_1789094	NLP	NM_025176.4	Homo sapiens ninein-like (NLP), mRNA.	-0.585	-0.24	0.35	-0.32	1
13479	13321.4	0.9882	10150	ILMN_2364272	MBNL2	NM_207304.1	Homo sapiens muscleblind-like 2 (Drosophila) (MBNL2), transcript variant 3, mRNA.	-1.375	-0.97	0.405	-0.345	1
13840	13685.2	0.9886	8945	ILMN_1815718	BTRC	NM_033637.2	Homo sapiens beta-transducin repeat containing (BTRC), transcript variant 1, mRNA.	-0.615	-0.155	0.46	-0.37	1
14210	14098.7	0.9922	54874	ILMN_1754600	FNBP1L	NM_001024948.1	Homo sapiens formin binding protein 1-like (FNBP1L), transcript variant 1, mRNA.	-0.855	-0.535	0.325	-0.645	1
14436	14376.7	0.9959	730358	ILMN_1882764	LOC730358	XM_001131842.1	PREDICTED: Homo sapiens hypothetical protein LOC730358 (LOC730358), mRNA.	-0.815	-0.44	0.38	-0.175	1
14496	14428.9	0.9954	84904	ILMN_1717403	C9orf100	NM_032818.2	Homo sapiens chromosome 9 open reading frame 100 (C9orf100), mRNA.	-0.95	-0.63	0.325	-0.085	1
15811	15823.7	1.0008	9778	ILMN_1795704	KIAA0232	NM_014743.2	Homo sapiens KIAA0232 (KIAA0232), transcript variant 1, mRNA.	-1.115	-0.78	0.33	-0.525	1
15991	16031.4	1.0025	57522	ILMN_1677432	SRGAP1	NM_020762.1	Homo sapiens SLIT-ROBO Rho GTPase activating protein 1 (SRGAP1), mRNA.	-0.825	-0.5	0.325	0.34	1
17129	17239.1	1.0064	148641	ILMN_1814797	SLC35F3	XM_001132419.1	PREDICTED: Homo sapiens solute carrier family 35, member F3 (SLC35F3), mRNA.	-0.73	-0.38	0.35	-0.16	1
17531	17665.3	1.0076	2530	ILMN_1741422	FUT8	NM_178156.1	Homo sapiens fucosyltransferase 8 (alpha (1,6) fucosyltransferase) (FUT8), transcript variant 3, mRNA.	-0.945	-0.6	0.345	0.28	1
18175	18346.5	1.0094	130502	ILMN_2083588	TTC32	NM_001008237.1	Homo sapiens tetratricopeptide repeat domain 32 (TTC32), mRNA.	-1.1	-0.74	0.355	0.285	1
20703	20995.5	1.0141	701	ILMN_1797307	BUB1B	NM_001211.4	Homo sapiens BUB1 budding uninhibited by benzimidazoles 1 homolog beta (yeast) (BUB1B), mRNA.	-0.8	-0.405	0.395	-0.07	1
22988	23391.2	1.0175	253558	ILMN_1708081	LYCAT	NM_001002257.1	Homo sapiens lysocardiolipin acyltransferase (LYCAT), transcript variant 2, mRNA.	-1.18	-0.79	0.39	0.045	1
5	0.1045	0.0209	10221	ILMN_1803811	TRIB1	NM_025195.2	Homo sapiens tribbles homolog 1 (Drosophila) (TRIB1), mRNA.	1.59	0.705	-0.885	0.52	2
13	0.2623	0.0202	4609	ILMN_1680618	MYC	NM_002467.3	Homo sapiens v-myc myelocytomatosis viral oncogene homolog (avian) (MYC), mRNA.	0.605	-0.27	-0.87	0.78	2
16	0.3856	0.0241	26807	ILMN_1739086	SNORD43	NR_002439.1	Homo sapiens small nucleolar RNA, C/D box 43 (SNORD43), non-coding RNA.	1.205	2.07	0.855	0.385	2
40	1.7815	0.0445	154	ILMN_1695590	ADRB2	NM_000024.4	Homo sapiens adrenergic, beta-2-, receptor, surface (ADRB2), mRNA.	1.005	0.305	-0.7	0.515	2
54	2.6962	0.0499	50628	ILMN_1770206	GEMIN4	NM_015721.2	Homo sapiens gem (nuclear organelle) associated protein 4 (GEMIN4), mRNA.	0.62	-0.03	-0.645	0.395	2
56	2.7279	0.0487	5178	ILMN_1675331	PEG3	NM_006210.1	Homo sapiens paternally expressed 3 (PEG3), mRNA.	1.205	0.56	-0.645	0.415	2
63	4.0922	0.065	10838	ILMN_2243553	ZNF275	NM_001080485.1	Homo sapiens zinc finger protein 275 (ZNF275), mRNA.	0.84	0.215	-0.625	0.56	2
66	4.6818	0.0709	56905	ILMN_1793729	C15orf39	NM_015492.4	Homo sapiens chromosome 15 open reading frame 39 (C15orf39), mRNA.	0.68	0.05	-0.63	0.45	2
67	5.0633	0.0756	8445	ILMN_2374249	DYRK2	NM_003583.2	Homo sapiens dual-specificity tyrosine-(Y)-phosphorylation regulated kinase 2 (DYRK2), transcript variant 1, mRNA.	0.81	0.2	-0.61	0.49	2
103	10.6801	0.1037	388394	ILMN_1676504	RPRML	NM_203400.1	Homo sapiens reprimo-like (RPRML), mRNA.	1.3	0.725	-0.575	0.755	2
123	15.4749	0.1258	9134	ILMN_2412384	CCNE2	NM_057735.1	Homo sapiens cyclin E2 (CCNE2), transcript variant 2, mRNA.	1.16	0.605	-0.56	0.42	2
165	27.6229	0.1674	94161	ILMN_1682402	SNORD46	NR_000024.2	Homo sapiens small nucleolar RNA, C/D box 46 (SNORD46), non-coding RNA.	0.59	1.23	0.635	0.325	2
176	30.0634	0.1708	152519	ILMN_1811593	NPAL1	NM_207330.1	Homo sapiens NIPA-like domain containing 1 (NPAL1), mRNA.	0.67	0.14	-0.53	0.635	2
188	32.7169	0.174	54149	ILMN_1698166	C21orf91	NM_017447.3	Homo sapiens chromosome 21 open reading frame 91 (C21orf91), transcript variant 2, mRNA.	0.78	0.255	-0.52	0.385	2
243	52.2362	0.215	3576	ILMN_1666733	IL8	NM_000584.2	Homo sapiens interleukin 8 (IL8), mRNA.	1.055	0.545	-0.51	1.205	2
292	79.3505	0.2717	1464	ILMN_1666894	CSPG4	NM_001897.4	Homo sapiens chondroitin sulfate proteoglycan 4 (CSPG4), mRNA.	0.615	0.145	-0.465	0.525	2
310	86.8773	0.2802	3576	ILMN_2184373	IL8	NM_000584.2	Homo sapiens interleukin 8 (IL8), mRNA.	1.23	0.73	-0.495	1.175	2
325	95.5568	0.294	284098	ILMN_2178186	PIGW	NM_178517.3	Homo sapiens phosphatidylinositol glycan anchor biosynthesis, class W (PIGW), mRNA.	0.585	-0.03	-0.615	0.395	2
330	97.8862	0.2966	5194	ILMN_1683916	PEX13	NM_002618.2	Homo sapiens peroxisome biogenesis factor 13 (PEX13), mRNA.	0.59	0.115	-0.475	0.375	2
474	173.486	0.366	644422	ILMN_1712347	LOC644422	XR_019449.1	PREDICTED: Homo sapiens misc_RNA (LOC644422), miscRNA.	0.79	0.335	-0.455	0.335	2
635	271.836	0.4281	7701	ILMN_1676745	ZNF142	NM_005081.2	Homo sapiens zinc finger protein 142 (ZNF142), transcript variant 2, mRNA.	0.815	0.135	-0.685	0.61	2
649	284.433	0.4383	919	ILMN_2377669	CD247	NM_198053.1	Homo sapiens CD247 molecule (CD247), transcript variant 1, mRNA.	0.96	0.56	-0.405	0.58	2
1040	582.46	0.5601	25907	ILMN_1792455	TMEM158	NM_015444.2	Homo sapiens transmembrane protein 158 (TMEM158), mRNA.	0.885	0.515	-0.365	0.595	2
1162	693.099	0.5965	169200	ILMN_2150402	TMEM64	NM_001008495.2	Homo sapiens transmembrane protein 64 (TMEM64), mRNA.	0.995	0.55	-0.445	0.385	2
1462	959.412	0.6562	55343	ILMN_1680104	SLC35C1	NM_018389.3	Homo sapiens solute carrier family 35, member C1 (SLC35C1), mRNA.	0.81	0.4	-0.405	0.34	2
1642	1124.6	0.6849	80311	ILMN_1701648	KLHL15	NM_030624.1	Homo sapiens kelch-like 15 (Drosophila) (KLHL15), mRNA.	0.98	0.595	-0.385	0.33	2
1648	1129.76	0.6855	467	ILMN_2374865	ATF3	NM_001040619.1	Homo sapiens activating transcription factor 3 (ATF3), transcript variant 4, mRNA.	3.22	2.89	-0.335	0.63	2
1738	1232.48	0.7091	155370	ILMN_1765725	SBDSP	NR_001588.1	Homo sapiens Shwachman-Bodian-Diamond syndrome pseudogene (SBDSP) on chromosome 7.	0.72	0.29	-0.43	0.355	2
1789	1276.92	0.7138	9076	ILMN_1724686	CLDN1	NM_021101.3	Homo sapiens claudin 1 (CLDN1), mRNA.	0.68	0.305	-0.38	0.39	2
2488	1978.35	0.7952	6322	ILMN_1776653	SCML1	NM_001037540.1	Homo sapiens sex comb on midleg-like 1 (Drosophila) (SCML1), transcript variant 1, mRNA.	0.785	0.68	-0.105	0.365	2
2937	2385.17	0.8121	23764	ILMN_1680139	MAFF	NM_012323.2	Homo sapiens v-maf musculoaponeurotic fibrosarcoma oncogene homolog F (avian) (MAFF), transcript variant 1, mRNA.	1.54	1.2	-0.345	0.615	2
2947	2400.2	0.8145	3170	ILMN_1668052	FOXA2	NM_153675.1	Homo sapiens forkhead box A2 (FOXA2), transcript variant 2, mRNA.	0.88	0.49	-0.385	0.38	2
3101	2564.11	0.8269	7855	ILMN_1798971	FZD5	NM_003468.3	Homo sapiens frizzled homolog 5 (Drosophila) (FZD5), mRNA.	0.7	0.395	-0.31	0.5	2
3191	2655.68	0.8322	2707	ILMN_2334531	GJB3	NM_001005752.1	Homo sapiens gap junction protein, beta 3, 31kDa (GJB3), transcript variant 2, mRNA.	0.63	0.35	-0.28	0.505	2
3248	2697.74	0.8306	9221	ILMN_2184640	NOLC1	NM_004741.1	Homo sapiens nucleolar and coiled-body phosphoprotein 1 (NOLC1), mRNA.	0.59	0.21	-0.38	0.37	2
3332	2768.02	0.8307	2171	ILMN_1696302	FABP5	NM_001444.1	Homo sapiens fatty acid binding protein 5 (psoriasis-associated) (FABP5), mRNA.	0.785	1.095	0.31	0.46	2
3844	3316.89	0.8629	54955	ILMN_2077886	C1orf109	NM_017850.1	Homo sapiens chromosome 1 open reading frame 109 (C1orf109), mRNA.	0.8	0.455	-0.35	0.51	2
4233	3708.28	0.876	4831	ILMN_2234873	NME2	NM_001018138.1	Homo sapiens non-metastatic cells 2, protein (NM23B) expressed in (NME2), transcript variant 3, mRNA.	0.635	0.365	-0.275	0.54	2
4569	4065.8	0.8899	3552	ILMN_1658483	IL1A	NM_000575.3	Homo sapiens interleukin 1, alpha (IL1A), mRNA.	1.425	1.71	0.285	0.45	2
4708	4195.39	0.8911	1491	ILMN_2305112	CTH	NM_153742.3	Homo sapiens cystathionase (cystathionine gamma-lyase) (CTH), transcript variant 2, mRNA.	0.87	0.62	-0.25	0.325	2
4844	4335.03	0.8947	91860	ILMN_1757210	CALML4	NM_001031733.1	Homo sapiens calmodulin-like 4 (CALML4), transcript variant 1, mRNA.	0.745	0.5	-0.24	0.465	2
4901	4402.31	0.8979	5339	ILMN_1744268	PLEC1	NM_000445.2	Homo sapiens plectin 1, intermediate filament binding protein 500kDa (PLEC1), transcript variant 1, mRNA.	0.655	0.68	0.025	0.44	2
5290	4775.61	0.9028	114990	ILMN_1667295	VASN	NM_138440.2	Homo sapiens vasorin (VASN), mRNA.	1.26	0.89	-0.37	0.365	2
5369	4859.14	0.905	2081	ILMN_1698404	ERN1	NM_152461.2	Homo sapiens endoplasmic reticulum to nucleus signalling 1 (ERN1), transcript variant 2, mRNA.	0.795	0.555	-0.235	0.36	2
5976	5461.3	0.9139	2669	ILMN_1677092	GEM	NM_181702.1	Homo sapiens GTP binding protein overexpressed in skeletal muscle (GEM), transcript variant 2, mRNA.	1.19	0.895	-0.295	0.345	2
6512	6015.42	0.9237	26872	ILMN_1733094	STEAP1	NM_012449.2	Homo sapiens six transmembrane epithelial antigen of the prostate 1 (STEAP1), mRNA.	0.605	0.33	-0.275	0.7	2
6830	6336.87	0.9278	10485	ILMN_1759652	C1orf61	NM_006365.1	Homo sapiens chromosome 1 open reading frame 61 (C1orf61), mRNA.	0.935	0.985	0.045	0.37	2
6933	6454.11	0.9309	26793	ILMN_2209515	SNORD56	NR_002739.1	Homo sapiens small nucleolar RNA, C/D box 56 (SNORD56), non-coding RNA.	1.29	1.235	-0.055	0.44	2
6990	6521.14	0.9329	3394	ILMN_1666594	IRF8	NM_002163.2	Homo sapiens interferon regulatory factor 8 (IRF8), mRNA.	0.715	0.48	-0.24	0.385	2
7336	6888.56	0.9389	339665	ILMN_1803728	SLC35E4	NM_001001479.2	Homo sapiens solute carrier family 35, member E4 (SLC35E4), mRNA.	1.26	0.915	-0.355	0.355	2
7542	7112.98	0.9431	9308	ILMN_1780582	CD83	NM_001040280.1	Homo sapiens CD83 molecule (CD83), transcript variant 2, mRNA.	0.615	0.365	-0.25	0.68	2
7740	7333.33	0.9475	84798	ILMN_1681124	C19orf48	NM_199249.1	Homo sapiens chromosome 19 open reading frame 48 (C19orf48), mRNA.	0.71	0.455	-0.25	0.35	2
8212	7824.24	0.9527	4856	ILMN_1787186	NOV	NM_002514.2	Homo sapiens nephroblastoma overexpressed gene (NOV), mRNA.	0.845	0.545	-0.3	0.695	2
8296	7900.31	0.9522	650	ILMN_1722718	BMP2	NM_001200.2	Homo sapiens bone morphogenetic protein 2 (BMP2), mRNA.	1.145	0.925	-0.22	0.53	2
8681	8306.54	0.9566	25819	ILMN_1689378	CCRN4L	NM_012118.2	Homo sapiens CCR4 carbon catabolite repression 4-like (S. cerevisiae) (CCRN4L), mRNA.	0.87	0.55	-0.315	0.46	2
9749	9414.15	0.9657	221662	ILMN_1673941	RBM24	NM_153020.1	Homo sapiens RNA binding motif protein 24 (RBM24), mRNA.	0.635	0.48	-0.16	0.73	2
9904	9592.64	0.9686	6100	ILMN_1687922	RP9	NM_203288.1	Homo sapiens retinitis pigmentosa 9 (autosomal dominant) (RP9), mRNA.	0.655	0.455	-0.2	0.35	2
10834	10560.1	0.9747	645558	ILMN_1724782	LOC645558	XM_928577.2	PREDICTED: Homo sapiens hypothetical LOC645558 (LOC645558), mRNA.	0.725	0.915	0.19	0.38	2
14323	14211.4	0.9922	1847	ILMN_1656501	DUSP5	NM_004419.3	Homo sapiens dual specificity phosphatase 5 (DUSP5), mRNA.	0.79	0.6	-0.19	0.415	2
14692	14640.4	0.9965	3310	ILMN_1806165	HSPA6	NM_002155.3	Homo sapiens heat shock 70kDa protein 6 (HSP70B) (HSPA6), mRNA.	0.83	1.015	0.18	0.46	2
14791	14728.8	0.9958	9308	ILMN_2328666	CD83	NM_004233.3	Homo sapiens CD83 molecule (CD83), transcript variant 1, mRNA.	0.79	0.615	-0.17	0.61	2
15771	15787.5	1.0008	2171	ILMN_2146761	FABP5	NM_001444.1	Homo sapiens fatty acid binding protein 5 (psoriasis-associated) (FABP5), mRNA.	0.66	0.5	-0.16	0.745	2
15993	16032.2	1.0024	51339	ILMN_2328094	DACT1	NM_016651.5	Homo sapiens dapper, antagonist of beta-catenin, homolog 1 (Xenopus laevis) (DACT1), transcript variant 1, mRNA.	0.635	0.365	-0.27	0.395	2
16891	16990.4	1.0059	28984	ILMN_1658494	C13orf15	NM_014059.2	Homo sapiens chromosome 13 open reading frame 15 (C13orf15), mRNA.	1.19	1.15	-0.04	0.45	2
18178	18350	1.0094	55175	ILMN_1752416	KLHL11	NM_018143.1	Homo sapiens kelch-like 11 (Drosophila) (KLHL11), mRNA.	0.9	0.675	-0.225	0.355	2
18720	18953.2	1.0125	9903	ILMN_1692785	KLHL21	NM_014851.2	Homo sapiens kelch-like 21 (Drosophila) (KLHL21), mRNA.	1.23	0.775	-0.46	0.54	2
19307	19576	1.0139	221662	ILMN_2118832	RBM24	NM_153020.1	Homo sapiens RNA binding motif protein 24 (RBM24), mRNA.	0.875	0.665	-0.21	0.42	2
20006	20301.9	1.0147	54498	ILMN_2367258	SMOX	NM_175840.1	Homo sapiens spermine oxidase (SMOX), transcript variant 2, mRNA.	0.59	0.435	-0.16	0.37	2
20772	21068.8	1.0143	199953	ILMN_1738420	TMEM201	NM_001010866.1	Homo sapiens transmembrane protein 201 (TMEM201), mRNA.	0.595	0.215	-0.38	0.665	2
21378	21726.1	1.0163	64321	ILMN_1671092	SOX17	NM_022454.3	Homo sapiens SRY (sex determining region Y)-box 17 (SOX17), mRNA.	1.43	1.595	0.165	0.35	2
22976	23380.4	1.0176	3725	ILMN_1806023	JUN	NM_002228.3	Homo sapiens jun oncogene (JUN), mRNA.	0.925	0.77	-0.155	0.455	2
23738	24244.8	1.0213	55201	ILMN_1796336	MAP1S	NM_018174.4	Homo sapiens microtubule-associated protein 1S (MAP1S), mRNA.	0.685	0.51	-0.17	0.335	2
24922	25503.8	1.0233	919	ILMN_1676924	CD247	NM_000734.2	Homo sapiens CD247 molecule (CD247), transcript variant 2, mRNA.	0.845	0.705	-0.14	0.45	2
25303	25871.7	1.0225	1647	ILMN_1694075	GADD45A	NM_001924.2	Homo sapiens growth arrest and DNA-damage-inducible, alpha (GADD45A), mRNA.	1.235	1.29	0.055	0.375	2
25907	26457.3	1.0212	1264	ILMN_1810054	CNN1	NM_001299.4	Homo sapiens calponin 1, basic, smooth muscle (CNN1), mRNA.	0.635	0.67	0.04	0.425	2
26104	26656.8	1.0212	162979	ILMN_1693242	ZNF296	NM_145288.1	Homo sapiens zinc finger protein 296 (ZNF296), mRNA.	1.765	1.705	-0.065	0.335	2
26547	27088.2	1.0203	10170	ILMN_1733998	DHRS9	NM_005771.3	Homo sapiens dehydrogenase/reductase (SDR family) member 9 (DHRS9), transcript variant 1, mRNA.	0.75	0.62	-0.13	0.42	2
29936	30456.5	1.0174	55540	ILMN_1767523	IL17RB	NM_018725.3	Homo sapiens interleukin 17 receptor B (IL17RB), mRNA.	1.02	0.9	-0.125	0.43	2
30671	31169.1	1.0162	29914	ILMN_1651872	UBIAD1	NM_013319.1	Homo sapiens UbiA prenyltransferase domain containing 1 (UBIAD1), mRNA.	0.61	0.5	-0.105	0.435	2
30856	31354	1.0161	1647	ILMN_2052208	GADD45A	NM_001924.2	Homo sapiens growth arrest and DNA-damage-inducible, alpha (GADD45A), mRNA.	1.19	1.055	-0.135	0.355	2
1	0.0004	0.0004	125050	ILMN_1739423	RN7SK	NR_001445.1	Homo sapiens RNA, 7SK small nuclear (RN7SK), non-coding RNA.	1.055	2.31	1.255	-0.04
2	0.0064	0.0032	8204	ILMN_1718629	NRIP1	NM_003489.2	Homo sapiens nuclear receptor interacting protein 1 (NRIP1), mRNA.	-0.805	-1.83	-1.03	0.48
3	0.0098	0.0033		ILMN_1896406		CN357235	17000532215901 GRN_ES Homo sapiens cDNA 5, mRNA sequence	-0.005	-1.12	-1.115	1.185
4	0.0546	0.0136	7789	ILMN_1782034	ZXDA	NM_007156.3	Homo sapiens zinc finger, X-linked, duplicated A (ZXDA), mRNA.	-0.065	-0.985	-0.92	1.28
6	0.1108	0.0185	7789	ILMN_2342250	ZXDA	NM_007156.3	Homo sapiens zinc finger, X-linked, duplicated A (ZXDA), mRNA.	0.02	-0.82	-0.845	1.195
7	0.1195	0.0171	3491	ILMN_2188264	CYR61	NM_001554.3	Homo sapiens cysteine-rich, angiogenic inducer, 61 (CYR61), mRNA.	-0.19	-1.02	-0.835	0.36
8	0.124	0.0155	158586	ILMN_1685547	ZXDB	NM_007157.3	Homo sapiens zinc finger, X-linked, duplicated B (ZXDB), mRNA.	0.13	-0.76	-0.885	0.86
9	0.1705	0.0189	57035	ILMN_1749915	C1orf63	NM_020317.3	Homo sapiens chromosome 1 open reading frame 63 (C1orf63), mRNA.	1.505	2.325	0.82	-0.515
10	0.2367	0.0237	92935	ILMN_1679177	MARS2	NM_138395.2	Homo sapiens methionyl-tRNA synthetase 2, mitochondrial (MARS2), nuclear gene encoding mitochondrial protein, mRNA.	0.215	-0.58	-0.795	0.455
11	0.2493	0.0227	9886	ILMN_2376502	RHOBTB1	NM_198225.1	Homo sapiens Rho-related BTB domain containing 1 (RHOBTB1), transcript variant 2, mRNA.	0.31	-0.525	-0.84	0.045
12	0.2525	0.021	8493	ILMN_1670875	PPM1D	NM_003620.2	Homo sapiens protein phosphatase 1D magnesium-dependent, delta isoform (PPM1D), mRNA.	0.58	-0.21	-0.79	-0.05
14	0.2656	0.0177	79943	ILMN_1712517	ZNF696	NM_030895.1	Homo sapiens zinc finger protein 696 (ZNF696), mRNA.	-0.435	-1.325	-0.895	0.395
15	0.2656	0.0177	24147	ILMN_1746465	FJX1	NM_014344.2	Homo sapiens four jointed box 1 (Drosophila) (FJX1), mRNA.	-0.21	-1.01	-0.8	0.535
17	0.418	0.0246	23119	ILMN_1652762	HIC2	NM_015094.2	Homo sapiens hypermethylated in cancer 2 (HIC2), mRNA.	-0.31	-1.1	-0.79	0.06
19	0.5514	0.029	6548	ILMN_1800425	SLC9A1	NM_003047.2	Homo sapiens solute carrier family 9 (sodium/hydrogen exchanger), member 1 (SLC9A1), mRNA.	0.845	0.1	-0.745	0.035
20	0.6455	0.0323	642989	ILMN_1655710	LOC642989	XM_926370.1	PREDICTED: Homo sapiens similar to 40S ribosomal protein S25 (LOC642989), mRNA.	0.115	0.94	0.825	-0.635
21	0.6506	0.031	64859	ILMN_1785852	OBFC2A	NM_001031716.1	Homo sapiens oligonucleotide/oligosaccharide-binding fold containing 2A (OBFC2A), mRNA.	-0.22	-0.99	-0.765	0.065
22	0.7195	0.0327	64782	ILMN_1814282	ISG20L1	NM_022767.2	Homo sapiens interferon stimulated exonuclease gene 20kDa-like 1 (ISG20L1), mRNA.	0.405	-0.315	-0.72	0.315
23	0.7692	0.0334	55030	ILMN_1765060	FBXO34	NM_017943.2	Homo sapiens F-box protein 34 (FBXO34), mRNA.	-0.97	-1.81	-0.84	0.015
24	0.7975	0.0332	4609	ILMN_2110908	MYC	NM_002467.3	Homo sapiens v-myc myelocytomatosis viral oncogene homolog (avian) (MYC), mRNA.	0.55	-0.195	-0.745	0.72
25	0.8795	0.0352	1871	ILMN_1669502	E2F3	NM_001949.2	Homo sapiens E2F transcription factor 3 (E2F3), mRNA.	-0.92	-1.825	-0.905	0.05
26	0.9468	0.0351	10428	ILMN_1800837	CFDP1	NM_006324.2	Homo sapiens craniofacial development protein 1 (CFDP1), mRNA.	-0.475	0.25	0.72	0.195
27	0.9468	0.0351	389792	ILMN_1755620	IER5L	NM_203434.2	Homo sapiens immediate early response 5-like (IER5L), mRNA.	1.37	2.065	0.705	-0.47
28	0.9593	0.0343	728285	ILMN_1660067	LOC728285	XM_001127070.1	PREDICTED: Homo sapiens similar to keratin associated protein 2-4 (LOC728285), mRNA.	-0.94	-1.735	-0.795	1.27
29	0.9719	0.0335	2526	ILMN_1792072	FUT4	NM_002033.2	Homo sapiens fucosyltransferase 4 (alpha (1,3) fucosyltransferase, myeloid-specific) (FUT4), mRNA.	0.285	-0.425	-0.71	0.04
30	1.0689	0.0345	6477	ILMN_1711627	SIAH1	NM_001006610.1	Homo sapiens seven in absentia homolog 1 (Drosophila) (SIAH1), transcript variant 2, mRNA.	-0.55	-1.255	-0.71	-0.01
31	1.0689	0.0345	125050	ILMN_2074860	RN7SK	NR_001445.1	Homo sapiens RNA, 7SK small nuclear (RN7SK), non-coding RNA.	0.75	1.66	0.91	-0.09
32	1.1157	0.0338	8445	ILMN_2374244	DYRK2	NM_003583.2	Homo sapiens dual-specificity tyrosine-(Y)-phosphorylation regulated kinase 2 (DYRK2), transcript variant 1, mRNA.	0.35	-0.38	-0.725	0.01
33	1.1157	0.0338	166929	ILMN_1685176	SGMS2	NM_152621.4	Homo sapiens sphingomyelin synthase 2 (SGMS2), mRNA.	0.13	-0.565	-0.695	0.85
34	1.1774	0.0346	125228	ILMN_1658110	C18orf19	NM_152352.1	Homo sapiens chromosome 18 open reading frame 19 (C18orf19), mRNA.	-0.51	-1.24	-0.73	0.375
35	1.3131	0.0375	8061	ILMN_1771841	FOSL1	NM_005438.2	Homo sapiens FOS-like antigen 1 (FOSL1), mRNA.	0.57	-0.155	-0.725	0.635
36	1.3278	0.0369	1997	ILMN_1664010	ELF1	NM_172373.2	Homo sapiens E74-like factor 1 (ets domain transcription factor) (ELF1), mRNA.	-0.52	-1.295	-0.775	0.195
37	1.3352	0.0361	54861	ILMN_1794399	SNRK	NM_017719.3	Homo sapiens SNF related kinase (SNRK), mRNA.	0.15	-0.58	-0.73	0.24
38	1.3426	0.0353	153830	ILMN_1710906	RNF145	NM_144726.1	Homo sapiens ring finger protein 145 (RNF145), mRNA.	-0.615	-1.335	-0.725	-0.08
39	1.4102	0.0362	4880	ILMN_1675343	NPPC	NM_024409.1	Homo sapiens natriuretic peptide precursor C (NPPC), mRNA.	0.66	1.36	0.7	0.045
41	1.7901	0.0437	23212	ILMN_1767658	RRS1	NM_015169.3	Homo sapiens RRS1 ribosome biogenesis regulator homolog (S. cerevisiae) (RRS1), mRNA.	0.245	-0.435	-0.68	0.45
43	1.8073	0.042	24145	ILMN_1697817	PANX1	NM_015368.3	Homo sapiens pannexin 1 (PANX1), mRNA.	-0.095	-0.78	-0.68	0.465
44	1.8855	0.0429	400818	ILMN_2115490	NBPF20	NM_001037675.1	Homo sapiens neuroblastoma breakpoint family, member 20 (NBPF20), mRNA.	-0.11	-0.8	-0.69	0.465
45	1.8944	0.0421	157317	ILMN_2061419	CYCSL1	NR_001561.1	Homo sapiens cytochrome c, somatic-like 1 (CYCSL1) on chromosome 6.	0.16	-0.505	-0.665	0.5
46	1.912	0.0416	2353	ILMN_1669523	FOS	NM_005252.2	Homo sapiens v-fos FBJ murine osteosarcoma viral oncogene homolog (FOS), mRNA.	2.025	2.705	0.68	-0.2
47	2.0288	0.0432	262	ILMN_1667994	AMD1	NM_001634.4	Homo sapiens adenosylmethionine decarboxylase 1 (AMD1), transcript variant 1, mRNA.	0.155	-0.79	-0.945	0.415
48	2.0563	0.0428	84132	ILMN_1752575	USP42	NM_032172.2	Homo sapiens ubiquitin specific peptidase 42 (USP42), mRNA.	0.11	-0.59	-0.705	0.22
49	2.1024	0.0429	56342	ILMN_1798459	PPAN	NM_020230.4	Homo sapiens peter pan homolog (Drosophila) (PPAN), mRNA.	-0.37	-1.06	-0.69	0.555
50	2.3019	0.046	4908	ILMN_1809364	NTF3	NM_002527.3	Homo sapiens neurotrophin 3 (NTF3), mRNA.	0	-0.885	-0.885	0.535
51	2.3116	0.0453	157285	ILMN_1757872	DKFZp761P0423	XM_291277.4	PREDICTED: Homo sapiens hypothetical protein DKFZp761P0423 (DKFZp761P0423), mRNA.	-0.365	-1.04	-0.67	0.22
52	2.4199	0.0465	80204	ILMN_1713682	FBXO11	NM_025133.3	Homo sapiens F-box protein 11 (FBXO11), transcript variant 1, mRNA.	-0.84	-1.545	-0.7	0.125
53	2.4499	0.0462	166815	ILMN_1690066	TIGD2	NM_145715.2	Homo sapiens tigger transposable element derived 2 (TIGD2), mRNA.	0.005	-0.67	-0.67	0.19
55	2.7068	0.0492	3398	ILMN_2086095	ID2	NM_002166.4	Homo sapiens inhibitor of DNA binding 2, dominant negative helix-loop-helix protein (ID2), mRNA.	0.705	1.415	0.705	-0.66
57	3.3873	0.0594	11082	ILMN_2212878	ESM1	NM_007036.3	Homo sapiens endothelial cell-specific molecule 1 (ESM1), mRNA.	0.5	0.515	0.02	0.355
58	3.4823	0.06	55914	ILMN_1805024	ERBB2IP	NM_018695.2	Homo sapiens erbb2 interacting protein (ERBB2IP), transcript variant 2, mRNA.	-0.61	-0.7	-0.09	0.11
59	3.5664	0.0594		ILMN_1890614		AK092074	Homo sapiens cDNA FLJ34755 fis, clone NHNPC1000034	0.39	-0.28	-0.665	0.105
61	3.7749	0.0619	1654	ILMN_1794392	DDX3X	NM_001356.3	Homo sapiens DEAD (Asp-Glu-Ala-Asp) box polypeptide 3, X-linked (DDX3X), mRNA.	0.18	-0.475	-0.655	0.155
62	3.7873	0.0611	5376	ILMN_1785646	PMP22	NM_153321.1	Homo sapiens peripheral myelin protein 22 (PMP22), transcript variant 2, mRNA.	-0.36	-1.1	-0.74	-0.665
64	4.1572	0.065	730316	ILMN_1662130	LOC730316	XM_001128149.1	PREDICTED: Homo sapiens similar to Nuclear envelope pore membrane protein POM 121 (Pore membrane protein of 121 kDa) (P145) (LOC730316), mRNA.	0.01	-0.645	-0.66	-0.1
68	5.4747	0.0805	23592	ILMN_2183938	LEMD3	NM_014319.3	Homo sapiens LEM domain containing 3 (LEMD3), mRNA.	-0.445	-1.07	-0.62	0
69	5.8246	0.0844	83955	ILMN_2145250	NACAP1	NR_002182.1	Homo sapiens nascent-polypeptide-associated complex alpha polypeptide pseudogene 1 (NACAP1), non-coding RNA.	0.1	0.715	0.615	-0.3
70	5.8555	0.0837		ILMN_1889212		BG684733	602636427F1 NIH_MGC_48 Homo sapiens cDNA clone IMAGE:4764270 5, mRNA sequence	-0.34	-1.055	-0.715	1.035
71	6.1695	0.0869	63943	ILMN_1791052	FKBPL	NM_022110.3	Homo sapiens FK506 binding protein like (FKBPL), mRNA.	-0.08	-0.18	-0.095	0
72	6.3456	0.0881	91612	ILMN_1798177	CHURC1	NM_145165.2	Homo sapiens churchill domain containing 1 (CHURC1), mRNA.	-0.36	0.26	0.62	-0.63
74	6.459	0.0873	144165	ILMN_1741356	PRICKLE1	NM_153026.1	Homo sapiens prickle homolog 1 (Drosophila) (PRICKLE1), mRNA.	-1.075	-1.67	-0.6	0.475
75	6.557	0.0874	84230	ILMN_2094396	LRRC8C	NM_032270.2	Homo sapiens leucine rich repeat containing 8 family, member C (LRRC8C), mRNA.	0.06	-0.575	-0.635	0.305
77	6.8386	0.0888	8645	ILMN_1766918	KCNK5	NM_003740.3	Homo sapiens potassium channel, subfamily K, member 5 (KCNK5), mRNA.	0.32	-0.295	-0.62	0.35
78	6.9563	0.0892	221833	ILMN_2306630	SP8	NM_182700.2	Homo sapiens Sp8 transcription factor (SP8), transcript variant 1, mRNA.	0.36	-0.285	-0.64	0.16
79	7.2981	0.0924	90411	ILMN_2202790	MCFD2	NM_139279.3	Homo sapiens multiple coagulation factor deficiency 2 (MCFD2), mRNA.	0.235	0.165	-0.07	0.165
80	7.3327	0.0917	10018	ILMN_1774997	BCL2L11	NM_207002.2	Homo sapiens BCL2-like 11 (apoptosis facilitator) (BCL2L11), transcript variant 9, mRNA.	-0.335	0.255	0.595	0.03
81	7.4371	0.0918	3397	ILMN_1665832	ID1	NM_181353.1	Homo sapiens inhibitor of DNA binding 1, dominant negative helix-loop-helix protein (ID1), transcript variant 2, mRNA.	-1.275	-1.865	-0.59	-0.265
82	7.8261	0.0954	4092	ILMN_2203896	SMAD7	NM_005904.2	Homo sapiens SMAD family member 7 (SMAD7), mRNA.	-0.535	-1.125	-0.595	-0.145
83	7.8799	0.0949	4790	ILMN_1714965	NFKB1	NM_003998.2	Homo sapiens nuclear factor of kappa light polypeptide gene enhancer in B-cells 1 (p105) (NFKB1), mRNA.	-0.675	-1.4	-0.72	-0.095
84	7.9159	0.0942	10009	ILMN_1673138	ZBTB33	NM_006777.3	Homo sapiens zinc finger and BTB domain containing 33 (ZBTB33), mRNA.	-0.07	-0.68	-0.615	-0.26
86	8.4097	0.0978	22850	ILMN_2080751	ADNP2	NM_014913.2	Homo sapiens ADNP homeobox 2 (ADNP2), mRNA.	-0.54	-1.225	-0.69	0.36
87	8.5401	0.0982	122786	ILMN_1769282	FRMD6	NM_152330.2	Homo sapiens FERM domain containing 6 (FRMD6), mRNA.	-0.795	-1.375	-0.585	0.345
88	8.5776	0.0975	168850	ILMN_1688346	ZNF800	NM_176814.3	Homo sapiens zinc finger protein 800 (ZNF800), mRNA.	-0.485	-1.075	-0.585	0.275
89	8.6716	0.0974	139285	ILMN_1750051	FLJ39827	NM_152424.1	Homo sapiens hypothetical protein FLJ39827 (FLJ39827), mRNA.	-0.345	-1	-0.655	0.15
90	8.9758	0.0997	2113	ILMN_1687538	ETS1	NM_005238.2	Homo sapiens v-ets erythroblastosis virus E26 oncogene homolog 1 (avian) (ETS1), mRNA.	-0.16	-0.84	-0.675	-0.285
91	9.0335	0.0993	11083	ILMN_2264482	DIDO1	NM_080796.2	Homo sapiens death inducer-obliterator 1 (DIDO1), transcript variant 2, mRNA.	-0.115	-0.71	-0.595	0.155
92	9.0527	0.0984	23082	ILMN_1796210	PPRC1	NM_015062.3	Homo sapiens peroxisome proliferator-activated receptor gamma, coactivator-related 1 (PPRC1), mRNA.	0.33	-0.25	-0.585	0.435
93	9.1299	0.0982	3842	ILMN_1763627	TNPO1	NM_153188.2	Homo sapiens transportin 1 (TNPO1), transcript variant 2, mRNA.	0.19	-0.5	-0.695	0.345
94	9.1881	0.0977	653324	ILMN_1656898	LOC653324	XM_926886.1	PREDICTED: Homo sapiens similar to ATP synthase, H+ transporting, mitochondrial F0 complex, subunit f isoform 2b (LOC653324), mRNA.	0.14	0.76	0.61	-0.26
96	9.3244	0.0971		ILMN_1847334		BE693417	RC3-BT0333-310700-112-d06 BT0333 Homo sapiens cDNA, mRNA sequence	-0.465	0.13	0.59	-0.275
97	9.4224	0.0971	3796	ILMN_1734476	KIF2A	NM_004520.1	Homo sapiens kinesin heavy chain member 2A (KIF2A), mRNA.	-0.46	-1.03	-0.58	0.035
98	9.7194	0.0992	8613	ILMN_2408683	PPAP2B	NM_177414.1	Homo sapiens phosphatidic acid phosphatase type 2B (PPAP2B), transcript variant 2, mRNA.	-1.41	-2	-0.595	0.145
99	9.8596	0.0996	57561	ILMN_2198515	ARRDC3	NM_020801.1	Homo sapiens arrestin domain containing 3 (ARRDC3), mRNA.	0.895	1.475	0.58	-0.51
100	10.1839	0.1018	644422	ILMN_1660757	LOC644422	XR_019449.1	PREDICTED: Homo sapiens misc_RNA (LOC644422), miscRNA.	0.71	0.135	-0.58	0.29
101	10.4099	0.1031	144455	ILMN_1798210	E2F7	NM_203394.2	Homo sapiens E2F transcription factor 7 (E2F7), mRNA.	0.095	-0.475	-0.575	-0.35
102	10.4719	0.1027	55239	ILMN_1653834	OGFOD1	NM_018233.3	Homo sapiens 2-oxoglutarate and iron-dependent oxygenase domain containing 1 (OGFOD1), mRNA.	0.49	-0.11	-0.6	0.105
105	10.7639	0.1025	9530	ILMN_2221014	BAG4	NM_004874.2	Homo sapiens BCL2-associated athanogene 4 (BAG4), mRNA.	0.475	-0.11	-0.59	0.515
106	10.975	0.1035	57786	ILMN_1674072	RBAK	NM_021163.3	Homo sapiens RB-associated KRAB zinc finger (RBAK), mRNA.	0.335	-0.32	-0.655	0
107	11.0387	0.1022	3437	ILMN_1701789	IFIT3	NM_001031683.1	Homo sapiens interferon-induced protein with tetratricopeptide repeats 3 (IFIT3), mRNA.	-0.05	0.01	0.06	0.03
108	11.0387	0.1022	54861	ILMN_2107184	SNRK	NM_017719.3	Homo sapiens SNF related kinase (SNRK), mRNA.	-0.085	-0.76	-0.68	0.05
109	11.2524	0.1032	29015	ILMN_2330307	SLC43A3	NM_017611.2	Homo sapiens solute carrier family 43, member 3 (SLC43A3), mRNA.	0.26	-0.31	-0.57	0.535
110	11.6423	0.1058	8027	ILMN_1765409	STAM	NM_003473.2	Homo sapiens signal transducing adaptor molecule (SH3 domain and ITAM motif) 1 (STAM), mRNA.	-0.55	-1.125	-0.575	-0.39
111	11.9059	0.1073	126375	ILMN_1669696	ZNF792	NM_175872.4	Homo sapiens zinc finger protein 792 (ZNF792), mRNA.	-0.32	-0.91	-0.59	0.04
112	13.2448	0.1183	282809	ILMN_1667201	WDR51B	NM_172240.1	Homo sapiens WD repeat domain 51B (WDR51B), mRNA.	-0.355	0.21	0.565	-0.13
113	13.3148	0.1178	148103	ILMN_1687141	ZNF599	NM_001007247.1	Homo sapiens zinc finger protein 599 (ZNF599), transcript variant 2, mRNA.	-0.45	0.19	0.64	-0.245
114	13.4084	0.1176	54059	ILMN_2411127	C21orf57	NM_058181.1	Homo sapiens chromosome 21 open reading frame 57 (C21orf57), transcript variant 1, mRNA.	-0.505	0.125	0.635	-0.335
116	13.7148	0.1182	79584	ILMN_2072622	FLJ12684	NM_024534.4	Homo sapiens hypothetical protein FLJ12684 (FLJ12684), mRNA. XR_001254	0.33	-0.235	-0.56	0.825
117	13.9529	0.1193	157869	ILMN_1808245	RPESP	NM_153225.2	Homo sapiens RPE-spondin (RPESP), mRNA.	-0.07	0.59	0.66	-0.72
118	14.606	0.1238	27	ILMN_1741628	ABL2	NM_007314.2	Homo sapiens v-abl Abelson murine leukemia viral oncogene homolog 2 (arg, Abelson-related gene) (ABL2), transcript variant b, mRNA.	-0.025	-0.65	-0.625	0.485
119	14.9506	0.1256	7584	ILMN_1692100	ZNF35	NM_003420.3	Homo sapiens zinc finger protein 35 (ZNF35), mRNA.	0.08	-0.5	-0.575	0.295
120	15.0994	0.1258	55330	ILMN_1685095	CNO	NM_018366.2	Homo sapiens cappuccino homolog (mouse) (CNO), mRNA.	-0.165	-0.265	-0.105	-0.285
121	15.1991	0.1256	55294	ILMN_1754279	FBXW7	NM_033632.2	Homo sapiens F-box and WD repeat domain containing 7 (FBXW7), transcript variant 1, mRNA.	-0.14	-0.69	-0.55	0.075
122	15.2241	0.1248	5440	ILMN_1659026	POLR2K	NM_005034.3	Homo sapiens polymerase (RNA) II (DNA directed) polypeptide K, 7.0kDa (POLR2K), mRNA.	-0.075	0.265	0.34	-0.445
124	15.5758	0.1256	11099	ILMN_1719664	PTPN21	NM_007039.3	Homo sapiens protein tyrosine phosphatase, non-receptor type 21 (PTPN21), mRNA.	-0.05	-0.68	-0.625	0.385
125	15.677	0.1254	4831	ILMN_2414007	NME2	NM_001018139.1	Homo sapiens non-metastatic cells 2, protein (NM23B) expressed in (NME2), transcript variant 4, mRNA.	0.325	0.92	0.595	-0.135
126	16.2396	0.1289	6502	ILMN_1801391	SKP2	NM_005983.2	Homo sapiens S-phase kinase-associated protein 2 (p45) (SKP2), transcript variant 1, mRNA.	-0.14	-0.34	-0.2	-0.07
127	17.1551	0.1351	9525	ILMN_1792587	VPS4B	NM_004869.3	Homo sapiens vacuolar protein sorting 4 homolog B (S. cerevisiae) (VPS4B), mRNA.	-0.41	-0.975	-0.57	-0.28
128	18.0684	0.1412	9819	ILMN_1685574	TSC22D2	NM_014779.2	Homo sapiens TSC22 domain family, member 2 (TSC22D2), mRNA.	0.12	-0.425	-0.55	0.28
129	18.2867	0.1418	64718	ILMN_1692826	UNKL	NM_023076.3	Homo sapiens unkempt homolog (Drosophila)-like (UNKL), transcript variant 1, mRNA.	0.555	0.015	-0.54	-0.105
130	18.3141	0.1409	5209	ILMN_2186061	PFKFB3	NM_004566.2	Homo sapiens 6-phosphofructo-2-kinase/fructose-2,6-biphosphatase 3 (PFKFB3), mRNA.	-0.375	-0.92	-0.545	0.14
131	18.7274	0.143	23099	ILMN_1731113	ZBTB43	NM_014007.2	Homo sapiens zinc finger and BTB domain containing 43 (ZBTB43), mRNA.	0.075	-0.58	-0.645	0.5
132	18.894	0.1431	283489	ILMN_1729976	ZNF828	NM_032436.1	Homo sapiens zinc finger protein 828 (ZNF828), mRNA.	0.41	-0.145	-0.56	0.075
133	19.0054	0.1429	83889	ILMN_1679728	WDR87	XM_371164.4	PREDICTED: Homo sapiens WD repeat domain 87 (WDR87), mRNA.	0.375	-0.18	-0.555	0.375
134	19.1172	0.1427	56929	ILMN_1703330	FEM1C	NM_020177.2	Homo sapiens fem-1 homolog c (C. elegans) (FEM1C), mRNA.	0.185	-0.365	-0.55	-0.02
135	19.1732	0.142	4254	ILMN_1808508	KITLG	NM_000899.3	Homo sapiens KIT ligand (KITLG), transcript variant b, mRNA.	0.105	-0.455	-0.56	-0.35
137	20.1094	0.1468	26512	ILMN_1655557	INTS6	NM_001039937.1	Homo sapiens integrator complex subunit 6 (INTS6), transcript variant 2, mRNA.	-0.34	-0.88	-0.54	-0.04
138	20.1669	0.1461	7798	ILMN_1714159	LUZP1	NM_033631.2	Homo sapiens leucine zipper protein 1 (LUZP1), mRNA.	-0.565	-1.1	-0.535	-0.42
139	20.5423	0.1478		ILMN_1846306		BC034319	Homo sapiens cDNA clone IMAGE:4837650	-0.235	0.305	0.54	-0.245
140	20.5714	0.1469	6091	ILMN_1806790	ROBO1	NM_133631.1	Homo sapiens roundabout, axon guidance receptor, homolog 1 (Drosophila) (ROBO1), transcript variant 2, mRNA.	-0.425	0.235	0.66	-0.125
141	20.6295	0.1463	51702	ILMN_1758888	PADI3	NM_016233.2	Homo sapiens peptidyl arginine deiminase, type III (PADI3), mRNA.	0.02	0.64	0.62	0.125
142	20.6586	0.1455		ILMN_1862963		CB045974	NISC_gf01f08.y1 NCI_CGAP_Kid12 Homo sapiens cDNA clone IMAGE:3252614 5, mRNA sequence	0.565	0.03	-0.54	0.4
143	20.7168	0.1449	11108	ILMN_1691432	PRDM4	NM_012406.3	Homo sapiens PR domain containing 4 (PRDM4), mRNA.	0.24	-0.3	-0.54	0.165
144	21.0092	0.1459	9819	ILMN_2124187	TSC22D2	NM_014779.2	Homo sapiens TSC22 domain family, member 2 (TSC22D2), mRNA.	0.07	-0.485	-0.56	0.38
145	21.1856	0.1461	65124	ILMN_1724040	ANKRD57	NM_023016.3	Homo sapiens ankyrin repeat domain 57 (ANKRD57), mRNA.	0.55	-0.08	-0.635	0.435
146	21.2446	0.1455	7978	ILMN_2099249	MTERF	NM_006980.3	Homo sapiens mitochondrial transcription termination factor (MTERF), nuclear gene encoding mitochondrial protein, mRNA.	-0.015	-0.63	-0.615	0.225
147	21.5704	0.1467	10818	ILMN_2335893	FRS2	NM_006654.3	Homo sapiens fibroblast growth factor receptor substrate 2 (FRS2), transcript variant 1, mRNA.	-0.095	-0.63	-0.535	0.405
148	21.6597	0.1463	22864	ILMN_1764091	R3HDM2	NM_014925.2	Homo sapiens R3H domain containing 2 (R3HDM2), mRNA.	-0.54	0.025	0.565	-0.405
149	21.7492	0.146	81550	ILMN_1745811	TDRD3	NM_030794.1	Homo sapiens tudor domain containing 3 (TDRD3), mRNA.	-0.51	-0.545	-0.035	0.095
150	22.0487	0.147	54149	ILMN_2110496	C21orf91	NM_017447.2	Homo sapiens chromosome 21 open reading frame 91 (C21orf91), mRNA.	1.04	0.49	-0.555	0.1
152	23.5152	0.1547	27244	ILMN_1800626	SESN1	NM_014454.1	Homo sapiens sestrin 1 (SESN1), mRNA.	1.125	0.575	-0.55	0.155
153	23.5463	0.1539	23324	ILMN_1768510	MAN2B2	NM_015274.1	Homo sapiens mannosidase, alpha, class 2B, member 2 (MAN2B2), mRNA.	-0.04	0.495	0.53	-0.22
154	23.5773	0.1531	23677	ILMN_1785330	SH3BP4	NM_014521.2	Homo sapiens SH3-domain binding protein 4 (SH3BP4), mRNA.	-1.08	-1.61	-0.53	0.215
155	24.1402	0.1557	387763	ILMN_1677402	LOC387763	XM_941665.2	PREDICTED: Homo sapiens hypothetical LOC387763 (LOC387763), mRNA.	2.6	3.175	0.57	-0.09
156	24.2977	0.1558	25832	ILMN_1698067	NBPF14	NM_015383.1	Homo sapiens neuroblastoma breakpoint family, member 14 (NBPF14), mRNA.	0.41	-0.165	-0.57	0.34
157	24.6143	0.1568	9698	ILMN_1783424	PUM1	NM_014676.2	Homo sapiens pumilio homolog 1 (Drosophila) (PUM1), transcript variant 2, mRNA.	-1.75	-2.435	-0.685	-0.18
158	24.6778	0.1562	57106	ILMN_1784113	NAT14	NM_020378.2	Homo sapiens N-acetyltransferase 14 (GCN5-related, putative) (NAT14), mRNA.	-0.03	0.5	0.53	-0.38
159	25.4147	0.1598	90459	ILMN_1652716	THEX1	NM_153332.2	Homo sapiens three prime histone mRNA exonuclease 1 (THEX1), mRNA.	0.12	-0.42	-0.54	0.09
160	25.8685	0.1617	6722	ILMN_1803398	SRF	NM_003131.2	Homo sapiens serum response factor (c-fos serum response element-binding transcription factor) (SRF), mRNA.	0.365	-0.16	-0.525	0.245
161	25.9337	0.1611	1564	ILMN_1738062	CYP2D7P1	XR_001427.1	PREDICTED: Homo sapiens cytochrome P450, family 2, subfamily D, polypeptide 7 pseudogene 1 (CYP2D7P1), misc RNA.	-0.295	0.235	0.53	-0.32
162	25.9663	0.1603	149954	ILMN_1703839	C20orf186	NM_182519.1	Homo sapiens chromosome 20 open reading frame 186 (C20orf186), mRNA.	-0.24	0.29	0.535	-0.75
164	27.0872	0.1652	26056	ILMN_1740604	RAB11FIP5	NM_015470.2	Homo sapiens RAB11 family interacting protein 5 (class I) (RAB11FIP5), mRNA.	0.14	-0.415	-0.56	0.17
166	28.2659	0.1703	664709	ILMN_2220283	HNRPA1L-2	NR_002944.2	Homo sapiens heterogeneous nuclear ribonucleoprotein A1 pseudogene (HNRPA1L-2), non-coding RNA.	-0.18	-0.11	0.07	-0.085
167	28.2999	0.1695	9045	ILMN_1726460	RPL14	NM_001034996.1	Homo sapiens ribosomal protein L14 (RPL14), transcript variant 1, mRNA.	0.155	0.68	0.52	0.11
168	29.3308	0.1746	84132	ILMN_2115696	USP42	NM_032172.1	Homo sapiens ubiquitin specific peptidase 42 (USP42), mRNA.	-0.615	-1.28	-0.665	-0.175
169	29.4002	0.1729	1870	ILMN_1777233	E2F2	NM_004091.2	Homo sapiens E2F transcription factor 2 (E2F2), mRNA.	-0.05	-0.57	-0.52	0.455
170	29.4002	0.1729	8676	ILMN_1720771	STX11	NM_003764.2	Homo sapiens syntaxin 11 (STX11), mRNA.	0.32	-0.195	-0.515	0.44
171	29.5044	0.1725	57569	ILMN_1782761	ARHGAP20	NM_020809.2	Homo sapiens Rho GTPase activating protein 20 (ARHGAP20), mRNA.	-0.28	-0.91	-0.63	0.645
172	29.6088	0.1721	1998	ILMN_1772486	ELF2	NM_006874.2	Homo sapiens E74-like factor 2 (ets domain transcription factor) (ELF2), transcript variant 2, mRNA.	0.12	-0.41	-0.535	0.11
173	29.7134	0.1718	121227	ILMN_2075757	LRIG3	NM_153377.3	Homo sapiens leucine-rich repeats and immunoglobulin-like domains 3 (LRIG3), mRNA.	-0.115	-0.675	-0.565	0.24
174	29.7833	0.1712	81872	ILMN_1658448	KRTAP2-1	XM_926554.2	PREDICTED: Homo sapiens keratin associated protein 2-1 (KRTAP2-1), mRNA.	-0.525	-1.105	-0.58	0.895
175	30.0283	0.1716	4091	ILMN_1767068	SMAD6	NM_005585.3	Homo sapiens SMAD family member 6 (SMAD6), mRNA.	-1.755	-1.89	-0.135	-0.48
177	30.3801	0.1716	998	ILMN_2408139	CDC42	NM_001039802.1	Homo sapiens cell division cycle 42 (GTP binding protein, 25kDa) (CDC42), transcript variant 3, mRNA.	-0.275	0.24	0.515	-0.285
180	31.1614	0.1731	10135	ILMN_1753111	NAMPT	NM_005746.2	Homo sapiens nicotinamide phosphoribosyltransferase (NAMPT), mRNA.	0.145	-0.37	-0.525	0.025
181	31.2329	0.1726	9156	ILMN_2351916	EXO1	NM_006027.3	Homo sapiens exonuclease 1 (EXO1), transcript variant 1, mRNA.	0.24	-0.29	-0.525	0.225
182	31.4479	0.1728	11260	ILMN_2188374	XPOT	NM_007235.3	Homo sapiens exportin, tRNA (nuclear export receptor for tRNAs) (XPOT), mRNA.	-0.01	-0.11	-0.1	0.045
183	31.5557	0.1724	58487	ILMN_1784847	CREBZF	NM_001039618.1	Homo sapiens CREB/ATF bZIP transcription factor (CREBZF), mRNA.	0.47	-0.065	-0.54	0.135
184	31.5917	0.1717	114783	ILMN_1668194	LMTK3	XM_936372.2	PREDICTED: Homo sapiens lemur tyrosine kinase 3 (LMTK3), mRNA.	-0.22	0.29	0.515	0.09
185	31.6277	0.171	10427	ILMN_2334303	SEC24B	NM_001042734.1	Homo sapiens SEC24 family, member B (S. cerevisiae) (SEC24B), transcript variant 2, mRNA.	-0.78	-1.305	-0.525	-0.11
186	32.2063	0.1732	22887	ILMN_2128668	FOXJ3	NM_014947.3	Homo sapiens forkhead box J3 (FOXJ3), mRNA.	-1.355	-1.87	-0.515	0.17
187	32.2426	0.1724	54764	ILMN_1757742	ZRANB1	NM_017580.2	Homo sapiens zinc finger, RAN-binding domain containing 1 (ZRANB1), mRNA.	0.08	-0.44	-0.515	0.085
189	32.7536	0.1733	58489	ILMN_1788416	FAM108C1	NM_021214.1	Homo sapiens family with sequence similarity 108, member C1 (FAM108C1), mRNA.	-0.465	-1.005	-0.54	-0.06
190	33.4534	0.1761	5326	ILMN_1786601	PLAGL2	NM_002657.2	Homo sapiens pleiomorphic adenoma gene-like 2 (PLAGL2), mRNA.	0.1	-0.415	-0.51	-0.005
191	33.713	0.1765	7171	ILMN_2140974	TPM4	NM_003290.1	Homo sapiens tropomyosin 4 (TPM4), mRNA.	0.375	-0.135	-0.51	0.24
192	34.0111	0.1771	27314	ILMN_2214355	RAB30	NM_014488.3	Homo sapiens RAB30, member RAS oncogene family (RAB30), mRNA.	-0.805	-1.335	-0.53	0.35
193	35.4827	0.1838	55294	ILMN_1655906	FBXW7	NM_018315.4	Homo sapiens F-box and WD repeat domain containing 7 (FBXW7), transcript variant 2, mRNA.	0.845	0.315	-0.535	0.04
194	35.865	0.1849	64077	ILMN_1752199	LHPP	NM_022126.2	Homo sapiens phospholysine phosphohistidine inorganic pyrophosphate phosphatase (LHPP), mRNA.	-0.255	0.305	0.56	-0.46
195	36.1339	0.1853	8445	ILMN_1794588	DYRK2	NM_003583.3	Homo sapiens dual-specificity tyrosine-(Y)-phosphorylation regulated kinase 2 (DYRK2), transcript variant 1, mRNA.	0.295	-0.22	-0.51	0.02
196	36.288	0.1842	7565	ILMN_1751692	ZNF17	NM_006959.2	Homo sapiens zinc finger protein 17 (ZNF17), mRNA.	-0.455	-1.015	-0.555	0.08
197	36.288	0.1842	51104	ILMN_2374362	FAM108B1	NM_016014.2	Homo sapiens family with sequence similarity 108, member B1 (FAM108B1), transcript variant 1, mRNA.	-0.145	-0.665	-0.525	-0.125
198	36.3651	0.1837	84085	ILMN_2168992	FBXO30	NM_032145.4	Homo sapiens F-box protein 30 (FBXO30), mRNA.	0.115	-0.395	-0.51	-0.105
199	36.5584	0.1837		ILMN_1914949		AI087798	oo20c08.x1 Soares_NSF_F8_9W_OT_PA_P_S1 Homo sapiens cDNA clone IMAGE:1566734 3, mRNA sequence	-0.03	0.08	0.105	-0.075
200	36.8687	0.1843	8140	ILMN_1720373	SLC7A5	NM_003486.5	Homo sapiens solute carrier family 7 (cationic amino acid transporter, y+ system), member 5 (SLC7A5), mRNA.	0.03	-0.48	-0.51	0.44
201	37.2585	0.1854	4144	ILMN_1737298	MAT2A	NM_005911.4	Homo sapiens methionine adenosyltransferase II, alpha (MAT2A), mRNA.	-0.24	-0.785	-0.545	0
202	37.3366	0.1848	440132	ILMN_1759374	LOC440132	XM_498560.3	PREDICTED: Homo sapiens hypothetical LOC440132 (LOC440132), mRNA.	-0.275	0.245	0.52	-0.49
203	37.5717	0.1851	79576	ILMN_2067980	NKAP	NM_024528.1	Homo sapiens NF-kappaB activating protein (NKAP), mRNA.	0.28	0.185	-0.095	-0.06
204	37.6895	0.1848	51765	ILMN_2328776	MST4	NM_001042453.1	Homo sapiens serine/threonine protein kinase MST4 (MST4), transcript variant 2, mRNA.	0.25	0.225	-0.035	0.31
205	38.2022	0.1854	29956	ILMN_2400500	LASS2	NM_022075.3	Homo sapiens LAG1 homolog, ceramide synthase 2 (LASS2), transcript variant 2, mRNA.	-0.06	0.455	0.515	-0.13
206	38.2022	0.1854	83744	ILMN_1683854	ZNF484	NM_001007101.1	Homo sapiens zinc finger protein 484 (ZNF484), transcript variant 2, mRNA.	0.325	-0.205	-0.525	0.175
207	38.2813	0.1849	4314	ILMN_1784459	MMP3	NM_002422.3	Homo sapiens matrix metallopeptidase 3 (stromelysin 1, progelatinase) (MMP3), mRNA.	0.305	-0.205	-0.515	0.91
209	38.6784	0.1851	54816	ILMN_1767142	ZNF280D	NM_001002843.1	Homo sapiens zinc finger protein 280D (ZNF280D), transcript variant 2, mRNA.	-0.555	-0.045	0.51	0.14
210	39.9225	0.1901	84798	ILMN_2383484	C19orf48	NM_199250.1	Homo sapiens chromosome 19 open reading frame 48 (C19orf48), mRNA.	0.11	-0.455	-0.575	0.305
211	40.2467	0.1907	51104	ILMN_1785661	FAM108B1	NM_001025780.1	Homo sapiens family with sequence similarity 108, member B1 (FAM108B1), transcript variant 2, mRNA.	-0.215	-0.775	-0.56	-0.245
212	40.6539	0.1918	23580	ILMN_1745223	CDC42EP4	NM_012121.4	Homo sapiens CDC42 effector protein (Rho GTPase binding) 4 (CDC42EP4), mRNA.	-0.09	-0.605	-0.515	0.105
213	41.5568	0.1951	57659	ILMN_2097793	ZBTB4	NM_020899.2	Homo sapiens zinc finger and BTB domain containing 4 (ZBTB4), mRNA.	-0.7	-1.26	-0.56	-0.44
214	41.6807	0.1948	94134	ILMN_1753500	ARHGAP12	NM_018287.5	Homo sapiens Rho GTPase activating protein 12 (ARHGAP12), mRNA.	-0.845	-1.35	-0.5	-0.945
215	41.8876	0.1948	353322	ILMN_1756417	ANKRD37	NM_181726.2	Homo sapiens ankyrin repeat domain 37 (ANKRD37), mRNA.	1.5	2	0.5	-0.23
216	41.9291	0.1941	58517	ILMN_1768117	RBM25	NM_021239.1	Homo sapiens RNA binding motif protein 25 (RBM25), mRNA.	-0.265	-0.775	-0.51	-0.255
217	42.3446	0.1951	1828	ILMN_1794662	DSG1	NM_001942.2	Homo sapiens desmoglein 1 (DSG1), mRNA.	0.08	0.05	-0.03	0.005
218	42.5532	0.1952	9021	ILMN_1781001	SOCS3	NM_003955.3	Homo sapiens suppressor of cytokine signaling 3 (SOCS3), mRNA.	-0.2	-0.02	0.17	-0.035
219	42.7622	0.1953	9972	ILMN_1705907	NUP153	NM_005124.2	Homo sapiens nucleoporin 153kDa (NUP153), mRNA.	-0.89	-1.425	-0.53	0.305
220	42.9718	0.1953	85450	ILMN_1805192	KIAA1754	NM_033397.2	Homo sapiens KIAA1754 (KIAA1754), mRNA.	0.41	-0.12	-0.52	0.18
221	43.4346	0.1965	137107	ILMN_1671372	LOC137107	XM_940214.1	PREDICTED: Homo sapiens similar to ribosomal protein L10a (LOC137107), mRNA.	0.02	0.52	0.5	-0.185
222	44.1123	0.1987	3040	ILMN_1667796	HBA2	NM_000517.3	Homo sapiens hemoglobin, alpha 2 (HBA2), mRNA.	0.165	0.72	0.55	-0.03
223	44.1548	0.198	2297	ILMN_1704418	FOXD1	NM_004472.2	Homo sapiens forkhead box D1 (FOXD1), mRNA.	0.325	-0.175	-0.5	0.185
224	44.2825	0.1977	388753	ILMN_1681741	C1orf31	NM_001012985.1	Homo sapiens chromosome 1 open reading frame 31 (C1orf31), mRNA.	-0.19	0.31	0.495	-0.08
225	44.5385	0.1979	23167	ILMN_1664776	EFR3A	NM_015137.3	Homo sapiens EFR3 homolog A (S. cerevisiae) (EFR3A), mRNA.	-0.27	-0.77	-0.5	-0.34
226	44.7952	0.1982	80007	ILMN_1775423	C10orf88	NM_024942.2	Homo sapiens chromosome 10 open reading frame 88 (C10orf88), mRNA.	0.565	0.06	-0.5	0.15
227	45.0956	0.1987	9184	ILMN_2386100	BUB3	NM_001007793.1	Homo sapiens BUB3 budding uninhibited by benzimidazoles 3 homolog (yeast) (BUB3), transcript variant 2, mRNA.	-0.16	0.33	0.495	0.025
228	45.2247	0.1984	178	ILMN_1664006	AGL	NM_000642.2	Homo sapiens amylo-1, 6-glucosidase, 4-alpha-glucanotransferase (AGL), transcript variant 1, mRNA.	-0.26	-0.23	0.035	-0.21
229	45.4402	0.1984	80119	ILMN_2155272	PIF1	NM_025049.2	Homo sapiens PIF1 5-to-3 DNA helicase homolog (S. cerevisiae) (PIF1), mRNA.	-0.385	0.12	0.505	-0.18
230	45.4834	0.1978	2905	ILMN_2227790	GRIN2C	NM_000835.3	Homo sapiens glutamate receptor, ionotropic, N-methyl D-aspartate 2C (GRIN2C), mRNA.	1.585	1.065	-0.515	0.06
231	45.8727	0.1986	647037	ILMN_1761922	LOC647037	XM_930029.1	PREDICTED: Homo sapiens similar to Peptidyl-prolyl cis-trans isomerase NIMA-interacting 4 (Rotamase Pin4) (PPIase Pin4) (Parvulin 14) (Par14) (Peptidyl-prolyl cis/trans isomerase EPVH) (hPar14) (LOC647037), mRNA.	-0.105	0.445	0.545	-0.43
232	46.7003	0.2013	648659	ILMN_1695899	LOC648659	XM_944469.1	PREDICTED: Homo sapiens similar to ribosomal protein S3a, transcript variant 4 (LOC648659), mRNA.	0.075	0.635	0.56	-0.165
233	46.7878	0.2008	115	ILMN_1654287	ADCY9	NM_001116.2	Homo sapiens adenylate cyclase 9 (ADCY9), mRNA.	-0.515	0.005	0.52	-0.185
234	47.0948	0.2013	2309	ILMN_1844692	FOXO3	NM_201559.2	Homo sapiens forkhead box O3 (FOXO3), transcript variant 2, mRNA.	-0.2	-0.705	-0.5	0.12
235	48.6896	0.2072	129642	ILMN_2347424	MBOAT2	NM_138799.2	Homo sapiens membrane bound O-acyltransferase domain containing 2 (MBOAT2), mRNA.	0.3	-0.225	-0.52	0.12
237	49.497	0.2088	83719	ILMN_1791147	YPEL3	NM_031477.4	Homo sapiens yippee-like 3 (Drosophila) (YPEL3), mRNA.	0.06	0.565	0.505	-0.49
238	49.542	0.2082	23299	ILMN_2380418	BICD2	NM_001003800.1	Homo sapiens bicaudal D homolog 2 (Drosophila) (BICD2), transcript variant 1, mRNA.	-0.23	-0.74	-0.505	0.335
239	50.6749	0.212	10490	ILMN_1693136	VTI1B	NM_006370.1	Homo sapiens vesicle transport through interaction with t-SNAREs homolog 1B (yeast) (VTI1B), mRNA.	-0.135	0.38	0.51	-0.145
241	51.4985	0.2137	80014	ILMN_2207170	WWC2	NM_024949.4	Homo sapiens WW and C2 domain containing 2 (WWC2), mRNA.	-0.565	-0.025	0.545	-0.305
242	52.0051	0.2149	10435	ILMN_1652777	CDC42EP2	NM_006779.2	Homo sapiens CDC42 effector protein (Rho GTPase binding) 2 (CDC42EP2), mRNA.	-0.915	-1.445	-0.54	0.18
244	52.5605	0.2154	55028	ILMN_1762071	C17orf80	NM_017941.3	Homo sapiens chromosome 17 open reading frame 80 (C17orf80), mRNA.	0.01	-0.485	-0.5	-0.17
245	53.5397	0.2185	58486	ILMN_1664424	ZBED5	NM_021211.2	Homo sapiens zinc finger, BED-type containing 5 (ZBED5), mRNA.	-0.705	-1.195	-0.49	-0.165
246	54.2918	0.2207	355	ILMN_2319077	FAS	NM_152877.1	Homo sapiens Fas (TNF receptor superfamily, member 6) (FAS), transcript variant 7, mRNA.	0.65	0.135	-0.52	0.185
248	56.4832	0.2278	56478	ILMN_1794967	EIF4ENIF1	NM_019843.2	Homo sapiens eukaryotic translation initiation factor 4E nuclear import factor 1 (EIF4ENIF1), mRNA.	-0.12	-0.6	-0.485	-0.08
249	56.5795	0.2272	85016	ILMN_2168520	C11orf70	NM_032930.1	Homo sapiens chromosome 11 open reading frame 70 (C11orf70), mRNA.	-0.33	0.165	0.49	-0.34
250	56.9654	0.2279	440673	ILMN_2155719	NBPF10	NM_001039703.1	Homo sapiens neuroblastoma breakpoint family, member 10 (NBPF10), mRNA. XM_930727 XM_930739 XM_930751 XM_930759 XM_930766 XM_930776 XM_930785 XM_930797 XM_930808 XM_930830 XM_930841 XM_930850 XM_930862 XM_930872 XM_930880 XM_930889 XM_930897 XM_930903 XM_930910 XM_930917 XM_930926 XM_930936 XM_930943 XM_930951 XM_930954 XM_930961 XM_930967 XM_930975 XM_930985 XM_930993 XM_931003 XM_931009 XM_9310…	-0.16	-0.64	-0.485	0.285
251	57.5952	0.2295	84546	ILMN_1694367	SNORD35B	NR_001285.1	Homo sapiens small nucleolar RNA, C/D box 35B (SNORD35B), non-coding RNA.	0.505	0.985	0.485	-0.015
252	58.0821	0.2305	23076	ILMN_1812973	RRP1B	NM_015056.2	Homo sapiens ribosomal RNA processing 1 homolog B (S. cerevisiae) (RRP1B), mRNA.	0.34	-0.245	-0.585	0.345
253	59.0619	0.2334	9392	ILMN_1696870	TGFBRAP1	NM_004257.3	Homo sapiens transforming growth factor, beta receptor associated protein 1 (TGFBRAP1), mRNA.	-0.095	-0.68	-0.585	0.445
254	59.2589	0.2333	7026	ILMN_2094360	NR2F2	NM_021005.2	Homo sapiens nuclear receptor subfamily 2, group F, member 2 (NR2F2), mRNA.	-0.19	-0.68	-0.485	0.01
255	59.4068	0.233	59348	ILMN_1755850	ZNF350	NM_021632.3	Homo sapiens zinc finger protein 350 (ZNF350), mRNA.	-0.175	-0.66	-0.48	0.205
256	59.5056	0.2324	391191	ILMN_1702889	OR2AK2	NM_001004491.1	Homo sapiens olfactory receptor, family 2, subfamily AK, member 2 (OR2AK2), mRNA.	-0.06	0.455	0.51	-0.33
258	60.5471	0.2347	7099	ILMN_1706217	TLR4	NM_138554.2	Homo sapiens toll-like receptor 4 (TLR4), mRNA.	-0.275	-0.77	-0.495	0.7
259	61.6479	0.238	642393	ILMN_1811866	LOC642393	XM_930798.1	PREDICTED: Homo sapiens similar to mitochondrial ribosomal protein L20, transcript variant 4 (LOC642393), mRNA.	0.05	0.535	0.485	-0.08
260	61.9499	0.2383	10592	ILMN_2296422	SMC2	NM_001042550.1	Homo sapiens structural maintenance of chromosomes 2 (SMC2), transcript variant 1, mRNA.	0.175	-0.305	-0.48	0.14
261	63.6238	0.2438	112724	ILMN_1660723	RDH13	NM_138412.2	Homo sapiens retinol dehydrogenase 13 (all-trans/9-cis) (RDH13), mRNA.	0.1	-0.445	-0.545	0.38
262	64.1354	0.2448	81839	ILMN_1685929	VANGL1	NM_138959.2	Homo sapiens vang-like 1 (van gogh, Drosophila) (VANGL1), mRNA.	-0.53	-1.005	-0.475	0.305
264	65.0616	0.2455	79047	ILMN_1786326	KCTD15	NM_024076.1	Homo sapiens potassium channel tetramerisation domain containing 15 (KCTD15), mRNA.	0.395	-0.085	-0.49	0.6
265	65.0616	0.2455	348180	ILMN_2382488	C16orf84	NM_001012759.1	Homo sapiens chromosome 16 open reading frame 84 (C16orf84), transcript variant 1, mRNA.	-0.255	0.22	0.48	-0.005
266	65.1649	0.245	57684	ILMN_1718668	ZBTB26	NM_020924.2	Homo sapiens zinc finger and BTB domain containing 26 (ZBTB26), mRNA.	-0.635	-1.12	-0.485	0.385
267	66.0464	0.2474	79075	ILMN_1776577	DSCC1	NM_024094.1	Homo sapiens defective in sister chromatid cohesion 1 homolog (S. cerevisiae) (DSCC1), mRNA.	0.515	-0.02	-0.53	-0.015
268	66.2546	0.2472	10965	ILMN_2188959	ACOT2	NM_006821.3	Homo sapiens acyl-CoA thioesterase 2 (ACOT2), mRNA.	0.14	0.68	0.54	-0.315
269	66.6199	0.2477	2503	ILMN_2134538	FTHL11	NR_002204.1	Homo sapiens ferritin, heavy polypeptide-like 11 (FTHL11) on chromosome 8.	0.095	0.58	0.485	-0.46
270	66.6721	0.2469	285033	ILMN_2115453	LOC285033	NM_001037228.1	Homo sapiens hypothetical protein LOC285033 (LOC285033), mRNA.	0.045	0.035	-0.005	0.035
271	66.7767	0.2464	7832	ILMN_1770085	BTG2	NM_006763.2	Homo sapiens BTG family, member 2 (BTG2), mRNA.	1.505	1.025	-0.475	-0.04
272	66.829	0.2457		ILMN_1824539		BC041476	Homo sapiens hypothetical protein LOC253962, mRNA (cDNA clone IMAGE:5244335), partial cds	-0.265	0.21	0.475	-0.13
273	66.8814	0.245	2644	ILMN_1694780	GCHFR	NM_005258.2	Homo sapiens GTP cyclohydrolase I feedback regulator (GCHFR), mRNA.	-0.28	0.205	0.485	-0.18
274	68.3553	0.2495	54840	ILMN_1726752	APTX	NM_175071.1	Homo sapiens aprataxin (APTX), transcript variant 5, mRNA.	-0.41	0.065	0.475	-0.195
275	68.5672	0.2493		ILMN_1867784		BM982126	UI-CF-EN1-acr-m-16-0-UI.s1 UI-CF-EN1 Homo sapiens cDNA clone UI-CF-EN1-acr-m-16-0-UI 3, mRNA sequence	-0.225	0.275	0.505	-0.48
277	69.2048	0.2498	1955	ILMN_2290118	MEGF9	NM_001080497.1	Homo sapiens multiple EGF-like-domains 9 (MEGF9), mRNA.	-0.535	-0.045	0.49	-0.3
278	69.3646	0.2495	440280	ILMN_1799069	LOC440280	XM_496071.2	PREDICTED: Homo sapiens similar to CCR4-NOT transcription complex, subunit 6-like isoform 1 (LOC440280), mRNA.	-1.08	-1.555	-0.48	0.255
279	69.5781	0.2494		ILMN_1901419		BP873537	BP873537 Sugano cDNA library, embryonal kidney Homo sapiens cDNA clone HKR13896, mRNA sequence	-0.03	0.505	0.54	0.17
280	70.0059	0.25	1869	ILMN_2051469	E2F1	NM_005225.1	Homo sapiens E2F transcription factor 1 (E2F1), mRNA.	0.29	-0.19	-0.48	0.305
281	70.1131	0.2495	25909	ILMN_1747504	AHCTF1	NM_015446.3	Homo sapiens AT hook containing transcription factor 1 (AHCTF1), mRNA.	-0.36	-0.86	-0.505	0.205
282	70.3813	0.2496	4900	ILMN_1705686	NRGN	NM_006176.1	Homo sapiens neurogranin (protein kinase C substrate, RC3) (NRGN), mRNA.	-0.145	0.33	0.475	0.02
283	71.5678	0.2529	347	ILMN_1780170	APOD	NM_001647.2	Homo sapiens apolipoprotein D (APOD), mRNA.	-0.255	0.225	0.48	-0.305
284	72.0561	0.2537	8455	ILMN_1761850	ATRN	NM_139321.1	Homo sapiens attractin (ATRN), transcript variant 1, mRNA.	-0.185	0.315	0.5	-0.115
286	73.4759	0.2569	280636	ILMN_1786872	C11orf31	NM_170746.2	Homo sapiens chromosome 11 open reading frame 31 (C11orf31), mRNA.	0.19	0.66	0.47	-0.35
287	74.3565	0.2591		ILMN_1905101		AW073880	xb04d07.x1 NCI_CGAP_GU1 Homo sapiens cDNA clone IMAGE:2575309 3, mRNA sequence	0.03	0.08	0.04	-0.01
288	74.5774	0.2589	8786	ILMN_2379240	RGS11	NM_183337.1	Homo sapiens regulator of G-protein signaling 11 (RGS11), transcript variant 1, mRNA.	0.02	0.01	-0.015	0.13
289	75.3534	0.2607	4784	ILMN_1694325	NFIX	NM_002501.2	Homo sapiens nuclear factor I/X (CCAAT-binding transcription factor) (NFIX), mRNA.	-0.35	0.185	0.53	-0.195
290	75.5202	0.2604	729264	ILMN_1744252	LOC729264	XM_001133677.1	PREDICTED: Homo sapiens similar to TP53TG3 protein, transcript variant 2 (LOC729264), mRNA.	0.21	0.715	0.51	-0.51
291	78.6109	0.2701	23592	ILMN_1727361	LEMD3	NM_014319.3	Homo sapiens LEM domain containing 3 (LEMD3), mRNA.	-0.055	-0.57	-0.51	0.135
293	79.7502	0.2722	25987	ILMN_1801443	TSKU	NM_015516.3	Homo sapiens tsukushin (TSKU), mRNA.	0.12	-0.355	-0.475	0.005
294	80.0936	0.2724	23607	ILMN_1730433	CD2AP	NM_012120.2	Homo sapiens CD2-associated protein (CD2AP), mRNA.	-0.67	-1.15	-0.48	-0.1
295	80.2656	0.2712	7568	ILMN_1670377	ZNF20	NM_021143.2	Homo sapiens zinc finger protein 20 (ZNF20), mRNA.	-0.29	-0.76	-0.465	0.025
296	80.2656	0.2712	26009	ILMN_2137536	ZZZ3	NM_015534.3	Homo sapiens zinc finger, ZZ-type containing 3 (ZZZ3), mRNA.	-0.59	-1.08	-0.485	0.16
297	80.4951	0.271		ILMN_1842538		AA628343	ag02c01.s1 Soares_testis_NHT Homo sapiens cDNA clone IMAGE:1056096 3, mRNA sequence	0.05	0.1	0.05	-0.17
298	81.0705	0.272	122809	ILMN_2413264	SOCS4	NM_080867.2	Homo sapiens suppressor of cytokine signaling 4 (SOCS4), transcript variant 2, mRNA.	0.58	0.05	-0.54	0.185
299	81.5323	0.2727	64601	ILMN_1739440	VPS16	NM_080414.1	Homo sapiens vacuolar protein sorting 16 homolog (S. cerevisiae) (VPS16), transcript variant 2, mRNA.	-0.02	-0.075	-0.05	-0.1
300	81.5901	0.272	56917	ILMN_2301677	MEIS3	NM_001009813.1	Homo sapiens Meis homeobox 3 (MEIS3), transcript variant 2, mRNA.	-0.1	0.425	0.525	-0.27
301	82.0534	0.2726	23160	ILMN_1671442	WDR43	XM_944889.1	PREDICTED: Homo sapiens WD repeat domain 43, transcript variant 8 (WDR43), mRNA.	0.05	-0.46	-0.51	0.365
302	84.3305	0.2792	9530	ILMN_1727996	BAG4	NM_004874.2	Homo sapiens BCL2-associated athanogene 4 (BAG4), mRNA.	0.23	-0.405	-0.64	0.375
303	84.4481	0.2787	122704	ILMN_2311041	MRPL52	NM_181306.1	Homo sapiens mitochondrial ribosomal protein L52 (MRPL52), nuclear gene encoding mitochondrial protein, transcript variant 6, mRNA.	0.205	0.69	0.485	-0.445
304	85.0964	0.2799	26019	ILMN_1679417	UPF2	NM_080599.1	Homo sapiens UPF2 regulator of nonsense transcripts homolog (yeast) (UPF2), transcript variant 1, mRNA.	-0.445	-0.32	0.125	0.055
305	85.9846	0.2801	940	ILMN_1749362	CD28	NM_006139.1	Homo sapiens CD28 molecule (CD28), mRNA.	-0.15	0.01	0.16	-0.06
306	85.9846	0.2801	260436	ILMN_1725276	C4orf7	NM_152997.2	Homo sapiens chromosome 4 open reading frame 7 (C4orf7), mRNA.	0.135	0.09	-0.045	-0.015
307	85.9846	0.2801	54503	ILMN_2243697	ZDHHC13	NM_019028.2	Homo sapiens zinc finger, DHHC-type containing 13 (ZDHHC13), transcript variant 1, mRNA.	-0.305	-0.375	-0.07	-0.36
308	86.2222	0.2799	55814	ILMN_1687149	BDP1	NM_018429.2	Homo sapiens B double prime 1, subunit of RNA polymerase III transcription initiation factor IIIB (BDP1), mRNA.	-0.08	-0.15	-0.065	0.11
311	87.1759	0.2803	692312	ILMN_2060105	PPAN-P2RY11	NM_001040664.1	Homo sapiens PPAN-P2RY11 readthrough transcript (PPAN-P2RY11), mRNA.	0.015	-0.495	-0.51	0.32
312	87.7746	0.2813	55924	ILMN_1797301	C1orf183	NM_019099.3	Homo sapiens chromosome 1 open reading frame 183 (C1orf183), transcript variant 1, mRNA.	0.28	-0.265	-0.545	0.06
313	88.8575	0.2839	23636	ILMN_2323491	NUP62	NM_153719.2	Homo sapiens nucleoporin 62kDa (NUP62), transcript variant 1, mRNA.	-0.145	-0.065	0.075	0.12
314	89.0386	0.2836	286527	ILMN_1740512	MGC39900	XM_936687.1	PREDICTED: Homo sapiens hypothetical protein MGC39900 (MGC39900), mRNA.	-0.22	0.325	0.55	-0.44
315	89.7043	0.2848	57231	ILMN_2254583	SNX14	NM_153816.2	Homo sapiens sorting nexin 14 (SNX14), transcript variant 1, mRNA.	0.045	-0.105	-0.15	-0.04
316	90.3117	0.2858	163050	ILMN_2217212	ZNF564	NM_144976.2	Homo sapiens zinc finger protein 564 (ZNF564), mRNA.	-0.03	-0.64	-0.615	0.105
317	91.0432	0.2872	9841	ILMN_1659937	ZBTB24	NM_014797.1	Homo sapiens zinc finger and BTB domain containing 24 (ZBTB24), mRNA.	0.29	-0.215	-0.51	0.16
318	91.2877	0.2871	747	ILMN_1683682	DAGLA	NM_006133.1	Homo sapiens diacylglycerol lipase, alpha (DAGLA), mRNA.	0.01	-0.445	-0.46	0.35
319	91.7163	0.2875	23430	ILMN_1808512	TPSD1	NM_012217.2	Homo sapiens tryptase delta 1 (TPSD1), mRNA.	-0.235	0.235	0.47	-0.32
320	92.0845	0.2878	283635	ILMN_2287276	FAM177A1	NM_173607.3	Homo sapiens family with sequence similarity 177, member A1 (FAM177A1), transcript variant 1, mRNA.	-0.15	0.385	0.525	-0.045
322	92.4535	0.2871	83879	ILMN_1737184	CDCA7	NM_031942.4	Homo sapiens cell division cycle associated 7 (CDCA7), transcript variant 1, mRNA.	-0.035	-0.5	-0.465	0.185
326	95.682	0.2935	5479	ILMN_1703622	PPIB	NM_000942.4	Homo sapiens peptidylprolyl isomerase B (cyclophilin B) (PPIB), mRNA.	0.22	0.73	0.51	-0.18
327	95.8699	0.2932	338799	ILMN_1807704	LOC338799	XR_001331.1	PREDICTED: Homo sapiens hypothetical locus LOC338799, transcript variant 1 (LOC338799), misc RNA.	-0.17	0.28	0.455	-0.46
328	96.1208	0.2931	389901	ILMN_1747423	LOC389901	XM_931506.1	PREDICTED: Homo sapiens similar to ATP-dependent DNA helicase II, 70 kDa subunit (Lupus Ku autoantigen protein p70) (Ku70) (70 kDa subunit of Ku antigen) (Thyroid-lupus autoantigen) (TLAA) (CTC box binding factor 75 kDa subunit) (CTCBF) (CTC75), transcript variant 2 (LOC389901), mRNA.	0.315	-0.14	-0.455	-0.26
329	97.0645	0.295	25921	ILMN_1679358	ZDHHC5	NM_015457.2	Homo sapiens zinc finger, DHHC-type containing 5 (ZDHHC5), mRNA.	0	-0.465	-0.465	0.06
331	97.9495	0.2959	10116	ILMN_1744239	FEM1B	NM_015322.3	Homo sapiens fem-1 homolog b (C. elegans) (FEM1B), mRNA.	0.32	-0.14	-0.46	0.53
332	98.2031	0.2958	55183	ILMN_2149053	RIF1	NM_018151.3	Homo sapiens RAP1 interacting factor homolog (yeast) (RIF1), mRNA.	-0.04	-0.495	-0.455	0.155
333	98.4571	0.2957	147687	ILMN_1760294	ZNF417	NM_152475.1	Homo sapiens zinc finger protein 417 (ZNF417), mRNA.	-0.48	-0.59	-0.11	0.11
334	98.5841	0.2943	5885	ILMN_1748578	RAD21	NM_006265.1	Homo sapiens RAD21 homolog (S. pombe) (RAD21), mRNA.	-0.12	-0.575	-0.45	0.04
335	98.5841	0.2943	26297	ILMN_1760049	SERGEF	NM_012139.2	Homo sapiens secretion regulating guanine nucleotide exchange factor (SERGEF), mRNA.	-0.565	-0.055	0.51	-0.375
336	98.8385	0.2942	55227	ILMN_1725680	LRRC1	NM_018214.4	Homo sapiens leucine rich repeat containing 1 (LRRC1), mRNA.	-0.35	-0.355	0.005	0.075
337	99.3483	0.2939	153364	ILMN_2193752	LOC153364	NM_203406.1	Homo sapiens similar to metallo-beta-lactamase superfamily protein (LOC153364), mRNA.	0.885	0.425	-0.46	-0.295
338	99.3483	0.2939	201255	ILMN_1754827	LRRC45	NM_144999.2	Homo sapiens leucine rich repeat containing 45 (LRRC45), mRNA.	0.305	0.3	-0.005	0.035
339	102.046	0.301	8412	ILMN_1763638	BCAR3	NM_003567.2	Homo sapiens breast cancer anti-estrogen resistance 3 (BCAR3), mRNA.	-1.905	-2.36	-0.455	0.21
340	102.24	0.3007	7355	ILMN_1792135	SLC35A2	NM_001032289.1	Homo sapiens solute carrier family 35 (UDP-galactose transporter), member A2 (SLC35A2), transcript variant 2, mRNA.	0.09	0.075	-0.015	0.095
341	103.019	0.3021	3868	ILMN_2228162	KRT16	NM_005557.2	Homo sapiens keratin 16 (focal non-epidermolytic palmoplantar keratoderma) (KRT16), mRNA.	0.21	0.67	0.47	-0.19
343	105.437	0.3074		ILMN_1816244		BX647087	Homo sapiens mRNA; cDNA DKFZp686B24166 (from clone DKFZp686B24166)	-0.505	-0.03	0.47	0.095
344	106.623	0.31	10124	ILMN_1704842	ARL4A	NM_001037164.1	Homo sapiens ADP-ribosylation factor-like 4A (ARL4A), transcript variant 3, mRNA.	-0.755	-1.285	-0.535	0.135
345	107.02	0.3093	56937	ILMN_2309156	PMEPA1	NM_199169.1	Homo sapiens prostate transmembrane protein, androgen induced 1 (PMEPA1), transcript variant 2, mRNA.	-1.895	-1.785	0.11	-0.685
346	107.02	0.3093	2135	ILMN_1797950	EXTL2	NM_001439.2	Homo sapiens exostoses (multiple)-like 2 (EXTL2), transcript variant 1, mRNA.	0.25	0.18	-0.075	0.09
347	107.484	0.3098	8325	ILMN_1729368	FZD8	NM_031866.1	Homo sapiens frizzled homolog 8 (Drosophila) (FZD8), mRNA.	0.22	-0.235	-0.455	0.27
348	108.749	0.3125		ILMN_1884334		BM974106	UI-CF-EC1-abz-j-21-0-UI.s1 UI-CF-EC1 Homo sapiens cDNA clone UI-CF-EC1-abz-j-21-0-UI 3, mRNA sequence	0.155	-0.305	-0.46	0.33
349	109.619	0.3141	221710	ILMN_1796130	LOC221710	XM_927609.1	PREDICTED: Homo sapiens hypothetical protein LOC221710 (LOC221710), mRNA.	0.15	-0.3	-0.45	0.78
350	110.223	0.3149	653310	ILMN_1728204	LOC653310	XM_931782.1	PREDICTED: Homo sapiens similar to Melanoma-associated antigen 2 (MAGE-2 antigen), transcript variant 3 (LOC653310), mRNA.	0.215	-0.315	-0.535	0.12
351	110.896	0.3159	3250	ILMN_1809212	HPR	NM_020995.3	Homo sapiens haptoglobin-related protein (HPR), mRNA.	0.06	0.105	0.05	-0.07
352	112.791	0.3204	2021	ILMN_1722309	ENDOG	NM_004435.2	Homo sapiens endonuclease G (ENDOG), nuclear gene encoding mitochondrial protein, mRNA.	0.385	0.34	-0.04	0.175
354	113.336	0.3202	79692	ILMN_2171461	ZNF322A	NM_024639.2	Homo sapiens zinc finger protein 322A (ZNF322A), mRNA.	-0.35	-0.86	-0.51	-0.025
355	113.609	0.32	3991	ILMN_1670693	LIPE	NM_005357.2	Homo sapiens lipase, hormone-sensitive (LIPE), mRNA.	-0.07	-0.035	0.035	0.07
356	113.882	0.3199		ILMN_1827057		AW291296	UI-H-BI2-agg-b-01-0-UI.s1 NCI_CGAP_Sub4 Homo sapiens cDNA clone IMAGE:2724048 3, mRNA sequence	-0.25	0.2	0.455	-0.195
357	115.527	0.3236	1373	ILMN_1792748	CPS1	NM_001875.2	Homo sapiens carbamoyl-phosphate synthetase 1, mitochondrial (CPS1), mRNA.	-0.175	0.285	0.46	-0.65
358	115.665	0.3231	115207	ILMN_1742332	KCTD12	NM_138444.3	Homo sapiens potassium channel tetramerisation domain containing 12 (KCTD12), mRNA.	0.83	0.375	-0.455	0.19
359	116.355	0.3232	92421	ILMN_1711542	CHMP4C	NM_152284.3	Homo sapiens chromatin modifying protein 4C (CHMP4C), mRNA.	0.34	0.245	-0.095	0.095
360	116.355	0.3232	11065	ILMN_2265654	UBE2C	NM_181799.1	Homo sapiens ubiquitin-conjugating enzyme E2C (UBE2C), transcript variant 2, mRNA.	-0.535	-0.09	0.44	0.02
361	116.631	0.3222	2948	ILMN_1651800	GSTM4	NM_147148.1	Homo sapiens glutathione S-transferase M4 (GSTM4), transcript variant 2, mRNA.	-0.035	0.42	0.455	-0.195
362	116.631	0.3222	29855	ILMN_2399503	UBN1	NM_001079514.1	Homo sapiens ubinuclein 1 (UBN1), transcript variant 2, mRNA.	0.2	-0.255	-0.445	0.395
363	117.601	0.324	6738	ILMN_2311518	TROVE2	NM_001042369.1	Homo sapiens TROVE domain family, member 2 (TROVE2), transcript variant 1, mRNA.	0.375	-0.15	-0.535	0.24
365	119.833	0.3283	168417	ILMN_1666420	ZNF679	NM_153363.1	Homo sapiens zinc finger protein 679 (ZNF679), mRNA.	0.085	0.025	-0.06	-0.025
366	119.973	0.3278	6284	ILMN_1765459	S100A13	NM_001024211.1	Homo sapiens S100 calcium binding protein A13 (S100A13), transcript variant 3, mRNA.	0.54	1.03	0.48	-0.315
367	120.535	0.3284		ILMN_1841334		AK126342	Homo sapiens cDNA FLJ44370 fis, clone TRACH3008902	-0.275	-0.75	-0.48	-0.215
368	121.45	0.33	162073	ILMN_1751034	ITPRIPL2	NM_001034841.2	Homo sapiens inositol 1,4,5-triphosphate receptor interacting protein-like 2 (ITPRIPL2), mRNA.	-0.085	-0.8	-0.715	0.245
369	121.591	0.3295	6919	ILMN_1665526	TCEA2	NM_198723.1	Homo sapiens transcription elongation factor A (SII), 2 (TCEA2), transcript variant 2, mRNA.	-0.07	0.385	0.46	-0.78
371	122.227	0.3295	651919	ILMN_1762808	LOC651919	XM_941189.1	PREDICTED: Homo sapiens similar to Ras-related C3 botulinum toxin substrate 1 (p21-Rac1) (LOC651919), mRNA.	-0.185	0.48	0.665	-0.185
372	122.723	0.329	728609	ILMN_1671925	SDHAP3	NR_003263.1	Homo sapiens succinate dehydrogenase complex, subunit A, flavoprotein pseudogene 3 (SDHAP3) on chromosome 5.	-0.19	0.305	0.495	-0.235
373	122.723	0.329	284611	ILMN_1786789	FAM102B	NM_001010883.1	Homo sapiens family with sequence similarity 102, member B (FAM102B), mRNA.	-0.495	-0.645	-0.15	-0.12
374	123.007	0.3289	80222	ILMN_1778187	TARS2	NM_025150.3	Homo sapiens threonyl-tRNA synthetase 2, mitochondrial (putative) (TARS2), nuclear gene encoding mitochondrial protein, mRNA.	-0.345	0.175	0.52	-0.195
375	123.861	0.3303	5738	ILMN_2077905	PTGFRN	NM_020440.2	Homo sapiens prostaglandin F2 receptor negative regulator (PTGFRN), mRNA.	-0.04	0.4	0.445	0.095
376	124.217	0.3304	146712	ILMN_1702817	B3GNTL1	NM_001009905.1	Homo sapiens UDP-GlcNAc:betaGal beta-1,3-N-acetylglucosaminyltransferase-like 1 (B3GNTL1), mRNA.	-0.27	0.205	0.47	-0.055
377	124.431	0.3301	79621	ILMN_1782488	RNASEH2B	NM_024570.1	Homo sapiens ribonuclease H2, subunit B (RNASEH2B), mRNA.	-0.235	0.26	0.495	0.1
378	125.075	0.3309	6541	ILMN_1683859	SLC7A1	NM_003045.3	Homo sapiens solute carrier family 7 (cationic amino acid transporter, y+ system), member 1 (SLC7A1), mRNA.	-0.575	-1.1	-0.525	-0.19
379	125.505	0.3311	2274	ILMN_1668411	FHL2	NM_201557.2	Homo sapiens four and a half LIM domains 2 (FHL2), transcript variant 4, mRNA.	-0.275	-0.81	-0.535	0.275
381	125.792	0.3302	27072	ILMN_2383107	VPS41	NM_014396.3	Homo sapiens vacuolar protein sorting 41 homolog (S. cerevisiae) (VPS41), transcript variant 1, mRNA.	0.125	-0.325	-0.45	0.36
382	126.439	0.331	85019	ILMN_1690442	C18orf45	NM_032933.4	Homo sapiens chromosome 18 open reading frame 45 (C18orf45), mRNA.	-0.52	-0.075	0.445	0.125
383	126.511	0.3303		ILMN_1819640		BG429614	602501296F1 NIH_MGC_75 Homo sapiens cDNA clone IMAGE:4615150 5, mRNA sequence	0.18	-0.265	-0.445	0.15
384	126.655	0.329	4010	ILMN_1652866	LMX1B	NM_002316.1	Homo sapiens LIM homeobox transcription factor 1, beta (LMX1B), mRNA.	-0.29	0.145	0.44	-0.08
385	126.655	0.329	23564	ILMN_1770787	DDAH2	NM_013974.1	Homo sapiens dimethylarginine dimethylaminohydrolase 2 (DDAH2), mRNA.	-0.07	0.405	0.48	-0.43
387	127.448	0.3293	3431	ILMN_1672661	SP110	NM_004510.2	Homo sapiens SP110 nuclear body protein (SP110), transcript variant b, mRNA.	-0.22	0.225	0.445	-0.09
388	127.81	0.3294	9570	ILMN_1722812	GOSR2	NM_004287.3	Homo sapiens golgi SNAP receptor complex member 2 (GOSR2), transcript variant A, mRNA.	0.03	-0.43	-0.455	0.395
389	128.172	0.3295	9497	ILMN_1808354	SLC4A7	NM_003615.3	Homo sapiens solute carrier family 4, sodium bicarbonate cotransporter, member 7 (SLC4A7), mRNA.	-0.09	-0.525	-0.435	0.215
390	128.317	0.329	340075	ILMN_1727156	ARSI	NM_001012301.1	Homo sapiens arylsulfatase family, member I (ARSI), mRNA.	0.335	-0.12	-0.45	0.265
391	128.898	0.3297	2495	ILMN_1683146	FTH1	NM_002032.2	Homo sapiens ferritin, heavy polypeptide 1 (FTH1), mRNA.	0.115	0.555	0.44	-0.725
392	129.553	0.3305	146542	ILMN_1736577	ZNF688	NM_001024683.1	Homo sapiens zinc finger protein 688 (ZNF688), transcript variant 2, mRNA.	0.245	0.18	-0.065	0.035
393	129.99	0.3308	23241	ILMN_1719864	PACS2	NM_015197.1	Homo sapiens phosphofurin acidic cluster sorting protein 2 (PACS2), mRNA.	-0.05	0.405	0.455	-0.335
394	131.161	0.3329	127933	ILMN_2096012	UHMK1	NM_175866.2	Homo sapiens U2AF homology motif (UHM) kinase 1 (UHMK1), mRNA.	-0.02	-0.47	-0.45	0.245
395	131.308	0.3316	644131	ILMN_1798940	LOC644131	XR_017481.1	PREDICTED: Homo sapiens similar to chaperonin containing TCP1, subunit 8 (theta) (LOC644131), mRNA.	0.155	0.605	0.445	-0.05
396	131.308	0.3316	8187	ILMN_1748427	ZNF239	NM_001099283.1	Homo sapiens zinc finger protein 239 (ZNF239), transcript variant 4, mRNA.	-0.175	-0.63	-0.455	0.3
397	132.337	0.3333	5495	ILMN_1796085	PPM1B	NM_002706.4	Homo sapiens protein phosphatase 1B (formerly 2C), magnesium-dependent, beta isoform (PPM1B), transcript variant 1, mRNA.	-0.01	-0.51	-0.495	-0.005
398	133.148	0.3345	9156	ILMN_1673721	EXO1	NM_006027.3	Homo sapiens exonuclease 1 (EXO1), transcript variant 1, mRNA.	0.195	-0.25	-0.44	0.165
399	133.369	0.3343	25778	ILMN_1779600	RIPK5	NM_015375.1	Homo sapiens receptor interacting protein kinase 5 (RIPK5), transcript variant 1, mRNA.	0.135	-0.34	-0.475	0.315
400	134.036	0.3351	84277	ILMN_1771824	WBSCR18	NM_032317.2	Homo sapiens Williams Beuren syndrome chromosome region 18 (WBSCR18), mRNA.	0.105	0.195	0.09	0.005
401	134.11	0.3344	131583	ILMN_1706015	FAM43A	NM_153690.4	Homo sapiens family with sequence similarity 43, member A (FAM43A), mRNA.	1.495	0.88	-0.615	-0.175
402	134.184	0.3338	643911	ILMN_1671800	LOC643911	XM_931911.2	PREDICTED: Homo sapiens hypothetical LOC643911 (LOC643911), mRNA.	0.05	0.5	0.455	-0.1
403	134.258	0.3331	51308	ILMN_1666057	REEP2	NM_016606.2	Homo sapiens receptor accessory protein 2 (REEP2), mRNA.	-0.005	0.43	0.435	-0.42
404	135.82	0.3362	23137	ILMN_1757132	SMC5	NM_015110.2	Homo sapiens structural maintenance of chromosomes 5 (SMC5), mRNA.	0.155	-0.355	-0.51	0.465
405	136.268	0.3365	3952	ILMN_2207505	LEP	NM_000230.1	Homo sapiens leptin (obesity homolog, mouse) (LEP), mRNA.	-0.12	0.335	0.455	-0.12
406	136.418	0.336	26206	ILMN_1754370	SPAG8	NM_172312.1	Homo sapiens sperm associated antigen 8 (SPAG8), transcript variant 2, mRNA.	-0.37	0.07	0.435	-0.185
407	138.143	0.3394		ILMN_1912737		BX538009	Homo sapiens mRNA; cDNA DKFZp686F1546 (from clone DKFZp686F1546)	-0.38	0.185	0.565	0.18
408	139.35	0.3415	2072	ILMN_1662897	ERCC4	NM_005236.1	Homo sapiens excision repair cross-complementing rodent repair deficiency, complementation group 4 (ERCC4), mRNA.	0.13	-0.31	-0.44	0.235
409	142.007	0.3472	285237	ILMN_1697742	C3orf38	NM_173824.2	Homo sapiens chromosome 3 open reading frame 38 (C3orf38), mRNA.	0.165	-0.27	-0.435	-0.115
410	142.236	0.3469	140699	ILMN_1809767	C20orf132	NM_152503.3	Homo sapiens chromosome 20 open reading frame 132 (C20orf132), transcript variant 1, mRNA.	-0.245	0.205	0.45	-0.305
411	142.389	0.3464	2057	ILMN_2168347	EPOR	NM_000121.2	Homo sapiens erythropoietin receptor (EPOR), mRNA.	0.025	0.055	0.03	-0.17
412	143.767	0.3489	5523	ILMN_1702708	PPP2R3A	NM_002718.3	Homo sapiens protein phosphatase 2 (formerly 2A), regulatory subunit B, alpha (PPP2R3A), transcript variant 1, mRNA.	-0.25	-0.195	0.055	0.065
413	145.615	0.3526	1017	ILMN_1653443	CDK2	NM_001798.2	Homo sapiens cyclin-dependent kinase 2 (CDK2), transcript variant 1, mRNA.	0.32	-0.14	-0.46	0.18
414	145.924	0.3525	440503	ILMN_2209993	LSDP5	NM_001013706.2	Homo sapiens lipid storage droplet protein 5 (LSDP5), mRNA.	0.24	-0.25	-0.49	0.4
415	146.311	0.3526	123879	ILMN_1665455	DCUN1D3	NM_173475.1	Homo sapiens DCN1, defective in cullin neddylation 1, domain containing 3 (S. cerevisiae) (DCUN1D3), mRNA.	-0.29	-0.785	-0.495	0.31
416	147.009	0.3534	25897	ILMN_2381197	RNF19A	NM_015435.3	Homo sapiens ring finger protein 19A (RNF19A), transcript variant 2, mRNA.	-0.4	-0.84	-0.44	-0.015
417	148.175	0.3553	30014	ILMN_2233319	SPANXA1	NM_013453.2	Homo sapiens sperm protein associated with the nucleus, X-linked, family member A1 (SPANXA1), mRNA.	0.145	0.64	0.495	-0.425
418	148.565	0.3554		ILMN_1912125		AI080164	oz48c05.x1 Soares_NhHMPu_S1 Homo sapiens cDNA clone IMAGE:1678568 3, mRNA sequence	0.095	-0.345	-0.435	0.225
419	148.799	0.3551	84669	ILMN_1804743	USP32	NM_032582.3	Homo sapiens ubiquitin specific peptidase 32 (USP32), mRNA.	-0.315	-0.38	-0.07	0.005
422	149.66	0.3538	7317	ILMN_1720764	UBE1	NM_153280.1	Homo sapiens ubiquitin-activating enzyme E1 (UBE1), transcript variant 2, mRNA.	-0.15	-0.245	-0.095	-0.145
424	150.601	0.3552	84266	ILMN_1761764	ALKBH7	NM_032306.2	Homo sapiens alkB, alkylation repair homolog 7 (E. coli) (ALKBH7), mRNA.	0.115	0.55	0.44	-0.18
425	150.679	0.3545	26022	ILMN_1652456	TMEM98	NM_015544.2	Homo sapiens transmembrane protein 98 (TMEM98), transcript variant 1, mRNA.	0.055	0.08	0.03	0.04
427	152.492	0.3571	10179	ILMN_2183331	RBM7	NM_016090.2	Homo sapiens RNA binding motif protein 7 (RBM7), mRNA.	-0.27	-0.705	-0.425	-0.015
428	153.046	0.3576	147166	ILMN_2193443	TRIM16L	NM_001037330.1	Homo sapiens tripartite motif-containing 16-like (TRIM16L), mRNA.	0.075	0.295	0.215	-0.25
429	153.998	0.359	10849	ILMN_1747870	CD3EAP	NM_012099.1	Homo sapiens CD3e molecule, epsilon associated protein (CD3EAP), mRNA.	0.58	0.12	-0.465	0.515
430	154.873	0.3602	8462	ILMN_1673207	KLF11	XM_001129527.1	PREDICTED: Homo sapiens Kruppel-like factor 11 (KLF11), mRNA.	0.195	-0.245	-0.43	-0.09
431	155.751	0.3605	4256	ILMN_1651958	MGP	NM_000900.2	Homo sapiens matrix Gla protein (MGP), mRNA.	-0.05	0.39	0.44	-0.345
432	155.751	0.3605	122509	ILMN_1709626	FAM14B	NM_145249.1	Homo sapiens family with sequence similarity 14, member B (FAM14B), mRNA.	-0.115	0.315	0.43	-0.255
433	156.471	0.3614	93408	ILMN_1694389	MYLC2PL	NM_138403.3	Homo sapiens myosin light chain 2, precursor lymphocyte-specific (MYLC2PL), mRNA.	-0.195	0.28	0.475	-0.6
434	156.951	0.3616	642574	ILMN_1705329	LOC642574	XM_926060.1	PREDICTED: Homo sapiens similar to CG3104-PA, isoform A (LOC642574), mRNA.	0.15	0.1	-0.05	0.055
435	157.032	0.361	891	ILMN_1712803	CCNB1	NM_031966.2	Homo sapiens cyclin B1 (CCNB1), mRNA.	-0.26	0.17	0.435	-0.625
436	157.353	0.3609		ILMN_1857900		BU629170	UI-H-FL0-bdq-b-19-0-UI.s1 NCI_CGAP_FL0 Homo sapiens cDNA clone UI-H-FL0-bdq-b-19-0-UI 3, mRNA sequence	-0.19	0.245	0.44	-0.1
437	157.433	0.3603	22954	ILMN_1654737	TRIM32	NM_012210.3	Homo sapiens tripartite motif-containing 32 (TRIM32), transcript variant 1, mRNA.	-0.32	-0.745	-0.43	0.065
438	158.318	0.3615	3488	ILMN_2132982	IGFBP5	NM_000599.2	Homo sapiens insulin-like growth factor binding protein 5 (IGFBP5), mRNA.	-0.38	0.125	0.505	-1.33
439	159.043	0.3623	262	ILMN_1788462	AMD1	NM_001033059.1	Homo sapiens adenosylmethionine decarboxylase 1 (AMD1), transcript variant 2, mRNA.	-0.045	-0.58	-0.535	0.055
440	159.124	0.3616	8408	ILMN_1705144	ULK1	NM_003565.1	Homo sapiens unc-51-like kinase 1 (C. elegans) (ULK1), mRNA.	0.23	-0.2	-0.425	-0.33
441	159.771	0.3623		ILMN_1889509		BX110804	BX110804 NCI_CGAP_Ut1 Homo sapiens cDNA clone IMAGp998H195634, mRNA sequence	0.23	-0.195	-0.425	0.24
442	159.852	0.3617	4110	ILMN_2267990	MAGEA11	NM_005366.4	Homo sapiens melanoma antigen family A, 11 (MAGEA11), transcript variant 1, mRNA.	0.255	0.17	-0.09	-0.09
443	160.176	0.3616	85376	ILMN_1732988	KIAA1666	XM_942124.2	PREDICTED: Homo sapiens KIAA1666 protein (KIAA1666), mRNA.	0.56	1.065	0.5	0.05
444	160.338	0.3611	255101	ILMN_1806488	CCDC108	NM_194302.2	Homo sapiens coiled-coil domain containing 108 (CCDC108), transcript variant 1, mRNA.	-0.13	-0.03	0.095	0.02
445	162.045	0.3641		ILMN_1867811		AI694499	wd72a06.x1 NCI_CGAP_Lu24 Homo sapiens cDNA clone IMAGE:2337106 3, mRNA sequence	0.165	0.175	0.01	-0.035
446	163.106	0.3657		ILMN_1858289		CR741548	CR741548 Homo sapiens library (Ebert L) Homo sapiens cDNA clone IMAGp971I1950 ; IMAGE:767706 5, mRNA sequence	0.215	-0.255	-0.465	0.13
448	164.499	0.3672	3418	ILMN_1751753	IDH2	NM_002168.2	Homo sapiens isocitrate dehydrogenase 2 (NADP+), mitochondrial (IDH2), nuclear gene encoding mitochondrial protein, mRNA.	0.275	0.79	0.52	-0.275
449	164.663	0.3667	56603	ILMN_1812297	CYP26B1	NM_019885.2	Homo sapiens cytochrome P450, family 26, subfamily B, polypeptide 1 (CYP26B1), mRNA.	0.44	0.01	-0.425	0.415
450	165.65	0.3681	79665	ILMN_2248589	DHX40	NM_024612.3	Homo sapiens DEAH (Asp-Glu-Ala-His) box polypeptide 40 (DHX40), mRNA.	-0.09	-0.05	0.04	0.015
451	165.98	0.368	1107	ILMN_2370414	CHD3	NM_001005273.1	Homo sapiens chromodomain helicase DNA binding protein 3 (CHD3), transcript variant 1, mRNA.	0.445	0	-0.45	0.225
452	166.227	0.3678		ILMN_1908824		U62823	Human small nuclear RNA U6atac, partial sequence	0.55	0.975	0.425	0.035
453	166.64	0.3679	1657	ILMN_1663646	DMXL1	NM_005509.4	Homo sapiens Dmx-like 1 (DMXL1), mRNA.	-0.51	-0.08	0.43	-0.42
454	166.971	0.3678	9879	ILMN_1727001	DDX46	NM_014829.2	Homo sapiens DEAD (Asp-Glu-Ala-Asp) box polypeptide 46 (DDX46), mRNA.	-0.565	-0.135	0.425	-0.93
455	167.136	0.3673	25805	ILMN_1691410	BAMBI	NM_012342.2	Homo sapiens BMP and activin membrane-bound inhibitor homolog (Xenopus laevis) (BAMBI), mRNA.	1.475	1.9	0.425	-0.32
456	167.468	0.3673	1659	ILMN_1687419	DHX8	NM_004941.1	Homo sapiens DEAH (Asp-Glu-Ala-His) box polypeptide 8 (DHX8), mRNA.	0.025	-0.44	-0.46	0.27
457	168.38	0.3684	644852	ILMN_1727165	LOC644852	XM_934218.1	PREDICTED: Homo sapiens hypothetical protein LOC644852, transcript variant 2 (LOC644852), mRNA.	0.135	-0.285	-0.425	0.325
458	168.713	0.3676	51454	ILMN_1802690	GULP1	NM_016315.2	Homo sapiens GULP, engulfment adaptor PTB domain containing 1 (GULP1), mRNA.	-0.31	-0.52	-0.21	0.32
459	168.713	0.3676	80010	ILMN_1754051	RMI1	NM_024945.2	Homo sapiens RMI1, RecQ mediated genome instability 1, homolog (S. cerevisiae) (RMI1), mRNA.	0.56	0.12	-0.445	0.115
460	168.962	0.3673	6588	ILMN_1778595	SLN	NM_003063.2	Homo sapiens sarcolipin (SLN), mRNA.	0.215	0.665	0.45	-0.185
461	170.213	0.3692	800	ILMN_1717990	CALD1	NM_033138.2	Homo sapiens caldesmon 1 (CALD1), transcript variant 1, mRNA.	0.06	-0.405	-0.475	0.19
462	170.38	0.3688	10901	ILMN_1762666	DHRS4	NM_021004.2	Homo sapiens dehydrogenase/reductase (SDR family) member 4 (DHRS4), mRNA.	0.035	0.49	0.455	-0.305
463	170.965	0.3693	8613	ILMN_2388800	PPAP2B	NM_003713.3	Homo sapiens phosphatidic acid phosphatase type 2B (PPAP2B), transcript variant 1, mRNA.	-2.015	-2.595	-0.585	0.16
464	171.216	0.369	647859	ILMN_1740571	LOC647859	XM_001130815.1	PREDICTED: Homo sapiens similar to Occludin (LOC647859), mRNA.	-0.215	-0.555	-0.34	0.365
466	171.971	0.369	5354	ILMN_1709919	PLP1	NM_000533.3	Homo sapiens proteolipid protein 1 (Pelizaeus-Merzbacher disease, spastic paraplegia 2, uncomplicated) (PLP1), transcript variant 1, mRNA.	-0.03	-0.04	-0.005	-0.155
467	172.055	0.3684	729744	ILMN_1657274	LOC729744	XM_001134034.1	PREDICTED: Homo sapiens hypothetical protein LOC729744 (LOC729744), mRNA.	-0.01	0.04	0.05	-0.08
468	172.727	0.3691	54532	ILMN_1795275	USP53	NM_019050.2	Homo sapiens ubiquitin specific peptidase 53 (USP53), mRNA.	0.125	-0.065	-0.195	0.11
469	172.812	0.3685	112616	ILMN_1740487	CMTM7	NM_138410.2	Homo sapiens CKLF-like MARVEL transmembrane domain containing 7 (CMTM7), transcript variant 1, mRNA.	-0.045	-0.105	-0.065	0.46
470	172.896	0.3679	441581	ILMN_2203266	FRG2B	NM_001080998.1	Homo sapiens FSHD region gene 2 family, member B (FRG2B), mRNA.	0.92	1.345	0.425	0.15
471	172.98	0.3673	55279	ILMN_1744471	ZNF654	NM_018293.1	Homo sapiens zinc finger protein 654 (ZNF654), mRNA.	0.16	-0.295	-0.455	0.175
472	173.148	0.3661	2048	ILMN_2367384	EPHB2	NM_004442.6	Homo sapiens EPH receptor B2 (EPHB2), transcript variant 2, mRNA.	-0.265	-0.215	0.045	-0.035
475	175.176	0.3688	6047	ILMN_1687941	RNF4	NM_002938.2	Homo sapiens ring finger protein 4 (RNF4), mRNA.	-0.61	-1.05	-0.44	0.035
476	175.685	0.3691	51166	ILMN_1726986	AADAT	NM_182662.1	Homo sapiens aminoadipate aminotransferase (AADAT), transcript variant 2, mRNA.	0.575	0.15	-0.425	0.46
477	175.939	0.3688	5589	ILMN_2400512	PRKCSH	NM_001001329.1	Homo sapiens protein kinase C substrate 80K-H (PRKCSH), transcript variant 2, mRNA.	0.065	0.525	0.455	-0.3
478	176.194	0.3686	650257	ILMN_1676055	LOC650257	XM_944121.1	PREDICTED: Homo sapiens hypothetical protein LOC650257 (LOC650257), mRNA.	-0.475	-0.045	0.43	-0.3
479	176.364	0.3682	57181	ILMN_1656129	SLC39A10	NM_020342.1	Homo sapiens solute carrier family 39 (zinc transporter), member 10 (SLC39A10), mRNA.	0.005	-0.415	-0.43	-0.015
480	176.534	0.3678	54880	ILMN_1773117	BCOR	NM_017745.4	Homo sapiens BCL6 co-repressor (BCOR), transcript variant 1, mRNA.	-0.32	-0.8	-0.485	0.03
482	177.045	0.3673	445	ILMN_1708778	ASS1	NM_000050.4	Homo sapiens argininosuccinate synthetase 1 (ASS1), transcript variant 1, mRNA.	-0.07	0.37	0.43	0.055
483	177.13	0.3667	57089	ILMN_1758852	ENTPD7	NM_020354.2	Homo sapiens ectonucleoside triphosphate diphosphohydrolase 7 (ENTPD7), mRNA.	-0.105	-0.53	-0.43	0.32
484	177.215	0.3661	440895	ILMN_1747112	LOC440895	XM_496582.3	PREDICTED: Homo sapiens LIM and senescent cell antigen-like domains 3-like, transcript variant 1 (LOC440895), mRNA.	-0.145	0.275	0.425	-0.23
486	177.812	0.3659	79955	ILMN_1712660	PDZD7	NM_024895.3	Homo sapiens PDZ domain containing 7 (PDZD7), mRNA.	-0.19	0.23	0.42	0.065
487	179.438	0.3685	200734	ILMN_1791232	SPRED2	NM_181784.1	Homo sapiens sprouty-related, EVH1 domain containing 2 (SPRED2), mRNA.	-1.575	-2.065	-0.49	0.2
488	181.071	0.371	339804	ILMN_1754501	LOC339804	XM_291016.4	PREDICTED: Homo sapiens hypothetical gene supported by AK075484; BC014578 (LOC339804), mRNA.	0.005	0.065	0.06	-0.045
489	181.502	0.3712	993	ILMN_1711005	CDC25A	NM_001789.2	Homo sapiens cell division cycle 25 homolog A (S. pombe) (CDC25A), transcript variant 1, mRNA.	0.395	-0.035	-0.43	0.395
490	183.231	0.3739	121441	ILMN_2206151	NEDD1	NM_152905.2	Homo sapiens neural precursor cell expressed, developmentally down-regulated 1 (NEDD1), mRNA.	0.23	0.3	0.07	-0.185
491	183.578	0.3739	10672	ILMN_1758906	GNA13	NM_006572.3	Homo sapiens guanine nucleotide binding protein (G protein), alpha 13 (GNA13), mRNA.	0	-0.455	-0.455	0.145
492	185.055	0.3761	646817	ILMN_1702585	LOC646817	XM_929774.2	PREDICTED: Homo sapiens similar to Protein SET (Phosphatase 2A inhibitor I2PP2A) (I-2PP2A) (Template-activating factor I) (TAF-I) (HLA-DR-associated protein II) (PHAPII) (Inhibitor of granzyme A-activated DNase) (IGAAD) (LOC646817), mRNA.	0.66	0.21	-0.45	0.22
493	185.316	0.3759	339047	ILMN_1763685	LOC339047	XM_932444.1	PREDICTED: Homo sapiens hypothetical protein LOC339047, transcript variant 33 (LOC339047), mRNA.	0.075	-0.35	-0.425	0.23
494	185.491	0.3755	7596	ILMN_1771884	ZNF45	NM_003425.2	Homo sapiens zinc finger protein 45 (ZNF45), mRNA.	0.145	-0.27	-0.42	0.145
495	186.276	0.3763	6509	ILMN_1656904	SLC1A4	NM_003038.2	Homo sapiens solute carrier family 1 (glutamate/neutral amino acid transporter), member 4 (SLC1A4), mRNA.	0.48	0.06	-0.42	0.16
496	186.451	0.3752	9441	ILMN_1718171	MED26	NM_004831.3	Homo sapiens mediator complex subunit 26 (MED26), mRNA.	-0.06	-0.69	-0.625	0.22
497	186.451	0.3752		ILMN_1886298		BU753656	UI-1-BB1p-ajw-g-04-0-UI.s1 NCI_CGAP_Pl6 Homo sapiens cDNA clone UI-1-BB1p-ajw-g-04-0-UI 3, mRNA sequence	-0.105	-0.135	-0.03	-0.09
498	186.976	0.3755	138151	ILMN_1809522	BTBD14A	NM_144653.3	Homo sapiens BTB (POZ) domain containing 14A (BTBD14A), mRNA.	-0.26	-0.825	-0.565	0.58
499	187.852	0.3765	57563	ILMN_2189222	KLHL8	NM_020803.3	Homo sapiens kelch-like 8 (Drosophila) (KLHL8), mRNA.	0.06	-0.405	-0.46	0.175
500	188.028	0.3761	374868	ILMN_1658684	ATP9B	NM_198531.3	Homo sapiens ATPase, class II, type 9B (ATP9B), mRNA.	-0.3	-0.215	0.08	-0.065
501	188.116	0.3755	9506	ILMN_1782754	PAGE4	NM_007003.2	Homo sapiens P antigen family, member 4 (prostate associated) (PAGE4), mRNA.	-0.1	0.375	0.475	0.345
502	188.203	0.3749	84791	ILMN_2047354	C1orf97	NM_032705.3	Homo sapiens chromosome 1 open reading frame 97 (C1orf97), mRNA.	0.07	0.555	0.49	-0.195
503	189.171	0.3761	29015	ILMN_1658407	SLC43A3	NM_014096.2	Homo sapiens solute carrier family 43, member 3 (SLC43A3), mRNA.	0.265	-0.24	-0.505	0.475
504	189.259	0.3755	286151	ILMN_1670087	FBXO43	NM_001029860.2	Homo sapiens F-box protein 43 (FBXO43), transcript variant 2, mRNA.	-0.22	0.215	0.435	-0.345
506	189.7	0.3749	6462	ILMN_1706579	SHBG	NM_001040.2	Homo sapiens sex hormone-binding globulin (SHBG), mRNA.	-0.055	0.36	0.415	-0.305
507	190.317	0.3754	8848	ILMN_1692177	TSC22D1	NM_006022.2	Homo sapiens TSC22 domain family, member 1 (TSC22D1), transcript variant 2, mRNA.	0.565	0.985	0.415	-0.74
508	191.113	0.3762		ILMN_1835631		AV645572	AV645572 GLC Homo sapiens cDNA clone GLCABG03 3, mRNA sequence	0.26	0.325	0.065	-0.015
510	193.065	0.3786	23729	ILMN_2216918	SHPK	NM_013276.2	Homo sapiens sedoheptulokinase (SHPK), mRNA.	0.475	0.025	-0.45	0.375
511	193.421	0.3785	8301	ILMN_1778709	PICALM	NM_007166.2	Homo sapiens phosphatidylinositol binding clathrin assembly protein (PICALM), transcript variant 1, mRNA.	-0.87	-0.75	0.12	0.17
512	193.777	0.3785	8754	ILMN_1727524	ADAM9	NM_003816.2	Homo sapiens ADAM metallopeptidase domain 9 (meltrin gamma) (ADAM9), transcript variant 1, mRNA.	-0.025	-0.255	-0.23	0.04
513	194.848	0.3798	22869	ILMN_2146968	ZNF510	NM_014930.1	Homo sapiens zinc finger protein 510 (ZNF510), mRNA.	0.51	0.46	-0.05	-0.065
514	195.295	0.38	8899	ILMN_1736021	PRPF4B	NM_003913.3	Homo sapiens PRP4 pre-mRNA processing factor 4 homolog B (yeast) (PRPF4B), transcript variant 1, mRNA.	0.535	0.06	-0.475	-0.02
515	196.37	0.3813	10171	ILMN_1813766	RCL1	NM_005772.2	Homo sapiens RNA terminal phosphate cyclase-like 1 (RCL1), mRNA.	-0.365	-0.79	-0.42	0.46
516	197.178	0.3821	148170	ILMN_1774982	CDC42EP5	NM_145057.2	Homo sapiens CDC42 effector protein (Rho GTPase binding) 5 (CDC42EP5), mRNA.	-0.095	0.41	0.505	-0.445
517	197.358	0.3817	57691	ILMN_1722034	KIAA1586	NM_020931.1	Homo sapiens KIAA1586 (KIAA1586), mRNA.	0.17	-0.245	-0.415	-0.01
518	197.538	0.3813	51144	ILMN_1702168	HSD17B12	NM_016142.2	Homo sapiens hydroxysteroid (17-beta) dehydrogenase 12 (HSD17B12), mRNA.	-0.14	-0.155	-0.015	-0.025
519	198.619	0.3827	8553	ILMN_1768534	BHLHB2	NM_003670.1	Homo sapiens basic helix-loop-helix domain containing, class B, 2 (BHLHB2), mRNA.	-0.56	-1.165	-0.605	0.05
521	199.522	0.383	64858	ILMN_1655382	DCLRE1B	NM_022836.2	Homo sapiens DNA cross-link repair 1B (PSO2 homolog, S. cerevisiae) (DCLRE1B), mRNA.	-0.005	-0.475	-0.47	0.005
522	199.794	0.3827	80324	ILMN_1662658	PUS1	NM_001002019.1	Homo sapiens pseudouridylate synthase 1 (PUS1), transcript variant 2, mRNA.	0.255	-0.165	-0.42	0.285
524	201.335	0.3835		ILMN_1913759		BX098778	BX098778 NCI_CGAP_Pr28 Homo sapiens cDNA clone IMAGp998P105226, mRNA sequence	-0.03	-0.005	0.025	-0.06
525	201.335	0.3835	5994	ILMN_2233180	RFXAP	NM_000538.2	Homo sapiens regulatory factor X-associated protein (RFXAP), mRNA.	-0.245	0.175	0.425	-0.185
526	201.698	0.3835	92597	ILMN_1793349	MOBKL1A	NM_173468.2	Homo sapiens MOB1, Mps One Binder kinase activator-like 1A (yeast) (MOBKL1A), mRNA.	-0.435	0.02	0.45	-0.275
527	204.161	0.3874	797	ILMN_2109371	CALCB	NM_000728.3	Homo sapiens calcitonin-related polypeptide beta (CALCB), mRNA.	0.255	-0.225	-0.475	0.255
528	204.252	0.3868	9760	ILMN_1788886	TOX	NM_014729.2	Homo sapiens thymocyte selection-associated high mobility group box (TOX), mRNA.	-0.31	0.25	0.56	-0.295
529	204.344	0.3863	123	ILMN_1801077	ADFP	NM_001122.2	Homo sapiens adipose differentiation-related protein (ADFP), mRNA.	0.435	0.02	-0.415	0.12
530	205.076	0.3869	160418	ILMN_1732566	TMTC3	NM_181783.2	Homo sapiens transmembrane and tetratricopeptide repeat containing 3 (TMTC3), mRNA.	-0.04	0.03	0.075	-0.375
531	205.351	0.3867	83641	ILMN_1758672	FAM107B	NM_031453.2	Homo sapiens family with sequence similarity 107, member B (FAM107B), mRNA.	0.1	-0.315	-0.42	0.1
533	208.482	0.3911		ILMN_1892968		DB338624	DB338624 TESTI2 Homo sapiens cDNA clone TESTI2042017 3, mRNA sequence	-0.225	0.205	0.43	-0.195
534	208.852	0.3911	9739	ILMN_1714327	SETD1A	NM_014712.1	Homo sapiens SET domain containing 1A (SETD1A), mRNA.	0.04	-0.43	-0.47	0.215
535	209.5	0.3916	1105	ILMN_1654583	CHD1	NM_001270.2	Homo sapiens chromodomain helicase DNA binding protein 1 (CHD1), mRNA.	-0.785	-1.245	-0.465	-0.255
536	209.686	0.3912	84733	ILMN_1770678	CBX2	NM_005189.1	Homo sapiens chromobox homolog 2 (Pc class homolog, Drosophila) (CBX2), transcript variant 1, mRNA.	0.165	-0.245	-0.41	0.045
537	209.778	0.3906	64754	ILMN_1741954	SMYD3	NM_022743.1	Homo sapiens SET and MYND domain containing 3 (SMYD3), mRNA.	-0.42	-0.005	0.42	-0.16
538	210.057	0.3904	9908	ILMN_2381753	G3BP2	NM_203504.1	Homo sapiens GTPase activating protein (SH3 domain) binding protein 2 (G3BP2), transcript variant 3, mRNA.	0.185	-0.27	-0.455	-0.2
539	211.823	0.393	284058	ILMN_1678235	KIAA1267	NM_015443.2	Homo sapiens KIAA1267 (KIAA1267), mRNA.	-1.125	-1.195	-0.07	0.055
540	212.662	0.3938	3667	ILMN_1759232	IRS1	NM_005544.1	Homo sapiens insulin receptor substrate 1 (IRS1), mRNA.	-0.365	-0.905	-0.535	-0.135
541	213.036	0.3938	9925	ILMN_1757262	ZBTB5	NM_014872.1	Homo sapiens zinc finger and BTB domain containing 5 (ZBTB5), mRNA.	-0.61	-1.06	-0.455	-0.265
542	213.316	0.3928	644482	ILMN_1666853	LOC644482	XM_927612.1	PREDICTED: Homo sapiens similar to NADH dehydrogenase (ubiquinone) 1 alpha subcomplex, 3, 9kDa (LOC644482), mRNA.	-0.015	0.42	0.425	-0.155
544	213.41	0.3916	11178	ILMN_1677261	LZTS1	NM_021020.1	Homo sapiens leucine zipper, putative tumor suppressor 1 (LZTS1), mRNA.	0.29	-0.245	-0.535	0.295
545	213.41	0.3916	10979	ILMN_1695290	FERMT2	NM_006832.1	Homo sapiens fermitin family homolog 2 (Drosophila) (FERMT2), mRNA.	-0.51	-0.935	-0.43	0.045
546	214.252	0.3924	64061	ILMN_1775336	TSPYL2	NM_022117.1	Homo sapiens TSPY-like 2 (TSPYL2), mRNA.	0.62	0.19	-0.435	0.31
547	215.472	0.3932	56100	ILMN_1701644	PCDHGB6	NM_018926.2	Homo sapiens protocadherin gamma subfamily B, 6 (PCDHGB6), transcript variant 1, mRNA.	0.26	-0.215	-0.47	0.02
548	215.472	0.3932	9969	ILMN_1671067	MED13	NM_005121.2	Homo sapiens mediator complex subunit 13 (MED13), mRNA.	-0.29	-0.705	-0.415	0.345
549	215.566	0.3927	472	ILMN_1713630	ATM	NM_000051.3	Homo sapiens ataxia telangiectasia mutated (ATM), transcript variant 1, mRNA.	0.145	0.165	0.02	-0.075
550	215.66	0.3921	4863	ILMN_2120965	NPAT	NM_002519.1	Homo sapiens nuclear protein, ataxia-telangiectasia locus (NPAT), mRNA.	-0.135	-0.615	-0.485	0.205
551	216.131	0.3923	22866	ILMN_1795756	CNKSR2	NM_014927.2	Homo sapiens connector enhancer of kinase suppressor of Ras 2 (CNKSR2), mRNA.	-0.075	-0.12	-0.05	0.05
552	216.319	0.3912		ILMN_1865935		BM986869	UI-H-CO0-aqj-a-08-0-UI.s1 NCI_CGAP_Sub9 Homo sapiens cDNA clone IMAGE: 3104126 3, mRNA sequence	0.23	-0.31	-0.54	0.4
554	216.601	0.391	728932	ILMN_1689869	GPR89C	NM_001097616.1	Homo sapiens G protein-coupled receptor 89C (GPR89C), mRNA.	-0.1	-0.14	-0.04	0.035
555	217.545	0.392	29028	ILMN_2048700	ATAD2	NM_014109.2	Homo sapiens ATPase family, AAA domain containing 2 (ATAD2), mRNA.	-0.235	-0.66	-0.425	0.515
556	219.248	0.3943	84942	ILMN_1702592	WDR73	NM_032856.2	Homo sapiens WD repeat domain 73 (WDR73), mRNA.	0.775	0.23	-0.545	0.24
557	220.006	0.395	1906	ILMN_1682775	EDN1	NM_001955.2	Homo sapiens endothelin 1 (EDN1), mRNA.	0.885	0.475	-0.415	0.185
558	222.673	0.3991	63979	ILMN_1778152	FIGNL1	NM_001042762.1	Homo sapiens fidgetin-like 1 (FIGNL1), transcript variant 1, mRNA.	0.205	-0.265	-0.465	0.345
559	222.769	0.3985	79161	ILMN_1751143	C7orf23	NM_024315.2	Homo sapiens chromosome 7 open reading frame 23 (C7orf23), mRNA.	0.12	-0.305	-0.425	0.175
560	223.342	0.3988	161742	ILMN_1804277	SPRED1	NM_152594.1	Homo sapiens sprouty-related, EVH1 domain containing 1 (SPRED1), mRNA.	-0.89	-1.325	-0.435	0.07
561	223.438	0.3983	54819	ILMN_2213680	ZCCHC10	NM_017665.1	Homo sapiens zinc finger, CCHC domain containing 10 (ZCCHC10), mRNA.	0.005	-0.16	-0.17	-0.08
562	224.013	0.3986	905	ILMN_1722522	CCNT2	NM_058241.1	Homo sapiens cyclin T2 (CCNT2), transcript variant b, mRNA.	0.305	-0.29	-0.595	-0.175
563	224.108	0.3981	79187	ILMN_1694755	FSD1	NM_024333.1	Homo sapiens fibronectin type III and SPRY domain containing 1 (FSD1), mRNA.	-0.17	0.33	0.495	-0.125
564	224.588	0.3982	55279	ILMN_2271894	ZNF654	NM_018293.2	Homo sapiens zinc finger protein 654 (ZNF654), mRNA.	0.12	-0.335	-0.455	0.02
565	224.684	0.3977	627	ILMN_1751276	BDNF	NM_001709.3	Homo sapiens brain-derived neurotrophic factor (BDNF), transcript variant 4, mRNA.	-0.63	-1.185	-0.555	-0.705
566	225.644	0.3987	112483	ILMN_1746883	2009-06-02	NM_133491.2	Homo sapiens spermidine/spermine N1-acetyltransferase family member 2 (SAT2), mRNA.	-0.045	0.5	0.545	-0.25
568	227.186	0.4	64598	ILMN_1805345	MOSPD3	NM_001040097.1	Homo sapiens motile sperm domain containing 3 (MOSPD3), transcript variant 2, mRNA.	0.275	0.26	-0.015	-0.07
569	227.765	0.4003	201163	ILMN_1670008	FLCN	NM_144997.4	Homo sapiens folliculin (FLCN), transcript variant 1, mRNA.	0.27	-0.225	-0.49	0.265
570	228.055	0.4001	653680	ILMN_1715797	LOC653680	XM_935315.1	PREDICTED: Homo sapiens similar to TBC1 domain family, member 3, transcript variant 9 (LOC653680), mRNA.	-0.13	-0.05	0.075	-0.12
572	230.089	0.4023	400768	ILMN_1704065	LOC400768	XM_378883.2	PREDICTED: Homo sapiens hypothetical LOC400768 (LOC400768), mRNA.	0.695	0.265	-0.43	0.2
573	230.673	0.4026	79109	ILMN_2268068	MAPKAP1	NM_001006618.1	Homo sapiens mitogen-activated protein kinase associated protein 1 (MAPKAP1), transcript variant 6, mRNA.	-0.38	0.03	0.41	0.325
574	231.354	0.4031	388650	ILMN_1682577	FAM69A	NM_001006605.2	Homo sapiens family with sequence similarity 69, member A (FAM69A), mRNA.	0.25	-0.165	-0.415	0.205
575	232.231	0.4039	643007	ILMN_1724295	LOC643007	XM_938089.2	PREDICTED: Homo sapiens similar to large subunit ribosomal protein L36a (LOC643007), mRNA.	0.245	0.675	0.425	-0.265
576	232.426	0.4035	56672	ILMN_1788356	C11orf17	NM_182901.2	Homo sapiens chromosome 11 open reading frame 17 (C11orf17), transcript variant 1, mRNA.	0.375	0.78	0.41	-0.575
577	232.719	0.4033	285855	ILMN_1705908	RPL7L1	NM_198486.2	Homo sapiens ribosomal protein L7-like 1 (RPL7L1), mRNA.	0.485	0.075	-0.415	0.335
578	232.914	0.403	84221	ILMN_1716838	C21orf56	NM_032261.3	Homo sapiens chromosome 21 open reading frame 56 (C21orf56), mRNA.	-0.23	0.22	0.445	-0.085
579	233.99	0.4041	8737	ILMN_2119535	RIPK1	NM_003804.3	Homo sapiens receptor (TNFRSF)-interacting serine-threonine kinase 1 (RIPK1), mRNA.	0.165	-0.295	-0.455	-0.11
580	234.088	0.4036	57213	ILMN_2223350	C13orf1	NM_020456.1	Homo sapiens chromosome 13 open reading frame 1 (C13orf1), mRNA.	0.17	0.14	-0.035	-0.385
582	234.382	0.4027	23371	ILMN_1722732	TENC1	NM_015319.2	Homo sapiens tensin like C1 domain containing phosphatase (tensin 2) (TENC1), transcript variant 1, mRNA.	-0.16	0.255	0.415	-0.25
583	234.872	0.4029	85377	ILMN_1815130	MICALL1	NM_033386.2	Homo sapiens MICAL-like 1 (MICALL1), mRNA.	-0.045	-0.085	-0.04	0.8
584	235.953	0.4033	84553	ILMN_1715096	C6orf168	NM_032511.1	Homo sapiens chromosome 6 open reading frame 168 (C6orf168), mRNA.	-0.305	-0.385	-0.08	0.445
585	235.953	0.4033	139170	ILMN_1802766	WDR40B	NM_178470.3	Homo sapiens WD repeat domain 40B (WDR40B), mRNA.	0.505	0.07	-0.435	0.625
586	236.642	0.4038	3747	ILMN_2303010	KCNC2	NM_139137.2	Homo sapiens potassium voltage-gated channel, Shaw-related subfamily, member 2 (KCNC2), transcript variant 2, mRNA.	-0.04	-0.065	-0.02	0
588	237.923	0.4046	4998	ILMN_1727459	ORC1L	NM_004153.2	Homo sapiens origin recognition complex, subunit 1-like (yeast) (ORC1L), mRNA.	0.55	0.14	-0.42	0.255
589	238.22	0.4044	9620	ILMN_1694482	CELSR1	NM_014246.1	Homo sapiens cadherin, EGF LAG seven-pass G-type receptor 1 (flamingo homolog, Drosophila) (CELSR1), mRNA.	0.035	0.47	0.435	-0.3
591	239.803	0.4058	4650	ILMN_1672547	MYO9B	NM_004145.2	Homo sapiens myosin IXB (MYO9B), mRNA.	-0.38	0.035	0.415	0.07
592	239.903	0.4052	26036	ILMN_1753567	ZNF451	NM_001031623.1	Homo sapiens zinc finger protein 451 (ZNF451), transcript variant 1, mRNA.	0.005	-0.025	-0.03	-0.235
593	240.002	0.4047	83857	ILMN_1811426	TMTC1	NM_175861.2	Homo sapiens transmembrane and tetratricopeptide repeat containing 1 (TMTC1), mRNA.	-0.54	-0.12	0.42	-0.145
594	240.101	0.4042	8148	ILMN_2402131	TAF15	NM_003487.2	Homo sapiens TAF15 RNA polymerase II, TATA box binding protein (TBP)-associated factor, 68kDa (TAF15), transcript variant 2, mRNA.	-0.105	-0.025	0.08	0.13
595	240.299	0.4039	785	ILMN_1673503	CACNB4	NM_001005747.1	Homo sapiens calcium channel, voltage-dependent, beta 4 subunit (CACNB4), transcript variant 1, mRNA.	-0.415	-0.355	0.065	0.325
596	241.094	0.4045		ILMN_1882000		U56251	Human HeLa mRNA isolated as a false positive in a two-hybrid-screen	0.235	-0.21	-0.445	0.135
597	241.492	0.4038	9510	ILMN_1673566	ADAMTS1	NM_006988.3	Homo sapiens ADAM metallopeptidase with thrombospondin type 1 motif, 1 (ADAMTS1), mRNA.	0.33	-0.08	-0.41	0.35
598	241.492	0.4038	3308	ILMN_1734814	HSPA4	NM_002154.3	Homo sapiens heat shock 70kDa protein 4 (HSPA4), mRNA.	0.095	-0.07	-0.165	0.04
599	241.89	0.4038	10620	ILMN_1696956	ARID3B	NM_006465.2	Homo sapiens AT rich interactive domain 3B (BRIGHT-like) (ARID3B), mRNA.	-0.54	-0.945	-0.41	0.76
601	242.687	0.4038	55038	ILMN_1753183	CDCA4	NM_017955.2	Homo sapiens cell division cycle associated 4 (CDCA4), transcript variant 13, mRNA.	-0.435	-0.9	-0.465	0.215
602	243.286	0.4041	79623	ILMN_1722524	GALNT14	NM_024572.2	Homo sapiens UDP-N-acetyl-alpha-D-galactosamine:polypeptide N-acetylgalactosaminyltransferase 14 (GalNAc-T14) (GALNT14), mRNA.	-0.185	0.25	0.435	0.275
603	243.485	0.4038		ILMN_1913232		BM718830	UI-E-EO1-ajc-h-01-0-UI.r1 UI-E-EO1 Homo sapiens cDNA clone UI-E-EO1-ajc-h-01-0-UI 5, mRNA sequence	0.06	0.075	0.015	-0.295
604	244.185	0.4043	91833	ILMN_1707199	WDR20	NM_181291.1	Homo sapiens WD repeat domain 20 (WDR20), transcript variant 1, mRNA.	-0.705	-1.21	-0.505	-0.19
605	244.685	0.4044		ILMN_1829302		BX105911	BX105911 NCI_CGAP_Brn25 Homo sapiens cDNA clone IMAGp998P096136, mRNA sequence	0.32	-0.09	-0.41	0.04
606	244.886	0.4041	360023	ILMN_1661189	ZBTB41	NM_194314.2	Homo sapiens zinc finger and BTB domain containing 41 (ZBTB41), mRNA.	0.08	0.145	0.065	-0.01
608	246.19	0.4049	134429	ILMN_1716224	STARD4	NM_139164.1	Homo sapiens StAR-related lipid transfer (START) domain containing 4 (STARD4), mRNA.	-0.035	0.405	0.44	-0.39
609	247.699	0.4067	133	ILMN_1708934	ADM	NM_001124.1	Homo sapiens adrenomedullin (ADM), mRNA.	1.8	2.21	0.41	-0.2
610	248.707	0.4077	152006	ILMN_1793616	RNF38	NM_022781.4	Homo sapiens ring finger protein 38 (RNF38), transcript variant 1, mRNA.	-0.62	-1.025	-0.405	0.26
611	250.528	0.41	9353	ILMN_1676449	SLIT2	NM_004787.1	Homo sapiens slit homolog 2 (Drosophila) (SLIT2), mRNA.	-0.38	-0.445	-0.06	0.39
612	251.745	0.4113	400890	ILMN_1658950	LOC400890	XM_379036.3	PREDICTED: Homo sapiens hypothetical LOC400890 (LOC400890), mRNA.	-0.185	-0.585	-0.4	0.055
613	252.66	0.4122	10794	ILMN_1676237	ZNF460	NM_006635.3	Homo sapiens zinc finger protein 460 (ZNF460), mRNA.	-0.1	-0.505	-0.4	0.35
614	253.781	0.4133	4501	ILMN_1775170	MT1X	NM_005952.2	Homo sapiens metallothionein 1X (MT1X), mRNA.	0.23	0.635	0.405	-0.64
615	253.985	0.413	23369	ILMN_1728305	PUM2	NM_015317.1	Homo sapiens pumilio homolog 2 (Drosophila) (PUM2), mRNA.	-0.96	-1.475	-0.515	-0.22
616	257.876	0.4186	7456	ILMN_2262957	WIPF1	NM_001077269.1	Homo sapiens WAS/WASL interacting protein family, member 1 (WIPF1), transcript variant 2, mRNA.	-0.51	-0.105	0.405	0.285
617	258.082	0.4183	116225	ILMN_1757627	ZMYND19	NM_138462.2	Homo sapiens zinc finger, MYND-type containing 19 (ZMYND19), mRNA.	-0.045	-0.45	-0.41	0.315
618	260.246	0.4211	199692	ILMN_1708787	ZNF627	NM_145295.2	Homo sapiens zinc finger protein 627 (ZNF627), mRNA.	0.015	-0.39	-0.405	-0.28
619	260.866	0.4214	9324	ILMN_1731984	HMGN3	NM_138730.1	Homo sapiens high mobility group nucleosomal binding domain 3 (HMGN3), transcript variant 2, mRNA.	0.07	0.49	0.42	-0.115
620	261.28	0.4214	9612	ILMN_1698419	NCOR2	NM_001077261.1	Homo sapiens nuclear receptor co-repressor 2 (NCOR2), transcript variant 2, mRNA.	-0.31	-0.725	-0.42	-1.14
621	261.487	0.4211		ILMN_1916901		BG192339	RST11451 Athersys RAGE Library Homo sapiens cDNA, mRNA sequence	0.185	-0.225	-0.41	0.185
622	261.901	0.4211	64921	ILMN_2139035	CASD1	NM_022900.3	Homo sapiens CAS1 domain containing 1 (CASD1), mRNA.	-0.425	-0.52	-0.095	-0.145
623	262.42	0.4212	7248	ILMN_1754871	TSC1	NM_001008567.1	Homo sapiens tuberous sclerosis 1 (TSC1), transcript variant 2, mRNA.	-0.165	0.265	0.43	-0.075
624	263.458	0.4215	2309	ILMN_1681703	FOXO3	NM_201559.2	Homo sapiens forkhead box O3 (FOXO3), transcript variant 2, mRNA.	-0.405	-0.82	-0.415	0.15
625	263.458	0.4215	221	ILMN_1727965	ALDH3B1	NM_000694.2	Homo sapiens aldehyde dehydrogenase 3 family, member B1 (ALDH3B1), transcript variant 1, mRNA.	-0.135	-0.09	0.045	-0.16
626	264.394	0.4224	84129	ILMN_1761058	ACAD11	NM_032169.4	Homo sapiens acyl-Coenzyme A dehydrogenase family, member 11 (ACAD11), mRNA.	-0.295	0.125	0.42	-0.27
627	264.498	0.4218	221833	ILMN_2306631	SP8	NM_182700.2	Homo sapiens Sp8 transcription factor (SP8), transcript variant 1, mRNA.	0.165	-0.365	-0.53	-0.08
628	265.019	0.422	4005	ILMN_1800078	LMO2	NM_005574.2	Homo sapiens LIM domain only 2 (rhombotin-like 1) (LMO2), mRNA.	0.235	0.265	0.03	0.02
629	266.062	0.423	9826	ILMN_2347380	ARHGEF11	NM_014784.2	Homo sapiens Rho guanine nucleotide exchange factor (GEF) 11 (ARHGEF11), transcript variant 1, mRNA.	-0.115	-0.16	-0.045	0.015
630	267.63	0.4248	3188	ILMN_1781764	HNRNPH2	NM_001032393.1	Homo sapiens heterogeneous nuclear ribonucleoprotein H2 (H) (HNRNPH2), transcript variant 2, mRNA.	0.275	0.165	-0.11	0
631	270.781	0.4291	51715	ILMN_1667417	RAB23	NM_016277.3	Homo sapiens RAB23, member RAS oncogene family (RAB23), transcript variant 1, mRNA.	0.37	-0.05	-0.415	-0.125
632	270.992	0.4274	644196	ILMN_1731924	LOC644196	XM_936833.2	PREDICTED: Homo sapiens similar to CG10151-PA, isoform A (LOC644196), mRNA.	0.025	0.085	0.07	-0.075
633	270.992	0.4274	84545	ILMN_1700477	MRPL43	NM_032112.2	Homo sapiens mitochondrial ribosomal protein L43 (MRPL43), nuclear gene encoding mitochondrial protein, transcript variant 1, mRNA.	-0.17	0.23	0.405	-0.155
634	270.992	0.4274	91	ILMN_2243308	ACVR1B	NM_004302.3	Homo sapiens activin A receptor, type IB (ACVR1B), transcript variant 1, mRNA.	-0.485	-0.98	-0.49	-0.08
636	272.258	0.4281	2274	ILMN_2355831	FHL2	NM_201555.1	Homo sapiens four and a half LIM domains 2 (FHL2), transcript variant 2, mRNA.	-0.225	-0.62	-0.395	0.21
637	272.469	0.4277	29110	ILMN_1739967	TBK1	NM_013254.2	Homo sapiens TANK-binding kinase 1 (TBK1), mRNA.	-0.125	-0.57	-0.44	-0.09
638	276.074	0.4327	23559	ILMN_2093231	WBP1	NM_012477.2	Homo sapiens WW domain binding protein 1 (WBP1), mRNA.	0	0.4	0.395	-0.47
639	276.393	0.4325	645974	ILMN_2322446	PABPC1L2B	NM_001042506.1	Homo sapiens poly(A) binding protein, cytoplasmic 1-like 2B (PABPC1L2B), mRNA.	0.03	-0.365	-0.4	0.27
640	277.779	0.434	80741	ILMN_1770209	LY6G5C	NM_001002848.1	Homo sapiens lymphocyte antigen 6 complex, locus G5C (LY6G5C), transcript variant 1, mRNA.	0.265	-0.14	-0.405	0.145
641	280.238	0.4372	79647	ILMN_1658337	AKIRIN1	NM_024595.1	Homo sapiens akirin 1 (AKIRIN1), mRNA.	0.24	-0.185	-0.42	0.32
642	280.774	0.4367	26224	ILMN_1794187	FBXL3	NM_012158.1	Homo sapiens F-box and leucine-rich repeat protein 3 (FBXL3), mRNA.	0.495	0.02	-0.47	0.035
643	280.774	0.4367	79724	ILMN_1791820	ZNF768	NM_024671.3	Homo sapiens zinc finger protein 768 (ZNF768), mRNA.	-0.04	0.375	0.415	-0.16
644	281.955	0.4378	80112	ILMN_1729541	WBSCR23	NM_025042.2	Homo sapiens Williams-Beuren syndrome chromosome region 23 (WBSCR23), mRNA.	0.195	-0.2	-0.4	0.15
645	282.923	0.4386	8509	ILMN_2206344	NDST2	NM_003635.2	Homo sapiens N-deacetylase/N-sulfotransferase (heparan glucosaminyl) 2 (NDST2), mRNA.	0.43	-0.06	-0.48	0.02
646	283.139	0.4383	8226	ILMN_1710136	HDHD1A	NM_012080.3	Homo sapiens haloacid dehalogenase-like hydrolase domain containing 1A (HDHD1A), mRNA.	-0.575	-0.985	-0.415	-0.65
647	283.678	0.4385	9570	ILMN_1807072	GOSR2	NM_001012511.1	Homo sapiens golgi SNAP receptor complex member 2 (GOSR2), transcript variant C, mRNA.	0.24	-0.16	-0.4	0.325
648	284.325	0.4388	55279	ILMN_1721629	ZNF654	NM_018293.2	Homo sapiens zinc finger protein 654 (ZNF654), mRNA.	0.095	-0.31	-0.405	0.04
650	284.649	0.4379	353091	ILMN_1659836	RAET1G	NM_001001788.2	Homo sapiens retinoic acid early transcript 1G (RAET1G), mRNA.	0.415	0.87	0.455	-0.26
651	287.898	0.4422	1675	ILMN_1777190	CFD	NM_001928.2	Homo sapiens complement factor D (adipsin) (CFD), mRNA.	0.065	0.47	0.405	0.05
652	288.55	0.4419	4133	ILMN_2276461	MAP2	NM_001039538.1	Homo sapiens microtubule-associated protein 2 (MAP2), transcript variant 5, mRNA.	0.02	0.045	0.03	0.05
653	288.55	0.4419		ILMN_1897296		AW977064	EST389173 MAGE resequences, MAGO Homo sapiens cDNA, mRNA sequence	0.055	-0.045	-0.105	-0.135
654	290.184	0.4437	144108	ILMN_1728699	SPTY2D1	NM_194285.2	Homo sapiens SPT2, Suppressor of Ty, domain containing 1 (S. cerevisiae) (SPTY2D1), mRNA.	0.38	-0.02	-0.4	0.135
655	293.903	0.448	57700	ILMN_1752927	KIAA1600	NM_020940.2	Homo sapiens KIAA1600 (KIAA1600), mRNA.	-0.385	-0.78	-0.395	-0.145
656	293.903	0.448	51274	ILMN_2048507	KLF3	NM_016531.3	Homo sapiens Kruppel-like factor 3 (basic) (KLF3), mRNA.	0.09	0.09	-0.005	0.035
657	295.222	0.4493	55765	ILMN_1713952	C1orf106	NM_018265.1	Homo sapiens chromosome 1 open reading frame 106 (C1orf106), mRNA.	0.185	-0.225	-0.41	-0.26
658	295.662	0.4493	3038	ILMN_1794501	HAS3	NM_005329.2	Homo sapiens hyaluronan synthase 3 (HAS3), transcript variant 1, mRNA.	2.085	2.035	-0.05	0.28
659	296.543	0.45	9112	ILMN_1671911	MTA1	NM_004689.3	Homo sapiens metastasis associated 1 (MTA1), mRNA.	-0.105	0.295	0.4	-0.33
660	296.764	0.4496	51741	ILMN_2415776	WWOX	NM_130844.1	Homo sapiens WW domain containing oxidoreductase (WWOX), transcript variant 3, mRNA.	-0.215	0.18	0.395	0.225
661	297.868	0.4506	96764	ILMN_1651506	NCOA6IP	NM_024831.5	Homo sapiens nuclear receptor coactivator 6 interacting protein (NCOA6IP), mRNA.	-0.065	-0.5	-0.435	0.105
662	299.527	0.4525	664618	ILMN_1783303	HSP90AB4P	NR_002927.1	Homo sapiens heat shock protein 90kDa alpha (cytosolic), class B member 4 (pseudogene) (HSP90AB4P), non-coding RNA.	0.11	0.16	0.05	-0.21
663	299.638	0.4519	146434	ILMN_2162358	ZNF597	NM_152457.1	Homo sapiens zinc finger protein 597 (ZNF597), mRNA.	-0.03	-0.44	-0.405	0.21
664	300.081	0.4519	10466	ILMN_1698621	COG5	NM_006348.2	Homo sapiens component of oligomeric golgi complex 5 (COG5), transcript variant 1, mRNA.	-0.45	-0.34	0.11	-0.205
665	301.747	0.4538	117584	ILMN_1743356	RFFL	NM_057178.3	Homo sapiens ring finger and FYVE-like domain containing 1 (RFFL), transcript variant 1, mRNA.	0.23	-0.175	-0.4	0.27
666	301.969	0.4534	7442	ILMN_1724234	TRPV1	NM_080706.3	Homo sapiens transient receptor potential cation channel, subfamily V, member 1 (TRPV1), transcript variant 3, mRNA.	0.04	-0.045	-0.09	0.075
667	302.637	0.4537	282969	ILMN_1704785	C10orf125	NM_198472.2	Homo sapiens chromosome 10 open reading frame 125 (C10orf125), transcript variant 2, mRNA.	-0.025	0.43	0.46	0.08
668	302.971	0.4536	57165	ILMN_1723048	GJC2	NM_020435.2	Homo sapiens gap junction protein, gamma 2, 47kDa (GJC2), mRNA.	-0.235	-0.26	-0.02	-0.28
669	304.534	0.4539	7465	ILMN_1778561	WEE1	NM_003390.2	Homo sapiens WEE1 homolog (S. pombe) (WEE1), mRNA.	-0.035	-0.47	-0.435	0.3
670	304.534	0.4539		ILMN_1860283		AI863525	wh72e08.x1 NCI_CGAP_Kid11 Homo sapiens cDNA clone IMAGE:2386310 3, mRNA sequence	-0.285	0.135	0.415	-0.07
671	304.534	0.4539	79156	ILMN_1708041	PLEKHF1	NM_024310.4	Homo sapiens pleckstrin homology domain containing, family F (with FYVE domain) member 1 (PLEKHF1), mRNA.	-0.21	-0.915	-0.695	0.095
672	304.981	0.4532	7462	ILMN_2326953	LAT2	NM_032464.2	Homo sapiens linker for activation of T cells family, member 2 (LAT2), transcript variant 1, mRNA.	-0.28	0.125	0.405	0.16
673	304.981	0.4532	55269	ILMN_1795927	PSPC1	NM_001042414.1	Homo sapiens paraspeckle component 1 (PSPC1), transcript variant alpha, mRNA.	-0.58	-0.185	0.395	-0.2
674	305.204	0.4528	7571	ILMN_2147993	ZNF23	NM_145911.1	Homo sapiens zinc finger protein 23 (KOX 16) (ZNF23), mRNA.	0.475	0.92	0.445	0.015
675	305.876	0.4531	22884	ILMN_2096405	WDR37	NM_014023.3	Homo sapiens WD repeat domain 37 (WDR37), mRNA.	-0.63	-1.04	-0.415	0.09
676	305.988	0.4526	3303	ILMN_1789074	HSPA1A	NM_005345.4	Homo sapiens heat shock 70kDa protein 1A (HSPA1A), mRNA.	0.915	1.415	0.5	-0.36
677	306.099	0.4515	153364	ILMN_1769449	LOC153364	NM_203406.1	Homo sapiens similar to metallo-beta-lactamase superfamily protein (LOC153364), mRNA.	0.645	0.16	-0.48	-0.09
679	306.436	0.4513	55623	ILMN_1702946	THUMPD1	NM_017736.3	Homo sapiens THUMP domain containing 1 (THUMPD1), mRNA.	0.265	-0.155	-0.415	0.195
680	306.772	0.4511		ILMN_1848790		H99640	yx25h12.s1 Soares melanocyte 2NbHM Homo sapiens cDNA clone IMAGE:262823 3, mRNA sequence	0.075	0.05	-0.025	0.01
681	308.568	0.4531	51160	ILMN_1790797	VPS28	NM_016208.2	Homo sapiens vacuolar protein sorting 28 homolog (S. cerevisiae) (VPS28), transcript variant 1, mRNA.	0.01	0.4	0.39	-0.205
682	309.469	0.4538	3029	ILMN_1772731	HAGH	NM_005326.4	Homo sapiens hydroxyacylglutathione hydrolase (HAGH), transcript variant 1, mRNA.	-0.095	0.295	0.39	-0.255
683	309.582	0.4533	162655	ILMN_1786665	ZNF519	XM_001133760.1	PREDICTED: Homo sapiens zinc finger protein 519 (ZNF519), mRNA.	0.135	-0.3	-0.43	-0.045
684	310.032	0.4533	9900	ILMN_1702009	SV2A	NM_014849.2	Homo sapiens synaptic vesicle glycoprotein 2A (SV2A), mRNA.	0.33	-0.07	-0.4	0.025
686	310.709	0.4529		ILMN_1885985		AK024898	Homo sapiens cDNA: FLJ21245 fis, clone COL01184	0.365	-0.04	-0.405	0.185
688	311.499	0.4528	5395	ILMN_2329744	PMS2	NM_000535.4	Homo sapiens PMS2 postmeiotic segregation increased 2 (S. cerevisiae) (PMS2), transcript variant 1, mRNA.	-0.085	-0.545	-0.46	0
689	311.951	0.4528	653105	ILMN_1790715	LOC653105	XM_931214.1	PREDICTED: Homo sapiens similar to Proline-rich nuclear receptor coactivator 2, transcript variant 3 (LOC653105), mRNA.	0.08	-0.315	-0.395	0.24
690	313.536	0.4544	6666	ILMN_1736974	SOX12	NM_006943.2	Homo sapiens SRY (sex determining region Y)-box 12 (SOX12), mRNA.	0.135	0.155	0.02	-0.24
691	314.671	0.4554	2885	ILMN_1742521	GRB2	NM_002086.3	Homo sapiens growth factor receptor-bound protein 2 (GRB2), transcript variant 1, mRNA.	-0.41	-0.315	0.095	0.125
692	315.125	0.4554	1789	ILMN_1794692	DNMT3B	NM_006892.3	Homo sapiens DNA (cytosine-5-)-methyltransferase 3 beta (DNMT3B), transcript variant 1, mRNA.	-0.095	-0.11	-0.015	0.075
693	315.353	0.4551	3983	ILMN_1731610	ABLIM1	NM_006720.3	Homo sapiens actin binding LIM protein 1 (ABLIM1), transcript variant 4, mRNA.	0.245	-0.22	-0.465	0.545
694	315.808	0.4544	83903	ILMN_1709085	GSG2	NM_031965.2	Homo sapiens germ cell associated 2 (haspin) (GSG2), mRNA.	-0.015	-0.515	-0.505	0.295
695	315.808	0.4544	83932	ILMN_1655485	C1orf124	NM_001010984.1	Homo sapiens chromosome 1 open reading frame 124 (C1orf124), transcript variant 2, mRNA.	-0.2	-0.62	-0.425	-0.12
696	316.035	0.4528	10746	ILMN_1765122	MAP3K2	XM_001128799.1	PREDICTED: Homo sapiens mitogen-activated protein kinase kinase kinase 2 (MAP3K2), mRNA.	-0.07	-0.46	-0.395	0.005
697	316.035	0.4528	57169	ILMN_1745148	ZNFX1	NM_021035.2	Homo sapiens zinc finger, NFX1-type containing 1 (ZNFX1), mRNA.	0.37	-0.09	-0.46	0.235
698	316.035	0.4528	3488	ILMN_1750324	IGFBP5	NM_000599.2	Homo sapiens insulin-like growth factor binding protein 5 (IGFBP5), mRNA.	-0.18	0.215	0.395	-1.245
699	316.149	0.4523	4665	ILMN_1721922	NAB2	NM_005967.2	Homo sapiens NGFI-A binding protein 2 (EGR1 binding protein 2) (NAB2), mRNA.	0.08	-0.01	-0.095	-0.16
700	316.604	0.4523	171425	ILMN_1663538	CLYBL	NM_206808.1	Homo sapiens citrate lyase beta like (CLYBL), mRNA.	-0.125	0.31	0.435	-0.495
701	317.858	0.4534	100008589	ILMN_1733559	LOC100008589	NR_003287.1	Homo sapiens 28S ribosomal RNA (LOC100008589), non-coding RNA.	0.195	0.73	0.535	0.13
702	319.802	0.4556	26271	ILMN_1710676	FBXO5	NM_012177.2	Homo sapiens F-box protein 5 (FBXO5), mRNA.	0.035	-0.385	-0.42	0.085
704	321.177	0.4562	56704	ILMN_1693985	JPH1	NM_020647.2	Homo sapiens junctophilin 1 (JPH1), mRNA.	-0.375	-0.795	-0.41	0.705
705	321.751	0.4564	440138	ILMN_1660856	ALG11	NM_001004127.1	Homo sapiens asparagine-linked glycosylation 11 homolog (yeast, alpha-1,2-mannosyltransferase) (ALG11), mRNA.	-0.205	-0.6	-0.4	0.085
706	323.591	0.4583	55552	ILMN_2256359	HSZFP36	NM_001080493.1	Homo sapiens ZFP-36 for a zinc finger protein (HSZFP36), mRNA.	0.4	0.01	-0.395	0.105
707	323.821	0.458	6638	ILMN_1693341	SNRPN	NM_022806.2	Homo sapiens small nuclear ribonucleoprotein polypeptide N (SNRPN), transcript variant 3, mRNA.	-0.045	0.34	0.39	-0.565
708	324.051	0.4577	26748	ILMN_1691563	GAGE12I	NM_001477.1	Homo sapiens G antigen 12I (GAGE12I), mRNA.	0.205	0.6	0.39	0.005
709	324.397	0.4575	255027	ILMN_1654722	MPV17L	NM_173803.2	Homo sapiens MPV17 mitochondrial membrane protein-like (MPV17L), nuclear gene encoding mitochondrial protein, mRNA.	0.05	0.465	0.42	-0.32
710	324.743	0.4574	80304	ILMN_1730631	C2orf44	NM_025203.1	Homo sapiens chromosome 2 open reading frame 44 (C2orf44), mRNA.	-0.245	-0.705	-0.455	0.085
711	324.859	0.4563	94027	ILMN_2083578	CGB7	NM_033142.1	Homo sapiens chorionic gonadotropin, beta polypeptide 7 (CGB7), mRNA.	-0.025	-0.42	-0.4	0.2
712	324.859	0.4563	1727	ILMN_1740441	CYB5R3	NM_000398.4	Homo sapiens cytochrome b5 reductase 3 (CYB5R3), transcript variant M, mRNA.	-0.15	0.24	0.39	-0.29
714	325.436	0.4558	54952	ILMN_1732722	TRNAU1AP	NR_003109.1	Homo sapiens tRNA selenocysteine 1 associated protein 1 (TRNAU1AP), transcript variant 2, transcribed RNA.	0.16	0.27	0.115	-0.265
715	329.723	0.4612	51162	ILMN_2381730	EGFL7	NM_016215.3	Homo sapiens EGF-like-domain, multiple 7 (EGFL7), transcript variant 1, mRNA.	0.03	0.435	0.4	-0.065
716	329.955	0.4608		ILMN_1853116		BC031013	Homo sapiens, clone IMAGE:4655360, mRNA	0.425	0.02	-0.405	0.17
717	330.421	0.4608	729905	ILMN_1661488	LOC729905	XM_001131725.1	PREDICTED: Homo sapiens hypothetical protein LOC729905 (LOC729905), mRNA.	-0.485	-0.91	-0.425	0.03
718	330.653	0.4605		ILMN_1897651		BF115640	7m92h09.x1 NCI_CGAP_Brn23 Homo sapiens cDNA clone IMAGE:3562625 3, mRNA sequence	-0.14	0.25	0.39	-0.13
719	331.119	0.4605	57595	ILMN_1708916	PDZD4	NM_032512.2	Homo sapiens PDZ domain containing 4 (PDZD4), mRNA.	0.025	0.45	0.43	-0.175
720	331.469	0.4604	114803	ILMN_1765819	MYSM1	XM_941796.2	PREDICTED: Homo sapiens myb-like, SWIRM and MPN domains 1 (MYSM1), mRNA.	0.05	-0.36	-0.41	0.395
721	332.752	0.4615	256051	ILMN_2227495	ZNF549	NM_153263.1	Homo sapiens zinc finger protein 549 (ZNF549), mRNA.	0.135	-0.26	-0.395	0.225
722	334.623	0.4628		ILMN_1854924		CA388712	cs02a11.x1 Human Retinal pigment epithelium/choroid cDNA (Un-normalized, unamplified): cs Homo sapiens cDNA clone cs02a11 3, mRNA sequence	0.315	-0.08	-0.395	0.155
723	334.623	0.4628	10124	ILMN_2369953	ARL4A	NM_001037164.1	Homo sapiens ADP-ribosylation factor-like 4A (ARL4A), transcript variant 3, mRNA.	-0.11	0.035	0.145	-0.315
724	335.092	0.4628	55556	ILMN_1803676	ENOSF1	NM_017512.2	Homo sapiens enolase superfamily member 1 (ENOSF1), mRNA.	0.015	0.405	0.39	0.12
725	335.561	0.4628	6450	ILMN_1761875	SH3BGR	NM_007341.2	Homo sapiens SH3 domain binding glutamic acid-rich protein (SH3BGR), transcript variant 1, mRNA.	-0.14	0.265	0.405	-0.245
726	336.734	0.4638	11119	ILMN_1802708	BTN3A1	NM_007048.4	Homo sapiens butyrophilin, subfamily 3, member A1 (BTN3A1), mRNA.	-0.215	0.175	0.385	-0.135
727	337.91	0.4642	642312	ILMN_1711965	LOC642312	XM_925938.1	PREDICTED: Homo sapiens similar to chemokine (C-C motif) receptor-like 2, transcript variant 1 (LOC642312), mRNA.	-0.075	-0.095	-0.02	-0.02
728	337.91	0.4642	653284	ILMN_1672065	LOC653284	XM_058997.9	PREDICTED: Homo sapiens similar to zinc finger protein 420, transcript variant 1 (LOC653284), mRNA.	-0.21	-0.12	0.09	-0.175
729	338.852	0.4648	4092	ILMN_2203891	SMAD7	NM_005904.2	Homo sapiens SMAD family member 7 (SMAD7), mRNA.	-0.5	-1.05	-0.55	0.11
730	339.088	0.4645	1399	ILMN_1690122	CRKL	NM_005207.2	Homo sapiens v-crk sarcoma virus CT10 oncogene homolog (avian)-like (CRKL), mRNA.	-0.285	-0.68	-0.395	0.06
731	339.678	0.4647	474343	ILMN_1769458	SPIN2B	NM_001006681.1	Homo sapiens spindlin family, member 2B (SPIN2B), transcript variant 1, mRNA.	-0.015	-0.025	-0.01	-0.115
732	340.15	0.4641	149420	ILMN_1806328	PDIK1L	NM_152835.2	Homo sapiens PDLIM1 interacting kinase 1 like (PDIK1L), mRNA.	0.095	-0.365	-0.465	0.055
733	340.15	0.4641	284406	ILMN_1740490	ZFP82	NM_133466.2	Homo sapiens zinc finger protein 82 homolog (mouse) (ZFP82), mRNA.	-0.685	-1.13	-0.44	-0.05
734	341.331	0.465	9975	ILMN_1698668	NR1D2	XM_001130839.1	PREDICTED: Homo sapiens nuclear receptor subfamily 1, group D, member 2 (NR1D2), mRNA.	-0.085	-0.705	-0.62	0.17
735	341.45	0.4639	998	ILMN_1738424	CDC42	NM_001039802.1	Homo sapiens cell division cycle 42 (GTP binding protein, 25kDa) (CDC42), transcript variant 3, mRNA.	-0.105	0.295	0.395	-0.245
736	341.45	0.4639	55027	ILMN_1763663	FLJ20718	NM_017939.1	Homo sapiens hypothetical protein FLJ20718 (FLJ20718), transcript variant 1, mRNA.	-0.22	0.17	0.39	-0.185
737	341.923	0.4639	79668	ILMN_1806651	PARP8	NM_024615.2	Homo sapiens poly (ADP-ribose) polymerase family, member 8 (PARP8), mRNA.	-0.525	-0.13	0.395	-0.04
738	343.464	0.4654	90233	ILMN_1762046	ZNF551	NM_138347.2	Homo sapiens zinc finger protein 551 (ZNF551), mRNA.	0.24	-0.145	-0.385	0.24
739	344.77	0.4665	6586	ILMN_1811313	SLIT3	NM_003062.1	Homo sapiens slit homolog 3 (Drosophila) (SLIT3), mRNA.	-0.39	0.12	0.51	-0.115
740	345.483	0.4662	3013	ILMN_1742143	HIST1H2AD	NM_021065.2	Homo sapiens histone cluster 1, H2ad (HIST1H2AD), mRNA.	-0.405	-0.015	0.39	0.005
741	345.483	0.4662	3784	ILMN_1656079	KCNQ1	NM_000218.2	Homo sapiens potassium voltage-gated channel, KQT-like subfamily, member 1 (KCNQ1), transcript variant 1, mRNA.	0.245	0.22	-0.025	0.055
742	347.271	0.468	2395	ILMN_2342515	FXN	NM_181425.1	Homo sapiens frataxin (FXN), nuclear gene encoding mitochondrial protein, transcript variant 2, mRNA.	0.245	-0.16	-0.4	0.17
743	347.628	0.4672	79844	ILMN_1696424	ZDHHC11	XM_940764.1	PREDICTED: Homo sapiens zinc finger, DHHC-type containing 11 (ZDHHC11), mRNA.	0.16	0.175	0.015	-0.025
744	347.628	0.4672		ILMN_1860487		DA196703	DA196703 BRAMY4 Homo sapiens cDNA clone BRAMY4002443 5, mRNA sequence	0.05	-0.025	-0.065	0.015
745	348.345	0.4676	4303	ILMN_1712095	FOXO4	NM_005938.2	Homo sapiens forkhead box O4 (FOXO4), mRNA.	0.025	0.475	0.45	-0.23
746	348.943	0.4678	7159	ILMN_1779706	TP53BP2	NM_001031685.2	Homo sapiens tumor protein p53 binding protein, 2 (TP53BP2), transcript variant 1, mRNA.	-0.14	-0.55	-0.405	0.08
747	351.458	0.4705	10600	ILMN_2397231	USP16	NM_006447.2	Homo sapiens ubiquitin specific peptidase 16 (USP16), transcript variant 1, mRNA.	-0.275	-0.66	-0.39	-0.18
748	352.059	0.4707	10330	ILMN_2123402	TMEM4	NM_014255.3	Homo sapiens transmembrane protein 4 (TMEM4), mRNA.	0.18	0.565	0.385	0
749	352.9	0.4712	643870	ILMN_1782611	LOC643870	XM_927140.1	PREDICTED: Homo sapiens similar to Translationally-controlled tumor protein (TCTP) (p23) (Histamine-releasing factor) (HRF) (Fortilin) (LOC643870), mRNA.	0.155	0.54	0.385	-0.115
750	353.02	0.4707	10793	ILMN_1775073	ZNF273	NM_021148.2	Homo sapiens zinc finger protein 273 (ZNF273), transcript variant 1, mRNA.	-0.045	-0.435	-0.39	0.07
751	354.224	0.4717	58538	ILMN_1705579	MPP4	NM_033066.1	Homo sapiens membrane protein, palmitoylated 4 (MAGUK p55 subfamily member 4) (MPP4), mRNA.	0.23	0.22	-0.005	0.15
752	355.068	0.4715	55179	ILMN_2351548	FAIM	NM_001033032.1	Homo sapiens Fas apoptotic inhibitory molecule (FAIM), transcript variant 3, mRNA.	0.16	-0.305	-0.465	0.305
753	355.068	0.4715	84923	ILMN_1807201	FAM104A	NM_032837.1	Homo sapiens family with sequence similarity 104, member A (FAM104A), mRNA.	-0.335	-0.72	-0.385	0.215
755	357.485	0.4735	219	ILMN_2150894	ALDH1B1	NM_000692.3	Homo sapiens aldehyde dehydrogenase 1 family, member B1 (ALDH1B1), nuclear gene encoding mitochondrial protein, mRNA.	0.455	0.055	-0.4	0.51
757	359.545	0.475	23219	ILMN_1812776	FBXO28	NM_015176.1	Homo sapiens F-box protein 28 (FBXO28), mRNA.	-0.34	-0.73	-0.385	0.01
758	361.247	0.4766	220972	ILMN_2336335	2009-03-08	NM_145021.4	Homo sapiens membrane-associated ring finger (C3HC4) 8 (MARCH8), transcript variant 8, mRNA.	-0.635	-1.02	-0.385	0.455
759	361.368	0.4761	55055	ILMN_1806483	ZWILCH	NM_017975.3	Homo sapiens Zwilch, kinetochore associated, homolog (Drosophila) (ZWILCH), transcript variant 1, mRNA.	-0.43	-0.625	-0.195	-0.32
760	362.099	0.4764	3914	ILMN_1715684	LAMB3	NM_000228.2	Homo sapiens laminin, beta 3 (LAMB3), transcript variant 1, mRNA.	0.405	0	-0.4	1.195
762	364.295	0.4781	26009	ILMN_1653618	ZZZ3	NM_015534.4	Homo sapiens zinc finger, ZZ-type containing 3 (ZZZ3), mRNA.	-0.64	-1.11	-0.47	0.15
763	364.906	0.4783		ILMN_1857343		DA577677	DA577677 HHDPC2 Homo sapiens cDNA clone HHDPC2005480 5, mRNA sequence	-0.15	-0.21	-0.06	0.19
764	365.151	0.4779	368	ILMN_1801521	ABCC6	NM_001171.3	Homo sapiens ATP-binding cassette, sub-family C (CFTR/MRP), member 6 (ABCC6), transcript variant 1, mRNA.	-0.05	-0.02	0.03	-0.095
765	365.273	0.4769	3659	ILMN_1708375	IRF1	NM_002198.1	Homo sapiens interferon regulatory factor 1 (IRF1), mRNA.	1.69	1.3	-0.395	0.195
766	365.273	0.4769		ILMN_1870168		DA414427	DA414427 BRTHA3 Homo sapiens cDNA clone BRTHA3022791 5, mRNA sequence	0.15	0.03	-0.115	0.11
767	367.356	0.479	11077	ILMN_2135756	HSF2BP	NM_007031.1	Homo sapiens heat shock transcription factor 2 binding protein (HSF2BP), mRNA.	-0.165	0.265	0.43	0.085
768	367.479	0.4785	10466	ILMN_1721535	COG5	NM_006348.2	Homo sapiens component of oligomeric golgi complex 5 (COG5), transcript variant 1, mRNA.	-0.35	-0.495	-0.145	-0.055
769	367.724	0.4776	388588	ILMN_1749834	LOC388588	XM_932890.2	PREDICTED: Homo sapiens hypothetical LOC388588, transcript variant 2 (LOC388588), mRNA.	-0.01	0.37	0.38	-0.16
770	367.724	0.4776	79819	ILMN_1670554	WDR78	NM_207014.1	Homo sapiens WD repeat domain 78 (WDR78), transcript variant 2, mRNA.	-0.015	0	0.015	0.08
771	367.97	0.4773		ILMN_1892805		AW207827	UI-H-BI1-aff-h-10-0-UI.s1 NCI_CGAP_Sub3 Homo sapiens cDNA clone IMAGE:2721667 3, mRNA sequence	0.175	-0.205	-0.385	0.07
772	369.445	0.4786	2324	ILMN_1794741	FLT4	NM_002020.1	Homo sapiens fms-related tyrosine kinase 4 (FLT4), transcript variant 2, mRNA.	-0.245	0.165	0.405	-0.295
773	370.923	0.4798	286046	ILMN_1731175	XKR6	NM_173683.3	Homo sapiens XK, Kell blood group complex subunit-related family, member 6 (XKR6), transcript variant 2, mRNA.	0.03	0.06	0.025	-0.005
774	372.774	0.4816	9529	ILMN_2361695	BAG5	NM_004873.2	Homo sapiens BCL2-associated athanogene 5 (BAG5), transcript variant 2, mRNA.	-0.21	-0.6	-0.395	0.045
775	374.631	0.4834	84108	ILMN_1656574	PCGF6	NM_032154.3	Homo sapiens polycomb group ring finger 6 (PCGF6), transcript variant 2, mRNA.	-0.3	-0.72	-0.42	0.235
776	376.243	0.4848	23075	ILMN_1785175	SWAP70	NM_015055.2	Homo sapiens SWAP-70 protein (SWAP70), mRNA.	-0.28	-0.665	-0.385	0.325
777	376.989	0.4852	285016	ILMN_2089752	LOC285016	NM_001002919.1	Homo sapiens hypothetical protein LOC285016 (LOC285016), mRNA.	0.015	-0.005	-0.025	0.065
778	377.113	0.4847	646862	ILMN_1672332	LOC646862	XM_929820.1	PREDICTED: Homo sapiens similar to ring finger protein 183 (LOC646862), mRNA.	0.13	-0.245	-0.385	0.215
779	377.237	0.4843	1387	ILMN_2293692	CREBBP	NM_004380.2	Homo sapiens CREB binding protein (CREBBP), transcript variant 1, mRNA.	-0.63	-0.475	0.155	-0.075
780	377.362	0.4838	54808	ILMN_1680130	DYM	NM_017653.2	Homo sapiens dymeclin (DYM), mRNA.	-0.465	-0.085	0.38	0.325
781	377.984	0.484	57129	ILMN_1687036	MRPL47	NM_020409.2	Homo sapiens mitochondrial ribosomal protein L47 (MRPL47), nuclear gene encoding mitochondrial protein, transcript variant 1, mRNA.	-0.08	0.315	0.395	-0.06
783	380.102	0.4854	163071	ILMN_1746831	ZNF114	NM_153608.1	Homo sapiens zinc finger protein 114 (ZNF114), mRNA.	-0.705	-1.09	-0.385	0.125
784	380.977	0.4859	152110	ILMN_1737681	NEK10	NM_152534.2	Homo sapiens NIMA (never in mitosis gene a)- related kinase 10 (NEK10), transcript variant 2, mRNA.	-0.065	0.07	0.13	0.055
786	382.853	0.4871	79339	ILMN_1779758	OR51B4	NM_033179.1	Homo sapiens olfactory receptor, family 51, subfamily B, member 4 (OR51B4), mRNA.	-0.24	-0.66	-0.42	0.69
788	386.494	0.4905	26024	ILMN_2225709	PTCD1	NM_015545.2	Homo sapiens pentatricopeptide repeat domain 1 (PTCD1), mRNA.	0.39	-0.035	-0.425	0.28
789	386.872	0.4903	55061	ILMN_2360307	SUSD4	NM_001037175.1	Homo sapiens sushi domain containing 4 (SUSD4), transcript variant 2, mRNA.	-0.415	0.04	0.45	-0.015
790	387.124	0.49	55632	ILMN_1680643	KIAA1333	NM_017769.2	Homo sapiens KIAA1333 (KIAA1333), mRNA.	-0.485	-0.095	0.4	-0.56
791	387.376	0.4897	58486	ILMN_2093500	ZBED5	NM_021211.2	Homo sapiens zinc finger, BED-type containing 5 (ZBED5), mRNA.	-0.77	-1.205	-0.435	-0.165
792	387.502	0.4893	4803	ILMN_1716608	NGF	NM_002506.2	Homo sapiens nerve growth factor (beta polypeptide) (NGF), mRNA.	0.86	0.415	-0.445	0.17
793	388.384	0.4898	113251	ILMN_2347888	LARP4	NM_052879.3	Homo sapiens La ribonucleoprotein domain family, member 4 (LARP4), transcript variant 1, mRNA.	-0.395	-0.01	0.385	-0.635
794	388.889	0.4892	222183	ILMN_1717265	FLJ37078	NM_001039212.1	Homo sapiens hypothetical protein FLJ37078 (FLJ37078), mRNA.	-0.04	0.335	0.38	-0.025
795	388.889	0.4892	83637	ILMN_2402079	ZMIZ2	NM_174929.2	Homo sapiens zinc finger, MIZ-type containing 2 (ZMIZ2), transcript variant 2, mRNA.	-0.16	0.235	0.4	-0.21
796	389.268	0.489	23347	ILMN_1808148	SMCHD1	NM_015295.2	Homo sapiens structural maintenance of chromosomes flexible hinge domain containing 1 (SMCHD1), mRNA.	-0.31	-0.475	-0.165	-0.23
797	389.9	0.4892	55041	ILMN_1697652	PLEKHB2	NM_017958.1	Homo sapiens pleckstrin homology domain containing, family B (evectins) member 2 (PLEKHB2), transcript variant 2, mRNA.	-0.035	-0.44	-0.4	0.105
798	390.279	0.4891	2101	ILMN_1774272	ESRRA	NM_004451.3	Homo sapiens estrogen-related receptor alpha (ESRRA), mRNA.	0.175	0.185	0.01	0.12
799	391.038	0.4894	3611	ILMN_2358980	ILK	NM_001014794.1	Homo sapiens integrin-linked kinase (ILK), transcript variant 2, mRNA.	0.34	0.4	0.07	-0.035
800	391.165	0.489	54468	ILMN_1680644	FLJ20323	NM_019005.3	Homo sapiens hypothetical protein FLJ20323 (FLJ20323), mRNA.	0.16	-0.22	-0.38	0.16
801	391.291	0.4885	57552	ILMN_2061446	AADACL1	NM_020792.3	Homo sapiens arylacetamide deacetylase-like 1 (AADACL1), mRNA.	0.085	-0.04	-0.125	0.085
802	391.418	0.4881	64398	ILMN_1750689	MPP5	NM_022474.2	Homo sapiens membrane protein, palmitoylated 5 (MAGUK p55 subfamily member 5) (MPP5), mRNA.	-0.635	-1.015	-0.38	-0.33
803	392.052	0.4882	10600	ILMN_2397230	USP16	NM_006447.2	Homo sapiens ubiquitin specific peptidase 16 (USP16), transcript variant 1, mRNA.	-0.175	-0.63	-0.455	-0.235
804	393.574	0.4895	5671	ILMN_1685312	PSG3	NM_021016.3	Homo sapiens pregnancy specific beta-1-glycoprotein 3 (PSG3), mRNA.	0.405	-0.02	-0.425	0.105
806	394.337	0.4893	2005	ILMN_1664815	ELK4	NM_021795.2	Homo sapiens ELK4, ETS-domain protein (SRF accessory protein 1) (ELK4), transcript variant b, mRNA.	-0.35	0.05	0.4	-0.29
807	396.501	0.4913		ILMN_1911115		BQ049870	AGENCOURT_6796899 NIH_MGC_85 Homo sapiens cDNA clone IMAGE:5787825 5, mRNA sequence	0.135	0.025	-0.11	-0.03
808	397.011	0.4913	55251	ILMN_1767848	PCMTD2	NM_018257.1	Homo sapiens protein-L-isoaspartate (D-aspartate) O-methyltransferase domain containing 2 (PCMTD2), mRNA.	0.16	0.14	-0.02	-0.245
809	397.138	0.4897	54661	ILMN_1750376	PCDHB17	NR_001280.1	Homo sapiens protocadherin beta 17 pseudogene (PCDHB17), non-coding RNA.	0.055	0.145	0.09	-0.02
810	397.138	0.4897		ILMN_1856662		BM680619	UI-E-EJ0-ait-p-11-0-UI.s1 UI-E-EJ0 Homo sapiens cDNA clone UI-E-EJ0-ait-p-11-0-UI 3, mRNA sequence	-0.13	0.285	0.41	-0.155
811	397.138	0.4897	55073	ILMN_2393693	LRRC37A4	NR_002940.1	Homo sapiens leucine rich repeat containing 37, member A4 (pseudogene) (LRRC37A4), non-coding RNA. XM_934274 XM_941652 XM_945358 XM_945361 XM_945364	-0.07	-0.025	0.045	-0.05
812	399.694	0.4922	7881	ILMN_1744968	KCNAB1	NM_003471.2	Homo sapiens potassium voltage-gated channel, shaker-related subfamily, beta member 1 (KCNAB1), transcript variant 2, mRNA.	0.25	-0.13	-0.38	0.215
813	400.59	0.4927		ILMN_1900373		BG035021	602325102F1 NIH_MGC_90 Homo sapiens cDNA clone IMAGE:4413240 5, mRNA sequence	-0.13	0.245	0.375	-0.125
814	401.231	0.4929	9360	ILMN_1807611	PPIG	NM_004792.2	Homo sapiens peptidylprolyl isomerase G (cyclophilin G) (PPIG), mRNA.	0.12	-0.265	-0.385	0.36
815	404.315	0.4961	79888	ILMN_1702171	LPCAT1	NM_024830.3	Homo sapiens lysophosphatidylcholine acyltransferase 1 (LPCAT1), mRNA.	-0.805	-1.19	-0.375	0.295
816	404.701	0.496	55677	ILMN_1747241	IWS1	NM_017969.1	Homo sapiens IWS1 homolog (S. cerevisiae) (IWS1), mRNA.	-0.675	-0.62	0.06	0.015
817	405.216	0.496		ILMN_1906438		BU742545	UI-E-EO1-aiu-k-12-0-UI.s1 UI-E-EO1 Homo sapiens cDNA clone UI-E-EO1-aiu-k-12-0-UI 3, mRNA sequence	-0.175	0.2	0.375	-0.175
818	408.185	0.499	139189	ILMN_1707799	DGKK	NM_001013742.1	Homo sapiens diacylglycerol kinase, kappa (DGKK), mRNA.	-0.1	0.355	0.46	-0.17
819	410.128	0.5008	4216	ILMN_1800171	MAP3K4	NM_005922.2	Homo sapiens mitogen-activated protein kinase kinase kinase 4 (MAP3K4), transcript variant 1, mRNA.	-0.005	-0.405	-0.395	0.185
820	410.257	0.4997	9149	ILMN_2354617	DYRK1B	NM_004714.1	Homo sapiens dual-specificity tyrosine-(Y)-phosphorylation regulated kinase 1B (DYRK1B), transcript variant a, mRNA.	0.235	0.165	-0.07	0.12
821	410.257	0.4997	57475	ILMN_1699254	PLEKHH1	NM_020715.2	Homo sapiens pleckstrin homology domain containing, family H (with MyTH4 domain) member 1 (PLEKHH1), mRNA.	0.165	0.09	-0.085	-0.22
822	410.387	0.4993	339345	ILMN_1694414	NANOS2	NM_001029861.2	Homo sapiens nanos homolog 2 (Drosophila) (NANOS2), mRNA.	0.245	-0.135	-0.375	0.265
823	411.166	0.4996	645609	ILMN_1753925	LOC645609	XM_928619.1	PREDICTED: Homo sapiens similar to TBC1 domain family member 3 (Rab GTPase-activating protein PRC17) (Prostate cancer gene 17 protein) (TRE17 alpha protein) (LOC645609), mRNA.	0.06	0.065	0.005	0.11
824	411.685	0.499	151963	ILMN_1700967	C3orf59	NM_178496.2	Homo sapiens chromosome 3 open reading frame 59 (C3orf59), mRNA.	-1.31	-1.815	-0.505	0.205
825	411.685	0.499	7812	ILMN_1683538	CSDE1	NM_001007553.1	Homo sapiens cold shock domain containing E1, RNA-binding (CSDE1), transcript variant 1, mRNA.	-0.035	0.09	0.125	-0.16
826	412.595	0.4995	497661	ILMN_2196588	C18orf32	NM_001035005.2	Homo sapiens chromosome 18 open reading frame 32 (C18orf32), mRNA.	0.025	0.495	0.465	-0.3
827	413.636	0.5002	3316	ILMN_1671046	HSPB2	NM_001541.2	Homo sapiens heat shock 27kDa protein 2 (HSPB2), mRNA.	0.31	0.38	0.065	0.16
828	414.678	0.5008	91526	ILMN_2059844	ANKRD44	NM_153697.1	Homo sapiens ankyrin repeat domain 44 (ANKRD44), mRNA.	0.26	-0.12	-0.38	0.33
829	415.199	0.5008	9409	ILMN_1701466	PEX16	NM_004813.1	Homo sapiens peroxisomal biogenesis factor 16 (PEX16), transcript variant 1, mRNA.	0.06	0.1	0.035	-0.075
831	416.766	0.5015	85002	ILMN_1655051	FAM86B1	NM_001083537.1	Homo sapiens family with sequence similarity 86, member B1 (FAM86B1), transcript variant 1, mRNA.	0.565	0.11	-0.46	0.475
832	417.289	0.5015	9331	ILMN_1732555	B4GALT6	NM_004775.2	Homo sapiens UDP-Gal:betaGlcNAc beta 1,4- galactosyltransferase, polypeptide 6 (B4GALT6), mRNA.	-0.09	-0.075	0.02	0.035
833	417.42	0.5011	1487	ILMN_2379734	CTBP1	NM_001328.2	Homo sapiens C-terminal binding protein 1 (CTBP1), transcript variant 1, mRNA.	-0.265	0.125	0.39	0.09
834	418.336	0.501	148304	ILMN_1786470	C1orf74	NM_152485.2	Homo sapiens chromosome 1 open reading frame 74 (C1orf74), mRNA.	-0.32	-0.93	-0.605	0.265
835	418.336	0.501	359948	ILMN_1671005	IRF2BP2	NM_182972.2	Homo sapiens interferon regulatory factor 2 binding protein 2 (IRF2BP2), transcript variant 1, mRNA.	0.22	-0.195	-0.41	0.375
836	419.253	0.5015	83447	ILMN_1669846	SLC25A31	NM_031291.1	Homo sapiens solute carrier family 25 (mitochondrial carrier; adenine nucleotide translocator), member 31 (SLC25A31), nuclear gene encoding mitochondrial protein, mRNA.	-0.16	0.22	0.38	-0.23
837	419.646	0.5014	4928	ILMN_1684074	NUP98	NM_016320.3	Homo sapiens nucleoporin 98kDa (NUP98), transcript variant 1, mRNA.	0.08	-0.3	-0.38	0.27
838	420.302	0.5016	57582	ILMN_1702255	KCNT1	NM_020822.1	Homo sapiens potassium channel, subfamily T, member 1 (KCNT1), mRNA.	-0.24	0.15	0.39	-0.02
839	422.142	0.5031	54869	ILMN_1681193	EPS8L1	NM_017729.3	Homo sapiens EPS8-like 1 (EPS8L1), transcript variant 2, mRNA.	-0.2	-0.09	0.11	0.035
840	422.405	0.5029		ILMN_1905310		CB052724	NISC_gl09g03.y1 NCI_CGAP_Lei2 Homo sapiens cDNA clone IMAGE:3290668 5, mRNA sequence	-0.245	0.135	0.38	-0.16
841	422.668	0.5026	727936	ILMN_2085844	GLT8D4	NM_001080393.1	Homo sapiens glycosyltransferase 8 domain containing 4 (GLT8D4), mRNA.	0.08	0.145	0.065	-0.285
842	423.458	0.5029	65260	ILMN_1757415	C1orf163	NM_023077.1	Homo sapiens chromosome 1 open reading frame 163 (C1orf163), mRNA.	0.25	-0.15	-0.39	0.215
843	423.721	0.5026	9138	ILMN_1772370	ARHGEF1	NM_004706.3	Homo sapiens Rho guanine nucleotide exchange factor (GEF) 1 (ARHGEF1), transcript variant 2, mRNA.	-0.135	0.32	0.45	-0.22
844	427.022	0.506	51200	ILMN_1784294	CPA4	NM_016352.2	Homo sapiens carboxypeptidase A4 (CPA4), mRNA.	0.125	-0.26	-0.38	-0.175
845	427.155	0.5055	9859	ILMN_2294684	CEP170	NM_014812.2	Homo sapiens centrosomal protein 170kDa (CEP170), transcript variant alpha, mRNA.	0.12	-0.26	-0.375	0.3
846	427.287	0.5051	283440	ILMN_1659959	LOC283440	XM_211040.4	PREDICTED: Homo sapiens hypothetical LOC283440 (LOC283440), mRNA.	-0.27	0.115	0.385	-0.15
847	429.274	0.5068	8836	ILMN_2195914	GGH	NM_003878.1	Homo sapiens gamma-glutamyl hydrolase (conjugase, folylpolygammaglutamyl hydrolase) (GGH), mRNA.	0.19	0.57	0.375	-0.23
848	430.07	0.5072	23211	ILMN_2087575	ZC3H4	NM_015168.1	Homo sapiens zinc finger CCCH-type containing 4 (ZC3H4), mRNA.	-1.05	-1.495	-0.445	0.095
849	430.336	0.5063	414149	ILMN_1726388	ACBD7	XM_928013.1	PREDICTED: Homo sapiens acyl-Coenzyme A binding domain containing 7 (ACBD7), mRNA.	-0.03	0.36	0.39	-0.215
850	430.336	0.5063	136288	ILMN_1790211	C7orf57	NM_001100159.1	Homo sapiens chromosome 7 open reading frame 57 (C7orf57), mRNA.	0.545	0.125	-0.425	0.585
851	431.133	0.5066	10915	ILMN_2289301	TCERG1	NM_006706.3	Homo sapiens transcription elongation regulator 1 (TCERG1), transcript variant 1, mRNA.	0.01	0.025	0.005	0.275
852	431.665	0.5066	730996	ILMN_1732278	LOC730996	XM_001128017.1	PREDICTED: Homo sapiens similar to chromosome 1 open reading frame 80 (LOC730996), mRNA.	0.125	0	-0.13	-0.12
853	433.396	0.5081	137695	ILMN_1702244	TMEM68	NM_152417.1	Homo sapiens transmembrane protein 68 (TMEM68), mRNA.	0.18	0.325	0.145	-0.265
854	434.996	0.5094	51019	ILMN_1715569	CCDC53	NM_016053.2	Homo sapiens coiled-coil domain containing 53 (CCDC53), mRNA.	0.135	0.525	0.385	-0.28
855	436.199	0.5096	651453	ILMN_1709948	LOC651453	XM_940610.1	PREDICTED: Homo sapiens similar to ribosomal protein L36 (LOC651453), mRNA.	0.09	0.52	0.43	0.005
856	436.199	0.5096	594	ILMN_2390453	BCKDHB	NM_000056.2	Homo sapiens branched chain keto acid dehydrogenase E1, beta polypeptide (maple syrup urine disease) (BCKDHB), nuclear gene encoding mitochondrial protein, transcript variant 2, mRNA.	-0.26	0.145	0.4	-0.165
858	437.001	0.5093		ILMN_1862943		BG435481	602507072F1 NIH_MGC_79 Homo sapiens cDNA clone IMAGE:4604417 5, mRNA sequence	0.26	-0.125	-0.38	0.25
859	439.011	0.5111	151647	ILMN_1658710	FAM19A4	NM_001005527.1	Homo sapiens family with sequence similarity 19 (chemokine (C-C motif)-like), member A4 (FAM19A4), transcript variant 2, mRNA.	-0.385	0.02	0.405	0.045
860	440.622	0.5124	55924	ILMN_2388955	C1orf183	NM_198926.1	Homo sapiens chromosome 1 open reading frame 183 (C1orf183), transcript variant 2, mRNA.	0.415	-0.02	-0.435	0.105
861	442.371	0.5138	10199	ILMN_1652085	MPHOSPH10	NM_005791.1	Homo sapiens M-phase phosphoprotein 10 (U3 small nucleolar ribonucleoprotein) (MPHOSPH10), mRNA.	0.35	-0.02	-0.375	0.155
862	443.718	0.5148	11249	ILMN_1677624	NXPH2	NM_007226.1	Homo sapiens neurexophilin 2 (NXPH2), mRNA.	0.06	-0.415	-0.475	0.11
863	444.933	0.5156	5521	ILMN_2360202	PPP2R2B	NM_181676.1	Homo sapiens protein phosphatase 2 (formerly 2A), regulatory subunit B, beta isoform (PPP2R2B), transcript variant 4, mRNA.	-0.58	-0.205	0.37	-0.55
864	445.338	0.5154	3382	ILMN_1814787	ICA1	NM_004968.2	Homo sapiens islet cell autoantigen 1, 69kDa (ICA1), transcript variant 2, mRNA.	-0.265	0.11	0.375	-0.275
865	447.773	0.5177	83860	ILMN_1742524	TAF3	XM_291729.7	PREDICTED: Homo sapiens TAF3 RNA polymerase II, TATA box binding protein (TBP)-associated factor, 140kDa (TAF3), mRNA.	-0.01	0.015	0.025	0.02
866	450.486	0.5202	646046	ILMN_1782533	LOC646046	XM_929006.1	PREDICTED: Homo sapiens similar to CG5700-PB (LOC646046), mRNA.	-0.015	0.245	0.26	-0.125
867	450.758	0.5199	2261	ILMN_1723123	FGFR3	NM_022965.1	Homo sapiens fibroblast growth factor receptor 3 (achondroplasia, thanatophoric dwarfism) (FGFR3), transcript variant 2, mRNA.	1.195	0.815	-0.37	0.185
868	451.03	0.5196	54558	ILMN_1775926	SPATA6	NM_019073.1	Homo sapiens spermatogenesis associated 6 (SPATA6), mRNA.	-0.315	0.085	0.405	-0.035
869	451.71	0.5198	5578	ILMN_1771800	PRKCA	NM_002737.2	Homo sapiens protein kinase C, alpha (PRKCA), mRNA.	-0.41	0.03	0.445	-0.445
870	452.527	0.5201	1124	ILMN_2292187	CHN2	NM_004067.2	Homo sapiens chimerin (chimaerin) 2 (CHN2), transcript variant 2, mRNA.	0.095	-0.15	-0.24	0.24
871	452.663	0.5197	171568	ILMN_1786024	POLR3H	NM_001018052.1	Homo sapiens polymerase (RNA) III (DNA directed) polypeptide H (22.9kD) (POLR3H), transcript variant 2, mRNA.	-0.195	-0.625	-0.43	0.21
872	452.799	0.5193	147040	ILMN_1777513	KCTD11	NM_001002914.2	Homo sapiens potassium channel tetramerisation domain containing 11 (KCTD11), mRNA.	0.05	-0.45	-0.505	0.21
873	455.254	0.5215	51208	ILMN_1662484	CLDN18	NM_001002026.2	Homo sapiens claudin 18 (CLDN18), transcript variant 2, mRNA.	0.29	-0.095	-0.385	0.285
874	456.074	0.5218		ILMN_1891121		AA877414	nx22f04.s1 NCI_CGAP_GC3 Homo sapiens cDNA clone IMAGE:1256863 3, mRNA sequence	-0.045	-0.145	-0.1	0.035
875	457.032	0.5223	84196	ILMN_2285141	USP48	NM_032236.5	Homo sapiens ubiquitin specific peptidase 48 (USP48), transcript variant 1, mRNA.	-0.32	0.075	0.39	-0.41
876	458.538	0.5234	206338	ILMN_1810159	FLJ90650	NM_173800.3	Homo sapiens laeverin (FLJ90650), mRNA.	-0.045	-0.035	0.01	0.03
878	461.147	0.5246	653778	ILMN_1707434	LOC653778	XM_929667.1	PREDICTED: Homo sapiens similar to solute carrier family 25, member 37 (LOC653778), mRNA.	-0.25	-0.255	0	-0.565
879	461.147	0.5246	5932	ILMN_1739101	RBBP8	NM_002894.2	Homo sapiens retinoblastoma binding protein 8 (RBBP8), transcript variant 1, mRNA.	-0.015	-0.205	-0.19	0.135
880	461.559	0.5245	374946	ILMN_2047460	C1orf187	NM_198545.3	Homo sapiens chromosome 1 open reading frame 187 (C1orf187), mRNA.	0.26	0.23	-0.03	0.22
881	462.66	0.5252	6874	ILMN_1737535	TAF4	NM_003185.3	Homo sapiens TAF4 RNA polymerase II, TATA box binding protein (TBP)-associated factor, 135kDa (TAF4), mRNA.	-1.6	-1.99	-0.385	-0.04
882	462.798	0.5247	375287	ILMN_1797379	RBM43	NM_198557.1	Homo sapiens RNA binding motif protein 43 (RBM43), mRNA.	0.1	0.13	0.03	-0.055
883	463.211	0.5246	642011	ILMN_1804970	LOC642011	XM_936054.1	PREDICTED: Homo sapiens similar to Beta-glucuronidase precursor (LOC642011), mRNA.	-0.005	0.025	0.03	0.045
884	463.762	0.5246	55830	ILMN_1713290	GLT8D1	NM_018446.2	Homo sapiens glycosyltransferase 8 domain containing 1 (GLT8D1), transcript variant 2, mRNA.	-0.255	0.15	0.405	-0.275
885	464.314	0.5246	4583	ILMN_2205622	MUC2	NM_002457.2	Homo sapiens mucin 2, oligomeric mucus/gel-forming (MUC2), mRNA.	0.235	-0.15	-0.38	0.185
886	465.694	0.5244	60370	ILMN_1671731	AVPI1	NM_021732.1	Homo sapiens arginine vasopressin-induced 1 (AVPI1), mRNA.	0.825	0.46	-0.37	0.215
887	465.694	0.5244	157378	ILMN_2068122	TMEM65	NM_194291.1	Homo sapiens transmembrane protein 65 (TMEM65), mRNA.	-0.02	-0.1	-0.09	-0.435
889	466.247	0.5245	55609	ILMN_2061310	ZNF280C	NM_017666.2	Homo sapiens zinc finger protein 280C (ZNF280C), mRNA.	0.105	-0.27	-0.375	0.345
890	466.938	0.5246	26000	ILMN_1668639	TBC1D10B	NM_015527.2	Homo sapiens TBC1 domain family, member 10B (TBC1D10B), mRNA.	0.17	0.25	0.075	-0.06
891	468.738	0.5255	415116	ILMN_1789781	PIM3	NM_001001852.2	Homo sapiens pim-3 oncogene (PIM3), mRNA.	0.09	0.56	0.47	-0.385
892	468.738	0.5255	26001	ILMN_1794726	RNF167	NM_015528.1	Homo sapiens ring finger protein 167 (RNF167), mRNA.	0.02	0.49	0.47	-0.18
893	469.016	0.5252	4633	ILMN_2113807	MYL2	NM_000432.2	Homo sapiens myosin, light chain 2, regulatory, cardiac, slow (MYL2), mRNA.	-0.005	0.365	0.37	0.52
894	469.293	0.5249	8270	ILMN_1708151	LAGE3	NM_006014.3	Homo sapiens L antigen family, member 3 (LAGE3), mRNA.	0.155	0.52	0.37	-0.065
895	469.57	0.5241	201780	ILMN_1673637	SLC10A4	NM_152679.2	Homo sapiens solute carrier family 10 (sodium/bile acid cotransporter family), member 4 (SLC10A4), mRNA.	0.32	-0.09	-0.405	0.04
896	469.57	0.5241	5630	ILMN_1723678	PRPH	NM_006262.3	Homo sapiens peripherin (PRPH), mRNA.	0.075	0.455	0.38	-0.395
897	469.848	0.5238	56975	ILMN_1703009	FAM20C	NM_020223.2	Homo sapiens family with sequence similarity 20, member C (FAM20C), mRNA.	-0.385	0	0.385	-0.095
898	470.542	0.524	4904	ILMN_2124769	YBX1	NM_004559.3	Homo sapiens Y box binding protein 1 (YBX1), mRNA.	-0.17	0.2	0.37	-0.06
899	470.681	0.5236	29927	ILMN_1659564	SEC61A1	NM_013336.3	Homo sapiens Sec61 alpha 1 subunit (S. cerevisiae) (SEC61A1), mRNA.	0.21	-0.16	-0.37	0.17
900	471.515	0.5233	11221	ILMN_2401873	DUSP10	NM_144729.1	Homo sapiens dual specificity phosphatase 10 (DUSP10), transcript variant 3, mRNA.	0.455	0.02	-0.435	-0.075
901	471.515	0.5233	55432	ILMN_1678919	YOD1	NM_018566.3	Homo sapiens YOD1 OTU deubiquinating enzyme 1 homolog (S. cerevisiae) (YOD1), mRNA.	0.575	0.135	-0.435	-0.06
902	471.932	0.5232	23401	ILMN_1788213	FRAT2	NM_012083.2	Homo sapiens frequently rearranged in advanced T-cell lymphomas 2 (FRAT2), mRNA.	0.235	-0.28	-0.515	-0.09
903	473.184	0.524	9448	ILMN_2375003	MAP4K4	NM_145687.2	Homo sapiens mitogen-activated protein kinase kinase kinase kinase 4 (MAP4K4), transcript variant 3, mRNA.	-0.46	-0.085	0.37	-0.605
904	473.463	0.5237	146517	ILMN_1764186	LOC146517	XM_928464.1	PREDICTED: Homo sapiens hypothetical protein LOC146517 (LOC146517), mRNA.	-0.295	-0.66	-0.37	-0.045
905	473.881	0.5236	541611	ILMN_1696289	HSP90AB6P	NM_001014441.1	Homo sapiens heat shock protein 90kDa alpha (cytosolic), class B member 6 (pseudogene) (HSP90AB6P), mRNA.	0.045	0.035	-0.005	0.02
906	475.136	0.5244		ILMN_1856706		BC038196	Homo sapiens, clone IMAGE:3919376, mRNA	0.315	-0.065	-0.38	0.28
907	475.554	0.5243	84085	ILMN_1700232	FBXO30	NM_032145.4	Homo sapiens F-box protein 30 (FBXO30), mRNA.	0.14	-0.295	-0.435	-0.185
909	477.511	0.5253		ILMN_1836218		AK023178	Homo sapiens cDNA FLJ13116 fis, clone NT2RP3002659	-0.22	-0.255	-0.04	0.095
910	477.931	0.5246	644662	ILMN_1680590	LOC644662	XM_933903.2	PREDICTED: Homo sapiens hypothetical LOC644662, transcript variant 2 (LOC644662), mRNA.	0	0.04	0.045	0.06
911	477.931	0.5246	647353	ILMN_1795718	LOC647353	XM_936423.1	PREDICTED: Homo sapiens similar to T-cell receptor beta chain V region CTL-L17 precursor (LOC647353), mRNA.	-0.28	0.125	0.405	-0.225
912	478.211	0.5244	6235	ILMN_2298818	RPS29	NM_001030001.1	Homo sapiens ribosomal protein S29 (RPS29), transcript variant 2, mRNA.	0.66	1.065	0.405	-0.355
913	479.892	0.5256		ILMN_1819854		CR624627	full-length cDNA clone CS0DA009YB08 of Neuroblastoma of Homo sapiens (human)	0.21	-0.155	-0.37	-0.11
914	480.032	0.5252	368	ILMN_1725414	ABCC6	NM_001171.3	Homo sapiens ATP-binding cassette, sub-family C (CFTR/MRP), member 6 (ABCC6), transcript variant 1, mRNA.	-0.05	0.02	0.07	0.055
915	480.313	0.5249	79664	ILMN_1718830	NARG2	NM_024611.4	Homo sapiens NMDA receptor regulated 2 (NARG2), transcript variant 1, mRNA.	0.115	0.48	0.37	0.25
916	481.014	0.5251	26338	ILMN_1708583	OR5L2	NM_001004739.1	Homo sapiens olfactory receptor, family 5, subfamily L, member 2 (OR5L2), mRNA.	0.185	-0.185	-0.37	0.185
917	481.295	0.5249	729826	ILMN_1750299	LOC729826	XM_001131447.1	PREDICTED: Homo sapiens hypothetical protein LOC729826 (LOC729826), mRNA.	-0.185	-0.555	-0.37	0.535
918	481.576	0.5246	8444	ILMN_2400322	DYRK3	NM_003582.2	Homo sapiens dual-specificity tyrosine-(Y)-phosphorylation regulated kinase 3 (DYRK3), transcript variant 1, mRNA.	0.825	0.455	-0.37	0.16
919	482.138	0.5246	81876	ILMN_1664030	RAB1B	NM_030981.2	Homo sapiens RAB1B, member RAS oncogene family (RAB1B), mRNA.	0.015	0.385	0.37	-0.225
920	483.967	0.5261	7358	ILMN_1729563	UGDH	NM_003359.2	Homo sapiens UDP-glucose dehydrogenase (UGDH), mRNA.	0.395	0.445	0.055	-0.39
921	484.39	0.5259	201931	ILMN_2189859	FLJ38482	NM_152681.1	Homo sapiens hypothetical protein FLJ38482 (FLJ38482), mRNA.	0.255	-0.15	-0.405	-0.065
922	484.954	0.526	5257	ILMN_1652412	PHKB	NM_001031835.1	Homo sapiens phosphorylase kinase, beta (PHKB), transcript variant 2, mRNA.	0.24	-0.175	-0.415	0.265
923	486.788	0.5268	9701	ILMN_1655306	SAPS2	XM_946088.1	PREDICTED: Homo sapiens SAPS domain family, member 2, transcript variant 4 (SAPS2), mRNA.	0.145	0.105	-0.035	-0.015
924	486.788	0.5268	23394	ILMN_1657993	ADNP	NM_181442.1	Homo sapiens activity-dependent neuroprotector homeobox (ADNP), transcript variant 2, mRNA.	-0.57	-0.965	-0.4	-0.04
926	487.353	0.5263	7707	ILMN_2143822	ZNF148	NM_021964.1	Homo sapiens zinc finger protein 148 (ZNF148), mRNA.	-0.885	-1.31	-0.43	0.2
927	488.202	0.5261	817	ILMN_1658818	CAMK2D	NM_001221.2	Homo sapiens calcium/calmodulin-dependent protein kinase (CaM kinase) II delta (CAMK2D), transcript variant 3, mRNA.	-0.225	-0.26	-0.03	0.04
928	488.202	0.5261	7156	ILMN_2072973	TOP3A	NM_004618.3	Homo sapiens topoisomerase (DNA) III alpha (TOP3A), mRNA.	0.18	-0.205	-0.385	0.225
929	488.343	0.5245	64403	ILMN_1693928	CDH24	NM_022478.2	Homo sapiens cadherin-like 24 (CDH24), transcript variant 1, mRNA.	0.195	0.59	0.395	-0.115
930	488.343	0.5245		ILMN_1859247		AA668566	ac44e07.s1 Stratagene hNT neuron (937233) Homo sapiens cDNA clone IMAGE:859332 3, mRNA sequence	0.005	0.035	0.04	-0.21
931	488.343	0.5245	123169	ILMN_1804451	LEO1	NM_138792.2	Homo sapiens Leo1, Paf1/RNA polymerase II complex component, homolog (S. cerevisiae) (LEO1), mRNA.	-0.065	-0.56	-0.495	0.08
932	489.476	0.5252	378925	ILMN_1763184	RNF148	NM_198085.1	Homo sapiens ring finger protein 148 (RNF148), mRNA.	0.045	0.035	-0.01	0.05
933	490.184	0.5254	28977	ILMN_2356890	MRPL42	NM_172177.1	Homo sapiens mitochondrial ribosomal protein L42 (MRPL42), nuclear gene encoding mitochondrial protein, transcript variant 2, mRNA.	-0.105	-0.14	-0.03	-0.17
934	491.318	0.526	83538	ILMN_1710303	TTC25	NM_031421.2	Homo sapiens tetratricopeptide repeat domain 25 (TTC25), mRNA.	-0.49	-0.12	0.37	-0.415
935	493.165	0.5274		ILMN_1900190		XM_379086	PREDICTED: Homo sapiens hypothetical protein LOC285045 (LOC285045), mRNA	-0.015	0.125	0.145	-0.135
936	493.591	0.5273	348013	ILMN_2343273	FAM70B	NM_182614.2	Homo sapiens family with sequence similarity 70, member B (FAM70B), mRNA.	-0.06	0.32	0.375	-0.115
937	495.015	0.5283		ILMN_1883347		CR738035	CR738035 Soares_NFL_T_GBC_S1 Homo sapiens cDNA clone IMAGp971D1465 ; IMAGE:1581276 5, mRNA sequence	-0.04	0.02	0.06	-0.01
938	496.44	0.5287	23224	ILMN_2391419	SYNE2	NM_015180.4	Homo sapiens spectrin repeat containing, nuclear envelope 2 (SYNE2), transcript variant 1, mRNA.	0.33	0.705	0.375	0.19
939	496.44	0.5287	10445	ILMN_1713147	MCRS1	NM_006337.3	Homo sapiens microspherule protein 1 (MCRS1), transcript variant 1, mRNA.	0.065	-0.365	-0.435	0.08
940	498.01	0.5298	1479	ILMN_1808779	CSTF3	NM_001326.2	Homo sapiens cleavage stimulation factor, 3 pre-RNA, subunit 3, 77kDa (CSTF3), transcript variant 1, mRNA.	0.045	-0.32	-0.365	0
941	498.296	0.5295	376940	ILMN_1660852	ZC3H6	NM_198581.2	Homo sapiens zinc finger CCCH-type containing 6 (ZC3H6), mRNA.	0.07	0.485	0.415	-0.28
942	498.582	0.5293	652274	ILMN_1677353	LOC652274	XM_941687.1	PREDICTED: Homo sapiens similar to ras homolog gene family, member Q (LOC652274), mRNA.	0.055	0.085	0.03	-0.065
943	499.44	0.5291	90488	ILMN_1804611	C12orf23	NM_152261.1	Homo sapiens chromosome 12 open reading frame 23 (C12orf23), mRNA.	0.295	0.41	0.11	-0.565
944	499.44	0.5291		ILMN_1846621		BM728728	UI-E-EO1-aiv-c-02-0-UI.r1 UI-E-EO1 Homo sapiens cDNA clone UI-E-EO1-aiv-c-02-0-UI 5, mRNA sequence	-0.24	0.155	0.39	-0.77
946	499.583	0.5281	151636	ILMN_1784380	DTX3L	NM_138287.2	Homo sapiens deltex 3-like (Drosophila) (DTX3L), mRNA.	-0.21	-0.075	0.135	-0.085
948	500.585	0.528	643906	ILMN_1671819	LOC643906	XM_927171.1	PREDICTED: Homo sapiens similar to 60S ribosomal protein L7 (LOC643906), mRNA.	0.275	-0.095	-0.37	0.28
949	501.301	0.5282	8771	ILMN_2331231	TNFRSF6B	NM_032945.2	Homo sapiens tumor necrosis factor receptor superfamily, member 6b, decoy (TNFRSF6B), transcript variant M68C, mRNA.	-0.085	0.29	0.375	0.22
950	502.449	0.5289	54788	ILMN_1789424	DNAJB12	XM_944536.1	PREDICTED: Homo sapiens DnaJ (Hsp40) homolog, subfamily B, member 12, transcript variant 2 (DNAJB12), mRNA.	0.17	-0.195	-0.365	0.2
951	502.879	0.5288	11216	ILMN_1718808	AKAP10	NM_007202.2	Homo sapiens A kinase (PRKA) anchor protein 10 (AKAP10), nuclear gene encoding mitochondrial protein, mRNA.	-0.295	-0.66	-0.365	-0.055
952	508.06	0.5337	25975	ILMN_1716309	EGFL6	NM_015507.2	Homo sapiens EGF-like-domain, multiple 6 (EGFL6), mRNA.	0.265	-0.115	-0.38	0.145
953	508.927	0.534	644656	ILMN_1713982	LOC644656	XM_927762.1	PREDICTED: Homo sapiens hypothetical protein LOC644656 (LOC644656), mRNA.	-0.035	-0.055	-0.02	0.1
954	509.649	0.5342	283417	ILMN_1801853	DPY19L2	NM_173812.4	Homo sapiens dpy-19-like 2 (C. elegans) (DPY19L2), mRNA.	0.39	0.345	-0.045	0.48
955	510.227	0.5343	140730	ILMN_1746031	RIMS4	NM_182970.2	Homo sapiens regulating synaptic membrane exocytosis 4 (RIMS4), mRNA.	0.325	0.14	-0.185	0.395
956	510.806	0.5343	3176	ILMN_1790881	HNMT	NM_001024074.1	Homo sapiens histamine N-methyltransferase (HNMT), transcript variant 2, mRNA.	-0.08	0.285	0.365	0.15
957	511.24	0.5342	78992	ILMN_1675106	YIPF2	NM_024029.3	Homo sapiens Yip1 domain family, member 2 (YIPF2), mRNA.	-0.22	0.165	0.39	-0.235
958	512.543	0.535	442582	ILMN_1663173	LOC442582	NM_001025202.1	Homo sapiens STAG3-like (LOC442582), mRNA.	0.02	-0.06	-0.08	0.11
959	513.124	0.5339	619189	ILMN_1704512	SERINC4	NM_001033517.1	Homo sapiens serine incorporator 4 (SERINC4), mRNA.	-0.175	0.19	0.37	-0.14
960	513.124	0.5339	5176	ILMN_2141482	SERPINF1	NM_002615.4	Homo sapiens serpin peptidase inhibitor, clade F (alpha-2 antiplasmin, pigment epithelium derived factor), member 1 (SERPINF1), mRNA.	0.245	0.26	0.015	-0.1
961	513.124	0.5339	10785	ILMN_1793302	WDR4	NM_018669.4	Homo sapiens WD repeat domain 4 (WDR4), transcript variant 1, mRNA.	-0.275	-0.72	-0.445	0.56
962	513.849	0.5341	651575	ILMN_1709287	LOC651575	XM_940750.1	PREDICTED: Homo sapiens similar to DALR anticodon binding domain containing 3 isoform 1 (LOC651575), mRNA.	0.185	0.55	0.365	-0.4
963	514.139	0.5339	7884	ILMN_1753353	SLBP	NM_006527.2	Homo sapiens stem-loop binding protein (SLBP), mRNA.	0.365	-0.035	-0.4	0.15
964	514.284	0.5335	4170	ILMN_1803988	MCL1	NM_021960.3	Homo sapiens myeloid cell leukemia sequence 1 (BCL2-related) (MCL1), transcript variant 1, mRNA.	0.06	-0.115	-0.17	-0.145
965	514.865	0.5335	53335	ILMN_2342271	BCL11A	NM_138553.1	Homo sapiens B-cell CLL/lymphoma 11A (zinc finger protein) (BCL11A), transcript variant 5, mRNA.	-0.405	-0.465	-0.055	0.19
966	515.01	0.5331		ILMN_1850990		CA430298	UI-H-FL1-bfy-i-15-0-UI.s1 NCI_CGAP_FL1 Homo sapiens cDNA clone UI-H-FL1-bfy-i-15-0-UI 3, mRNA sequence	-0.005	-0.025	-0.02	0.005
967	515.156	0.5322	1998	ILMN_1691559	ELF2	NM_006874.2	Homo sapiens E74-like factor 2 (ets domain transcription factor) (ELF2), transcript variant 2, mRNA.	-0.635	-1	-0.365	-0.215
968	515.156	0.5322		ILMN_1831321		AA058555	zf56f08.s1 Soares retina N2b4HR Homo sapiens cDNA clone IMAGE:380967 3, mRNA sequence	0.035	0.07	0.035	0.025
969	515.882	0.5318	5339	ILMN_1717780	PLEC1	NM_201383.1	Homo sapiens plectin 1, intermediate filament binding protein 500kDa (PLEC1), transcript variant 10, mRNA.	-0.1	-0.105	-0.005	-0.03
970	515.882	0.5318	113675	ILMN_1750674	SDSL	NM_138432.2	Homo sapiens serine dehydratase-like (SDSL), mRNA.	-0.1	0.325	0.425	-0.57
971	516.61	0.532	652097	ILMN_1719782	LOC652097	XM_941428.1	PREDICTED: Homo sapiens hypothetical protein LOC652097 (LOC652097), mRNA.	0.165	0.565	0.4	0.075
972	519.378	0.5343	1539	ILMN_1661903	CYLC2	NM_001340.2	Homo sapiens cylicin, basic protein of sperm head cytoskeleton 2 (CYLC2), mRNA.	0.195	-0.175	-0.36	0.26
973	520.984	0.5354	10578	ILMN_2256295	GNLY	NM_012483.1	Homo sapiens granulysin (GNLY), transcript variant 519, mRNA.	0.23	-0.335	-0.565	0.085
974	521.276	0.5352		ILMN_1860010		BU733692	UI-E-CK1-aga-k-24-0-UI.s1 UI-E-CK1 Homo sapiens cDNA clone UI-E-CK1-aga-k-24-0-UI 3, mRNA sequence	0.23	-0.14	-0.37	0.205
975	521.861	0.5352	51035	ILMN_1812769	UBXN1	NM_015853.3	Homo sapiens UBX domain protein 1 (UBXN1), mRNA.	-0.115	0.26	0.37	-0.425
976	522.885	0.5357	9810	ILMN_1754669	RNF40	NM_194352.1	Homo sapiens ring finger protein 40 (RNF40), transcript variant 2, mRNA.	-0.06	0.075	0.125	-0.05
977	524.35	0.5367	1819	ILMN_1810531	DRG2	NM_001388.3	Homo sapiens developmentally regulated GTP binding protein 2 (DRG2), mRNA.	-0.075	0.295	0.37	-0.05
978	524.79	0.5366	64430	ILMN_1680781	C14orf135	NM_022495.5	Homo sapiens chromosome 14 open reading frame 135 (C14orf135), mRNA.	-0.47	-0.895	-0.425	0.13
979	525.964	0.5367	114908	ILMN_1724139	TMEM123	NM_052932.2	Homo sapiens transmembrane protein 123 (TMEM123), mRNA.	0.03	-0.035	-0.065	-0.35
980	525.964	0.5367	8834	ILMN_2175265	TMEM11	NM_003876.1	Homo sapiens transmembrane protein 11 (TMEM11), mRNA.	-0.175	-0.145	0.025	0.19
981	528.021	0.5382		ILMN_1907102		CD722838	oj14f12.y1 Human lacrimal gland, unamplified: oj Homo sapiens cDNA clone oj14f12 5, mRNA sequence	-0.19	0.175	0.365	-0.245
982	528.757	0.5384	652547	ILMN_1792752	LOC652547	XM_942040.1	PREDICTED: Homo sapiens similar to protein tyrosine phosphatase, non-receptor type 20 (LOC652547), mRNA.	0	0.11	0.105	0.025
983	529.199	0.5384	64924	ILMN_1664153	SLC30A5	NM_022902.2	Homo sapiens solute carrier family 30 (zinc transporter), member 5 (SLC30A5), transcript variant 1, mRNA.	0.295	-0.155	-0.45	0.27
984	531.115	0.5398	10468	ILMN_1712896	FST	NM_006350.2	Homo sapiens follistatin (FST), transcript variant FST317, mRNA.	0.45	0.07	-0.38	0.18
985	532.591	0.5407	8886	ILMN_1756220	DDX18	NM_006773.3	Homo sapiens DEAD (Asp-Glu-Ala-Asp) box polypeptide 18 (DDX18), mRNA.	-0.2	-0.58	-0.385	0.155
986	535.846	0.5435	642083	ILMN_1680772	LOC642083	XM_942728.1	PREDICTED: Homo sapiens hypothetical protein LOC642083 (LOC642083), mRNA.	-0.085	-0.13	-0.045	0.175
987	536.439	0.5435	171017	ILMN_1764891	ZNF384	NM_133476.3	Homo sapiens zinc finger protein 384 (ZNF384), transcript variant 2, mRNA.	0.14	0.195	0.05	0.055
988	536.736	0.5433	23764	ILMN_1700413	MAFF	NM_012323.2	Homo sapiens v-maf musculoaponeurotic fibrosarcoma oncogene homolog F (avian) (MAFF), transcript variant 1, mRNA.	0.175	0.015	-0.16	-0.06
989	537.033	0.543		ILMN_1914859		AA868592	ak49c02.s1 Soares_testis_NHT Homo sapiens cDNA clone IMAGE:1409282 3, mRNA sequence	0.07	-0.05	-0.11	0.07
990	537.923	0.5434	140883	ILMN_1654697	ZNF280B	NM_080764.2	Homo sapiens zinc finger protein 280B (ZNF280B), mRNA.	0.365	-0.035	-0.4	0.21
991	538.22	0.5431	23546	ILMN_1726924	SYNGR4	NM_012451.2	Homo sapiens synaptogyrin 4 (SYNGR4), mRNA.	-0.035	0.385	0.42	-0.67
992	538.369	0.5427	26468	ILMN_1715189	LHX6	NM_199160.2	Homo sapiens LIM homeobox 6 (LHX6), transcript variant 2, mRNA.	0.465	0.065	-0.4	0.185
993	538.517	0.5423	440465	ILMN_1758642	FLJ90757	XR_017883.1	PREDICTED: Homo sapiens hypothetical protein LOC440465 (FLJ90757), misc RNA.	0.095	-0.285	-0.375	0.1
994	540.301	0.5436	343173	ILMN_1735906	OR2T3	NM_001005495.1	Homo sapiens olfactory receptor, family 2, subfamily T, member 3 (OR2T3), mRNA.	0.055	0.015	-0.035	0.045
995	542.237	0.545	650832	ILMN_1783156	LOC650832	XM_939919.2	PREDICTED: Homo sapiens similar to mitogen-activated protein kinase kinase 3 isoform A (LOC650832), mRNA.	0.355	-0.05	-0.405	0.395
996	542.685	0.5449	388789	ILMN_1803953	LOC388789	XM_939954.2	PREDICTED: Homo sapiens hypothetical gene supported by AF147354 (LOC388789), mRNA.	-0.105	0.27	0.375	-0.23
997	543.281	0.5449	51179	ILMN_1767474	HAO2	NM_016527.2	Homo sapiens hydroxyacid oxidase 2 (long chain) (HAO2), transcript variant 1, mRNA.	0.14	-0.225	-0.37	0.21
1001	547.168	0.5466	150763	ILMN_1721765	LOC150763	NM_207328.1	Homo sapiens hypothetical protein LOC150763 (LOC150763), mRNA.	-0.02	0.015	0.035	0.03
1002	547.767	0.5467	55039	ILMN_1809944	TRMT12	NM_017956.2	Homo sapiens tRNA methyltransferase 12 homolog (S. cerevisiae) (TRMT12), mRNA.	-0.215	-0.59	-0.37	0.225
1003	548.666	0.547	645974	ILMN_1688113	LOC645974	XM_928939.1	PREDICTED: Homo sapiens similar to poly(A) binding protein, cytoplasmic 1 (LOC645974), mRNA.	0.255	-0.11	-0.36	0.285
1004	549.116	0.5469	5127	ILMN_1714569	PCTK1	NM_006201.3	Homo sapiens PCTAIRE protein kinase 1 (PCTK1), transcript variant 1, mRNA.	0.115	0.035	-0.08	0.02
1005	549.866	0.5471	84316	ILMN_1691131	LSMD1	NM_032356.3	Homo sapiens LSM domain containing 1 (LSMD1), mRNA.	0.03	0.445	0.42	-0.075
1006	550.317	0.547	51385	ILMN_1654612	ZNF589	NM_016089.2	Homo sapiens zinc finger protein 589 (ZNF589), mRNA.	0.365	-0.2	-0.56	0.325
1007	551.669	0.5478		ILMN_1910948		BX538057	Homo sapiens mRNA; cDNA DKFZp686J1595 (from clone DKFZp686J1595)	0.255	0.3	0.045	0.01
1008	551.82	0.5469	90249	ILMN_1712913	UNC5A	NM_133369.2	Homo sapiens unc-5 homolog A (C. elegans) (UNC5A), mRNA.	0.055	0.42	0.365	-0.185
1009	551.82	0.5469	9334	ILMN_1685824	B4GALT5	NM_004776.2	Homo sapiens UDP-Gal:betaGlcNAc beta 1,4- galactosyltransferase, polypeptide 5 (B4GALT5), mRNA.	-1.02	-1.38	-0.36	0.03
1010	553.475	0.548	54407	ILMN_1651799	SLC38A2	NM_018976.3	Homo sapiens solute carrier family 38, member 2 (SLC38A2), mRNA.	0.03	-0.335	-0.365	-0.275
1011	554.229	0.5482	79152	ILMN_1791531	FA2H	NM_024306.2	Homo sapiens fatty acid 2-hydroxylase (FA2H), mRNA.	-0.155	-0.16	-0.005	0.02
1012	554.831	0.5483	81929	ILMN_2381138	SEH1L	NM_001013437.1	Homo sapiens SEH1-like (S. cerevisiae) (SEH1L), transcript variant 1, mRNA.	-0.215	-0.57	-0.36	0.48
1013	555.284	0.5482	84282	ILMN_2407529	RNF135	NM_197939.1	Homo sapiens ring finger protein 135 (RNF135), transcript variant 2, mRNA.	-0.005	-0.08	-0.075	-0.095
1015	558.608	0.5504	29780	ILMN_1676173	PARVB	NM_013327.3	Homo sapiens parvin, beta (PARVB), transcript variant 2, mRNA.	-0.085	-0.085	0	-0.015
1016	560.425	0.5516	9459	ILMN_1803423	ARHGEF6	NM_004840.2	Homo sapiens Rac/Cdc42 guanine nucleotide exchange factor (GEF) 6 (ARHGEF6), mRNA.	-0.155	0.205	0.36	-0.43
1017	564.676	0.5552	1656	ILMN_1777340	DDX6	NM_004397.3	Homo sapiens DEAD (Asp-Glu-Ala-Asp) box polypeptide 6 (DDX6), mRNA.	-0.17	-0.555	-0.39	0.19
1018	565.741	0.5557	79230	ILMN_1719163	ZNF557	NM_001044388.1	Homo sapiens zinc finger protein 557 (ZNF557), transcript variant 3, mRNA.	0.03	-0.01	-0.04	-0.01
1019	565.894	0.5553	1070	ILMN_2224031	CETN3	NM_004365.2	Homo sapiens centrin, EF-hand protein, 3 (CDC31 homolog, yeast) (CETN3), mRNA.	-0.28	0.1	0.38	-0.06
1020	566.808	0.5557	9892	ILMN_1733648	SNAP91	NM_014841.1	Homo sapiens synaptosomal-associated protein, 91kDa homolog (mouse) (SNAP91), mRNA.	-0.405	-0.045	0.36	-0.565
1022	570.93	0.5586	154043	ILMN_1748844	CNKSR3	NM_173515.2	Homo sapiens CNKSR family member 3 (CNKSR3), mRNA.	-0.45	-0.855	-0.41	0.045
1023	571.389	0.5585	23432	ILMN_1773940	GPR161	NM_007369.2	Homo sapiens G protein-coupled receptor 161 (GPR161), transcript variant 1, mRNA.	0.19	0.19	0	-0.205
1024	571.695	0.5583	23451	ILMN_1674780	SF3B1	NM_012433.2	Homo sapiens splicing factor 3b, subunit 1, 155kDa (SF3B1), transcript variant 1, mRNA.	-0.185	-0.65	-0.465	-0.005
1025	572.155	0.5582		ILMN_1816780		BQ027652	UI-H-CO0-aqz-e-10-0-UI.s1 NCI_CGAP_Sub9 Homo sapiens cDNA clone IMAGE:3105858 3, mRNA sequence	0.105	0.185	0.085	-0.09
1026	572.308	0.5573	23518	ILMN_2052383	R3HDM1	NM_015361.2	Homo sapiens R3H domain containing 1 (R3HDM1), mRNA.	-0.315	0.05	0.355	-0.095
1027	572.308	0.5573	648130	ILMN_1771000	LOC648130	XM_937184.1	PREDICTED: Homo sapiens similar to actin-related protein 3-beta (LOC648130), mRNA.	-0.035	0.01	0.045	0.08
1028	574.454	0.5583	2212	ILMN_1810687	FCGR2A	XM_001129584.1	PREDICTED: Homo sapiens Fc fragment of IgG, low affinity IIa, receptor (CD32) (FCGR2A), mRNA.	-0.04	-0.03	0.01	-0.02
1029	574.454	0.5583	401876	ILMN_1667785	LOC401876	XM_497534.1	PREDICTED: Homo sapiens similar to 40S ribosomal protein S16 (LOC401876), mRNA.	0.17	-0.24	-0.41	0.165
1030	574.761	0.558	901	ILMN_2228732	CCNG2	NM_004354.1	Homo sapiens cyclin G2 (CCNG2), mRNA.	0.05	0.415	0.36	-0.775
1031	575.836	0.5585	28234	ILMN_1687319	SLCO1B3	NM_019844.2	Homo sapiens solute carrier organic anion transporter family, member 1B3 (SLCO1B3), mRNA.	0.185	0.09	-0.095	0.55
1032	578.758	0.5608	51348	ILMN_1685521	KLRF1	NM_016523.1	Homo sapiens killer cell lectin-like receptor subfamily F, member 1 (KLRF1), mRNA.	-0.07	0.305	0.375	-0.11
1033	579.22	0.5607	124540	ILMN_2302075	MSI2	NM_138962.2	Homo sapiens musashi homolog 2 (Drosophila) (MSI2), transcript variant 1, mRNA.	-0.57	-0.205	0.365	0.37
1034	579.374	0.5603	79068	ILMN_2288070	FTO	NM_001080432.1	Homo sapiens fat mass and obesity associated (FTO), mRNA.	-0.42	-0.055	0.365	0.02
1035	580.145	0.5605	3985	ILMN_2367671	LIMK2	NM_016733.2	Homo sapiens LIM domain kinase 2 (LIMK2), transcript variant 2b, mRNA.	-0.445	-0.485	-0.035	0.055
1036	580.608	0.5604	5521	ILMN_1751398	PPP2R2B	NM_181674.1	Homo sapiens protein phosphatase 2 (formerly 2A), regulatory subunit B, beta isoform (PPP2R2B), transcript variant 2, mRNA.	-0.06	-0.085	-0.02	-0.045
1037	581.379	0.5596	25895	ILMN_1680231	FAM119B	NM_206914.1	Homo sapiens family with sequence similarity 119, member B (FAM119B), transcript variant 2, mRNA.	0.105	0.155	0.04	-0.075
1038	581.379	0.5596		ILMN_1870311		BU740608	UI-E-EJ0-aif-j-18-0-UI.s1 UI-E-EJ0 Homo sapiens cDNA clone UI-E-EJ0-aif-j-18-0-UI 3, mRNA sequence	-0.035	-0.065	-0.03	0.04
1039	581.379	0.5596	6386	ILMN_2363591	SDCBP	NM_001007067.1	Homo sapiens syndecan binding protein (syntenin) (SDCBP), transcript variant 2, mRNA.	0.47	0.505	0.035	-0.1
1042	583.078	0.5596	7206	ILMN_1776125	TRK1	NR_001449.1	Homo sapiens tRNA lysine 1 (TRK1) on chromosome 17.	0.39	0.85	0.46	-0.06
1043	584.006	0.5599	6305	ILMN_1703246	SBF1	NM_002972.1	Homo sapiens SET binding factor 1 (SBF1), transcript variant 1, mRNA.	0.41	0.015	-0.395	0.495
1044	584.316	0.5597	652437	ILMN_1790099	LOC652437	XM_941880.1	PREDICTED: Homo sapiens similar to Zona pellucida sperm-binding protein 3 precursor (Zona pellucida glycoprotein ZP3) (Zona pellucida protein C) (Sperm receptor) (ZP3A/ZP3B) (LOC652437), mRNA.	0.075	0.05	-0.03	0.075
1045	587.57	0.5623	730820	ILMN_1719344	LOC730820	XM_001127763.1	PREDICTED: Homo sapiens similar to nuclear receptor binding factor 2 (LOC730820), mRNA.	0.365	0	-0.37	0.25
1046	588.191	0.5623	729269	ILMN_1651811	LOC729269	XM_001129806.1	PREDICTED: Homo sapiens similar to Protein MICAL-3 (LOC729269), mRNA.	0.125	-0.26	-0.385	0.195
1047	590.055	0.5636	54058	ILMN_1763401	C21orf58	NM_058180.3	Homo sapiens chromosome 21 open reading frame 58 (C21orf58), transcript variant 1, mRNA.	-0.085	0.285	0.375	-0.14
1048	590.366	0.5633	10388	ILMN_2095704	SYCP2	NM_014258.2	Homo sapiens synaptonemal complex protein 2 (SYCP2), mRNA.	0.065	0.105	0.04	-0.025
1050	593.637	0.5654	255326	ILMN_1721102	LOC255326	XM_927253.1	PREDICTED: Homo sapiens hypothetical protein LOC255326 (LOC255326), mRNA.	0.055	-0.065	-0.125	0.045
1051	594.261	0.5654	23589	ILMN_1809477	CARHSP1	NM_001042476.1	Homo sapiens calcium regulated heat stable protein 1, 24kDa (CARHSP1), transcript variant 2, mRNA.	-0.165	-0.06	0.105	0.29
1052	594.885	0.5655	9728	ILMN_1784333	KIAA0256	NM_014701.2	Homo sapiens KIAA0256 gene product (KIAA0256), mRNA.	-0.415	-0.79	-0.375	-0.05
1053	595.198	0.5652	4170	ILMN_1756806	MCL1	NM_021960.3	Homo sapiens myeloid cell leukemia sequence 1 (BCL2-related) (MCL1), transcript variant 1, mRNA.	0.015	-0.57	-0.58	0.33
1054	595.354	0.5649	7473	ILMN_1803593	WNT3	NM_030753.3	Homo sapiens wingless-type MMTV integration site family, member 3 (WNT3), mRNA.	0.87	0.485	-0.385	0.135
1055	598.169	0.567	163882	ILMN_1670263	C1orf71	NM_152609.1	Homo sapiens chromosome 1 open reading frame 71 (C1orf71), mRNA.	-0.63	-0.99	-0.355	0.245
1056	598.639	0.5669	8321	ILMN_2222065	FZD1	NM_003505.1	Homo sapiens frizzled homolog 1 (Drosophila) (FZD1), mRNA.	0.79	0.395	-0.39	0.035
1057	599.422	0.5671	60684	ILMN_1666827	C4orf41	NM_021942.4	Homo sapiens chromosome 4 open reading frame 41 (C4orf41), transcript variant 1, mRNA.	0.07	-0.025	-0.095	0.21
1059	599.893	0.5665	56165	ILMN_2175094	TDRD1	NM_198795.1	Homo sapiens tudor domain containing 1 (TDRD1), mRNA.	-0.055	-0.48	-0.425	0.255
1060	600.049	0.5661	51024	ILMN_1658351	FIS1	NM_016068.2	Homo sapiens fission 1 (mitochondrial outer membrane) homolog (S. cerevisiae) (FIS1), nuclear gene encoding mitochondrial protein, mRNA.	0.255	0.61	0.355	-0.145
1061	601.304	0.5667	26747	ILMN_2166686	NUFIP1	NM_012345.1	Homo sapiens nuclear fragile X mental retardation protein interacting protein 1 (NUFIP1), mRNA.	-0.44	-0.085	0.355	-0.31
1062	601.775	0.5666	642009	ILMN_1678159	LOC642009	XM_936049.1	PREDICTED: Homo sapiens similar to Baculoviral IAP repeat-containing protein 1 (Neuronal apoptosis inhibitory protein) (LOC642009), mRNA.	0.045	0.01	-0.035	0.09
1064	603.347	0.5671	64651	ILMN_1703123	AXUD1	NM_033027.2	Homo sapiens AXIN1 up-regulated 1 (AXUD1), mRNA.	0.495	0.095	-0.4	0.31
1065	603.661	0.5668	867	ILMN_1716080	CBL	NM_005188.2	Homo sapiens Cas-Br-M (murine) ecotropic retroviral transforming sequence (CBL), mRNA.	-0.435	-0.085	0.355	0.04
1066	605.393	0.5679	10257	ILMN_1788457	ABCC4	NM_005845.2	Homo sapiens ATP-binding cassette, sub-family C (CFTR/MRP), member 4 (ABCC4), mRNA.	-0.575	-0.21	0.365	0.02
1067	605.708	0.5671	90576	ILMN_1659265	HIT-40	XM_939522.2	PREDICTED: Homo sapiens zinc finger protein HIT-40, transcript variant 3 (HIT-40), mRNA.	0.26	-0.1	-0.36	0.205
1068	605.708	0.5671	645580	ILMN_1769571	FLJ37453	XM_001134344.1	PREDICTED: Homo sapiens hypothetical protein LOC645580 (FLJ37453), mRNA.	-0.205	-0.56	-0.355	0.175
1069	606.338	0.5672	6670	ILMN_1756942	SP3	NM_001017371.3	Homo sapiens Sp3 transcription factor (SP3), transcript variant 2, mRNA.	-0.11	-0.495	-0.38	0.005
1070	606.496	0.5668	245938	ILMN_1706077	DEFB125	NM_153325.2	Homo sapiens defensin, beta 125 (DEFB125), mRNA.	0.305	-0.05	-0.36	0.185
1071	611.551	0.571	9439	ILMN_1690999	MED23	NM_004830.2	Homo sapiens mediator complex subunit 23 (MED23), transcript variant 1, mRNA.	0.125	-0.265	-0.385	0.055
1072	613.928	0.5727	79753	ILMN_1651278	SNIP1	NM_024700.2	Homo sapiens Smad nuclear interacting protein 1 (SNIP1), mRNA.	-0.185	-0.545	-0.36	0.13
1073	614.087	0.5723	652271	ILMN_1681360	LOC652271	XM_941686.2	PREDICTED: Homo sapiens similar to N-acylsphingosine amidohydrolase 2 (LOC652271), mRNA.	-0.11	-0.47	-0.365	0.47
1075	615.515	0.5726	57761	ILMN_1787815	TRIB3	NM_021158.3	Homo sapiens tribbles homolog 3 (Drosophila) (TRIB3), mRNA.	0.22	-0.15	-0.37	0.335
1076	619.014	0.5748	23509	ILMN_2247360	POFUT1	NM_172236.1	Homo sapiens protein O-fucosyltransferase 1 (POFUT1), transcript variant 2, mRNA.	0.08	0.075	-0.005	0.035
1077	619.014	0.5748	4794	ILMN_1717313	NFKBIE	NM_004556.2	Homo sapiens nuclear factor of kappa light polypeptide gene enhancer in B-cells inhibitor, epsilon (NFKBIE), mRNA.	0.03	-0.4	-0.43	0.21
1078	620.289	0.5754	91147	ILMN_2054053	TMEM67	NM_153704.3	Homo sapiens transmembrane protein 67 (TMEM67), mRNA.	-0.44	-0.08	0.36	-0.595
1079	621.885	0.5764	3983	ILMN_1785424	ABLIM1	NM_006720.3	Homo sapiens actin binding LIM protein 1 (ABLIM1), transcript variant 4, mRNA.	-0.215	0.195	0.405	-0.145
1080	622.364	0.5763	57172	ILMN_1804339	CAMK1G	NM_020439.2	Homo sapiens calcium/calmodulin-dependent protein kinase IG (CAMK1G), mRNA.	0.325	-0.03	-0.355	0.05
1081	624.282	0.5775	5154	ILMN_2342695	PDGFA	NM_033023.3	Homo sapiens platelet-derived growth factor alpha polypeptide (PDGFA), transcript variant 2, mRNA.	0.265	-0.09	-0.355	-0.075
1082	624.762	0.5774	22829	ILMN_2210199	NLGN4Y	NM_014893.2	Homo sapiens neuroligin 4, Y-linked (NLGN4Y), mRNA.	-0.095	0.265	0.36	-0.195
1083	625.722	0.5778	285237	ILMN_2078264	C3orf38	NM_173824.2	Homo sapiens chromosome 3 open reading frame 38 (C3orf38), mRNA.	0.135	-0.355	-0.49	-0.095
1084	626.523	0.578	643985	ILMN_1746343	LOC643985	XM_927235.1	PREDICTED: Homo sapiens hypothetical protein LOC643985 (LOC643985), mRNA.	0.445	0.04	-0.405	-0.065
1085	627.004	0.5779	219952	ILMN_1686245	OR6Q1	NM_001005186.2	Homo sapiens olfactory receptor, family 6, subfamily Q, member 1 (OR6Q1), mRNA.	-0.29	0.065	0.355	-0.27
1086	627.806	0.5781	652634	ILMN_1805342	LOC652634	XM_942185.1	PREDICTED: Homo sapiens similar to fem-1 homolog a (LOC652634), mRNA.	0.29	-0.14	-0.435	0.185
1087	627.966	0.5777	53615	ILMN_1698491	MBD3	NM_003926.5	Homo sapiens methyl-CpG binding domain protein 3 (MBD3), mRNA.	-0.105	0.26	0.365	-0.33
1088	630.535	0.5795	57541	ILMN_2344047	ZNF398	NM_170686.1	Homo sapiens zinc finger protein 398 (ZNF398), transcript variant 1, mRNA.	0.45	0.085	-0.36	0.08
1089	631.018	0.5794	642156	ILMN_1671320	LOC642156	XM_936308.1	PREDICTED: Homo sapiens hypothetical protein LOC642156 (LOC642156), mRNA.	-0.05	0.31	0.36	-0.11
1090	631.5	0.5788	650321	ILMN_1692116	LOC650321	XM_939410.1	PREDICTED: Homo sapiens similar to zinc finger and BTB domain containing 8 opposite strand (LOC650321), mRNA.	0.17	0.2	0.025	0.055
1091	631.5	0.5788	79596	ILMN_1755882	C13orf7	NM_024546.2	Homo sapiens chromosome 13 open reading frame 7 (C13orf7), mRNA.	0.155	-0.215	-0.365	-0.025
1092	632.466	0.5792	6198	ILMN_1704557	RPS6KB1	NM_003161.2	Homo sapiens ribosomal protein S6 kinase, 70kDa, polypeptide 1 (RPS6KB1), mRNA.	-0.035	-0.41	-0.375	-0.795
1093	632.949	0.5791	649826	ILMN_1802460	LOC649826	XM_943938.1	PREDICTED: Homo sapiens hypothetical protein LOC649826 (LOC649826), mRNA.	-0.24	0.14	0.375	-0.18
1094	634.238	0.5792	6502	ILMN_1665538	SKP2	NM_032637.2	Homo sapiens S-phase kinase-associated protein 2 (p45) (SKP2), transcript variant 2, mRNA.	0.045	-0.325	-0.37	0.255
1095	634.238	0.5792	9590	ILMN_1715532	AKAP12	NM_005100.2	Homo sapiens A kinase (PRKA) anchor protein (gravin) 12 (AKAP12), transcript variant 1, mRNA.	-0.215	-0.575	-0.365	0.31
1096	635.367	0.5797		ILMN_1833150		H93608	yv15b10.s1 Soares fetal liver spleen 1NFLS Homo sapiens cDNA clone IMAGE:242779 3, mRNA sequence	-0.22	0.135	0.355	-0.17
1097	636.82	0.5805	1778	ILMN_1780302	DYNC1H1	NM_001376.2	Homo sapiens dynein, cytoplasmic 1, heavy chain 1 (DYNC1H1), mRNA.	0.315	0.695	0.385	-0.07
1098	636.981	0.5801	580	ILMN_2074258	BARD1	NM_000465.1	Homo sapiens BRCA1 associated RING domain 1 (BARD1), mRNA.	-0.56	-1.05	-0.49	0.115
1099	639.245	0.5817	51633	ILMN_1772703	OTUD6B	NM_016023.2	Homo sapiens OTU domain containing 6B (OTUD6B), mRNA.	-0.39	-0.405	-0.01	0.13
1100	639.569	0.5814		ILMN_1867341		BU587480	AGENCOURT_8844548 NIH_MGC_141 Homo sapiens cDNA clone IMAGE:6385411 5, mRNA sequence	0.215	-0.145	-0.355	0.185
1101	640.541	0.5818	389618	ILMN_1699455	FAM90A6P	XR_016591.1	PREDICTED: Homo sapiens family with sequence similarity 90, member A6 pseudogene (FAM90A6P), mRNA.	-0.15	0.235	0.385	-0.19
1102	641.514	0.5821	10166	ILMN_1667670	SLC25A15	NM_014252.1	Homo sapiens solute carrier family 25 (mitochondrial carrier; ornithine transporter) member 15 (SLC25A15), nuclear gene encoding mitochondrial protein, mRNA.	0.535	0.185	-0.355	0.07
1103	642	0.582	79192	ILMN_1735353	IRX1	NM_024337.3	Homo sapiens iroquois homeobox 1 (IRX1), mRNA.	0.33	-0.09	-0.42	0.32
1104	642.324	0.5813	56965	ILMN_1813620	PARP6	NM_020214.1	Homo sapiens poly (ADP-ribose) polymerase family, member 6 (PARP6), transcript variant 2, mRNA.	0.21	-0.14	-0.35	0.21
1105	642.324	0.5813	53335	ILMN_1752899	BCL11A	NM_022893.2	Homo sapiens B-cell CLL/lymphoma 11A (zinc finger protein) (BCL11A), transcript variant 1, mRNA.	-1.695	-2.2	-0.505	-0.015
1106	642.487	0.5809	2741	ILMN_1764797	GLRA1	NM_000171.1	Homo sapiens glycine receptor, alpha 1 (startle disease/hyperekplexia, stiff man syndrome) (GLRA1), mRNA.	0.04	0.105	0.065	0.025
1107	644.598	0.5823	51463	ILMN_1804539	GPR89B	NM_016334.3	Homo sapiens G protein-coupled receptor 89B (GPR89B), mRNA.	-0.235	-0.385	-0.15	0.055
1108	645.736	0.5828	5606	ILMN_1801175	MAP2K3	NM_002756.3	Homo sapiens mitogen-activated protein kinase kinase 3 (MAP2K3), transcript variant A, mRNA.	0.3	-0.1	-0.395	0.255
1109	647.201	0.5836	25870	ILMN_1685371	SUMF2	NM_001042470.1	Homo sapiens sulfatase modifying factor 2 (SUMF2), transcript variant 4, mRNA.	0.37	0.73	0.35	-0.23
1110	647.364	0.5832	7042	ILMN_1812526	TGFB2	NM_003238.1	Homo sapiens transforming growth factor, beta 2 (TGFB2), mRNA.	-1.26	-1.28	-0.015	0.26
1111	647.527	0.5828	56917	ILMN_1779997	MEIS3	NM_001009813.1	Homo sapiens Meis homeobox 3 (MEIS3), transcript variant 2, mRNA.	0.12	0.505	0.385	-0.27
1112	648.016	0.5827	9701	ILMN_1811430	SAPS2	XM_946091.1	PREDICTED: Homo sapiens SAPS domain family, member 2, transcript variant 6 (SAPS2), mRNA.	0.11	0.185	0.075	-0.105
1113	648.178	0.5824	90203	ILMN_1768282	SNX21	NM_001042632.1	Homo sapiens sorting nexin family member 21 (SNX21), transcript variant 3, mRNA.	-0.015	-0.055	-0.04	0.025
1114	648.505	0.5821	58500	ILMN_1757230	ZNF250	NM_021061.1	Homo sapiens zinc finger protein 250 (ZNF250), mRNA.	0.3	0.225	-0.075	-0.175
1116	650.625	0.583	153339	ILMN_1742813	TMEM167A	NM_174909.3	Homo sapiens transmembrane protein 167A (TMEM167A), mRNA.	-0.235	0.205	0.435	0.06
1117	651.442	0.5832	55658	ILMN_1669572	RNF126	NM_194460.1	Homo sapiens ring finger protein 126 (RNF126), mRNA.	0.095	-0.265	-0.365	0.315
1118	651.933	0.5831	79675	ILMN_1751362	FASTKD1	NM_024622.2	Homo sapiens FAST kinase domains 1 (FASTKD1), mRNA.	-0.345	-0.24	0.105	-0.06
1119	652.423	0.583	5863	ILMN_2124386	RGL2	NM_004761.2	Homo sapiens ral guanine nucleotide dissociation stimulator-like 2 (RGL2), mRNA.	-0.015	0.395	0.41	-0.355
1120	654.223	0.5836	158158	ILMN_1779517	RASEF	NM_152573.2	Homo sapiens RAS and EF-hand domain containing (RASEF), mRNA.	0.1	-0.285	-0.39	0.575
1121	654.223	0.5836	5099	ILMN_1710544	PCDH7	NM_002589.2	Homo sapiens protocadherin 7 (PCDH7), transcript variant a, mRNA.	0.525	0.175	-0.35	0.095
1122	655.37	0.5836		ILMN_1877601		BQ002337	UI-H-EI1-ayu-p-23-0-UI.s1 NCI_CGAP_EI1 Homo sapiens cDNA clone IMAGE:5843974 3, mRNA sequence	0.08	0.075	-0.01	0.065
1123	655.37	0.5836		ILMN_1890457		BE646400	7e86c01.x1 NCI_CGAP_CLL1 Homo sapiens cDNA clone IMAGE:3292032 3, mRNA sequence	-0.075	0.015	0.09	-0.03
1124	656.353	0.5839	8655	ILMN_2300186	DYNLL1	NM_001037494.1	Homo sapiens dynein, light chain, LC8-type 1 (DYNLL1), transcript variant 1, mRNA.	0.125	0.48	0.35	-0.325
1125	656.681	0.5837	5252	ILMN_2385866	PHF1	NM_002636.3	Homo sapiens PHD finger protein 1 (PHF1), transcript variant 1, mRNA.	0.09	0.455	0.37	-0.31
1126	659.473	0.5857		ILMN_1880086		AV716776	AV716776 DCB Homo sapiens cDNA clone DCBBWE03 5, mRNA sequence	0.86	0.48	-0.38	-0.065
1127	660.953	0.5865	25962	ILMN_1741841	KIAA1429	NM_183009.1	Homo sapiens KIAA1429 (KIAA1429), transcript variant 2, mRNA.	-0.175	-0.59	-0.42	0.055
1128	661.777	0.5867	9577	ILMN_1658805	BRE	NM_004899.3	Homo sapiens brain and reproductive organ-expressed (TNFRSF1A modulator) (BRE), transcript variant 1, mRNA.	-0.16	-0.135	0.02	-0.015
1129	663.26	0.5875	84775	ILMN_1657340	ZNF607	NM_032689.3	Homo sapiens zinc finger protein 607 (ZNF607), mRNA.	-0.055	-0.06	0	-0.055
1130	665.074	0.5886	55526	ILMN_1664369	DHTKD1	NM_018706.5	Homo sapiens dehydrogenase E1 and transketolase domain containing 1 (DHTKD1), mRNA.	-0.185	0.195	0.385	-0.3
1131	665.239	0.5882	3107	ILMN_2150787	HLA-C	NM_002117.4	Homo sapiens major histocompatibility complex, class I, C (HLA-C), mRNA.	0.04	-0.015	-0.05	-0.07
1132	667.388	0.5896		ILMN_1854241		BG542654	602571480F1 NIH_MGC_77 Homo sapiens cDNA clone IMAGE:4696170 5, mRNA sequence	0.405	0.055	-0.35	-0.07
1133	667.553	0.5892	55109	ILMN_2064917	AGGF1	NM_018046.3	Homo sapiens angiogenic factor with G patch and FHA domains 1 (AGGF1), mRNA.	-0.785	-1.135	-0.355	-0.755
1134	668.215	0.5893	85016	ILMN_1683635	C11orf70	NM_032930.1	Homo sapiens chromosome 11 open reading frame 70 (C11orf70), mRNA.	-0.23	0.12	0.355	-0.19
1135	669.208	0.5896		ILMN_1863081		BU623235	UI-H-FL1-bgd-p-02-0-UI.s1 NCI_CGAP_FL1 Homo sapiens cDNA clone UI-H-FL1-bgd-p-02-0-UI 3, mRNA sequence	0.085	0.05	-0.04	-0.005
1136	669.539	0.5894	51002	ILMN_2118910	TPRKB	NM_016058.1	Homo sapiens TP53RK binding protein (TPRKB), mRNA.	0.09	0.45	0.36	-0.05
1137	670.865	0.59	1021	ILMN_1802615	CDK6	NM_001259.5	Homo sapiens cyclin-dependent kinase 6 (CDK6), mRNA.	-1.015	-1.42	-0.4	-0.66
1138	671.86	0.5904	283131	ILMN_1675354	TncRNA	XR_001498.1	PREDICTED: Homo sapiens trophoblast-derived noncoding RNA (TncRNA), misc RNA.	0.14	0.495	0.35	-0.115
1139	673.521	0.5913		ILMN_1885910		BE550542	7a29a11.x1 NCI_CGAP_GC6 Homo sapiens cDNA clone IMAGE:3220124 3, mRNA sequence	-0.215	0.135	0.35	-0.105
1140	676.681	0.5936	9182	ILMN_1798855	RASSF9	NM_005447.3	Homo sapiens Ras association (RalGDS/AF-6) domain family (N-terminal) member 9 (RASSF9), mRNA.	0.025	0.375	0.355	-0.155
1141	678.847	0.5944		ILMN_1860070		BX112061	BX112061 Soares_testis_NHT Homo sapiens cDNA clone IMAGp998N144172, mRNA sequence	-0.095	-0.115	-0.015	0.065
1142	678.847	0.5944	10365	ILMN_1735930	KLF2	NM_016270.2	Homo sapiens Kruppel-like factor 2 (lung) (KLF2), mRNA.	0	-0.35	-0.35	0.35
1143	680.683	0.5955	201625	ILMN_1801341	DNHD2	XM_001134410.1	PREDICTED: Homo sapiens dynein heavy chain domain 2 (DNHD2), mRNA.	0.075	0.095	0.02	0.065
1144	681.853	0.596	91748	ILMN_2412922	C14orf43	NM_194278.3	Homo sapiens chromosome 14 open reading frame 43 (C14orf43), transcript variant 1, mRNA.	-0.695	-1.145	-0.46	0.29
1145	682.02	0.5957		ILMN_1867777		BU535897	AGENCOURT_10313445 NIH_MGC_141 Homo sapiens cDNA clone IMAGE:6563696 5, mRNA sequence	-0.165	0.235	0.4	-0.235
1146	684.028	0.5969	7020	ILMN_2282477	TFAP2A	NM_003220.2	Homo sapiens transcription factor AP-2 alpha (activating enhancer binding protein 2 alpha) (TFAP2A), transcript variant 1, mRNA.	-0.195	-0.015	0.18	-0.155
1147	684.363	0.5967	649143	ILMN_1707951	LOC649143	XM_944822.1	PREDICTED: Homo sapiens similar to HLA class II histocompatibility antigen, DRB1-9 beta chain precursor (MHC class I antigen DRB1*9) (DR-9) (DR9), transcript variant 2 (LOC649143), mRNA.	-0.02	0.145	0.17	-0.15
1148	685.033	0.5962	119504	ILMN_1738955	C10orf104	NM_173473.2	Homo sapiens chromosome 10 open reading frame 104 (C10orf104), mRNA.	0.045	0.4	0.355	-0.72
1149	685.033	0.5962	6881	ILMN_1721093	TAF10	NM_006284.2	Homo sapiens TAF10 RNA polymerase II, TATA box binding protein (TBP)-associated factor, 30kDa (TAF10), mRNA.	-0.055	0.32	0.385	-0.23
1150	685.368	0.596	200081	ILMN_1737084	TXLNA	NM_175852.3	Homo sapiens taxilin alpha (TXLNA), mRNA.	0.265	-0.12	-0.385	-0.01
1151	685.536	0.5956		ILMN_1910165		AL703541	DKFZp686M2322_s1 686 (synonym: hlcc3) Homo sapiens cDNA clone DKFZp686M2322 3, mRNA sequence	-0.14	0.215	0.35	-0.17
1152	687.045	0.5964	64801	ILMN_1800935	ARV1	NM_022786.1	Homo sapiens ARV1 homolog (S. cerevisiae) (ARV1), mRNA.	-0.39	-0.04	0.35	-0.185
1153	688.892	0.5975	2642	ILMN_1725311	GCGR	NM_000160.2	Homo sapiens glucagon receptor (GCGR), mRNA.	0.16	0.615	0.46	-0.685
1154	689.228	0.5967	170954	ILMN_1732967	KIAA1949	NM_133471.1	Homo sapiens KIAA1949 (KIAA1949), mRNA.	-0.025	-0.405	-0.375	0.075
1155	689.228	0.5967	54816	ILMN_1736555	ZNF280D	NM_001002844.1	Homo sapiens zinc finger protein 280D (ZNF280D), transcript variant 3, mRNA.	-0.38	0.01	0.39	-0.24
1156	690.237	0.5971		ILMN_1872488		AK026266	Homo sapiens cDNA: FLJ22613 fis, clone HSI04987	0	0.12	0.125	-0.075
1157	691.078	0.5973	84057	ILMN_2148796	MND1	NM_032117.2	Homo sapiens meiotic nuclear divisions 1 homolog (S. cerevisiae) (MND1), mRNA.	-0.605	-0.605	0	-0.115
1158	691.246	0.5969	1134	ILMN_2361768	CHRNA1	NM_001039523.1	Homo sapiens cholinergic receptor, nicotinic, alpha 1 (muscle) (CHRNA1), transcript variant 1, mRNA.	-0.125	0.265	0.39	-0.145
1159	692.257	0.5968	54475	ILMN_1724304	NLE1	NM_001014445.1	Homo sapiens notchless homolog 1 (Drosophila) (NLE1), transcript variant 2, mRNA.	0.315	-0.07	-0.385	0.435
1160	692.257	0.5968	403341	ILMN_1655206	ZBTB34	NM_001099270.1	Homo sapiens zinc finger and BTB domain containing 34 (ZBTB34), mRNA.	-0.165	-0.655	-0.49	-0.175
1161	692.762	0.5967	257397	ILMN_1748272	MAP3K7IP3	NM_152787.3	Homo sapiens mitogen-activated protein kinase kinase kinase 7 interacting protein 3 (MAP3K7IP3), mRNA.	-0.33	-0.19	0.14	0.35
1163	693.773	0.5965	54849	ILMN_1767509	DEF8	NM_207514.1	Homo sapiens differentially expressed in FDCP 8 homolog (mouse) (DEF8), transcript variant 1, mRNA.	0.31	-0.04	-0.35	0.165
1164	694.279	0.5965	6590	ILMN_2114720	SLPI	NM_003064.2	Homo sapiens secretory leukocyte peptidase inhibitor (SLPI), mRNA.	0.025	0.385	0.365	0.075
1165	694.617	0.5957	6446	ILMN_1702487	SGK	NM_005627.2	Homo sapiens serum/glucocorticoid regulated kinase (SGK), mRNA.	2.405	2.935	0.535	-0.135
1166	694.617	0.5957	221223	ILMN_1784870	CES7	NM_145024.1	Homo sapiens carboxylesterase 7 (CES7), mRNA.	-0.195	0.21	0.405	-0.175
1167	695.629	0.5961	727751	ILMN_1674316	LOC727751	XM_001125719.1	PREDICTED: Homo sapiens similar to cis-Golgi matrix protein GM130 (LOC727751), mRNA.	-0.14	0.24	0.38	0
1168	697.657	0.5973	4281	ILMN_1761858	MID1	NM_033290.2	Homo sapiens midline 1 (Opitz/BBB syndrome) (MID1), transcript variant 3, mRNA.	-0.1	0.25	0.355	-0.135
1169	697.995	0.5971	57643	ILMN_1742069	ZSWIM5	NM_020883.1	Homo sapiens zinc finger, SWIM-type containing 5 (ZSWIM5), mRNA.	-0.355	-0.005	0.355	-0.37
1170	698.164	0.5967	3785	ILMN_1666776	KCNQ2	NM_172109.1	Homo sapiens potassium voltage-gated channel, KQT-like subfamily, member 2 (KCNQ2), transcript variant 5, mRNA.	-0.085	0.415	0.5	-0.27
1171	699.01	0.5969	51704	ILMN_1786034	GPRC5B	NM_016235.1	Homo sapiens G protein-coupled receptor, family C, group 5, member B (GPRC5B), mRNA.	0.015	-0.035	-0.055	0.1
1172	705.117	0.6016	9612	ILMN_2256868	NCOR2	NM_006312.3	Homo sapiens nuclear receptor co-repressor 2 (NCOR2), transcript variant 1, mRNA.	-0.09	-0.44	-0.35	-0.12
1173	707.158	0.6029	145200	ILMN_1658628	C14orf72	XM_944937.2	PREDICTED: Homo sapiens chromosome 14 open reading frame 72 (C14orf72), mRNA.	-0.29	0.175	0.46	-0.18
1175	708.52	0.6025	11069	ILMN_1661802	RAPGEF4	NM_007023.2	Homo sapiens Rap guanine nucleotide exchange factor (GEF) 4 (RAPGEF4), mRNA.	-0.1	0.25	0.345	-0.145
1176	708.52	0.6025	4217	ILMN_1726547	MAP3K5	NM_005923.3	Homo sapiens mitogen-activated protein kinase kinase kinase 5 (MAP3K5), mRNA.	-0.45	-0.8	-0.35	0.495
1177	708.691	0.6021	6197	ILMN_1806294	RPS6KA3	NM_004586.2	Homo sapiens ribosomal protein S6 kinase, 90kDa, polypeptide 3 (RPS6KA3), mRNA.	-0.38	-0.63	-0.25	-0.235
1178	710.567	0.6032	6546	ILMN_1699520	SLC8A1	NM_021097.2	Homo sapiens solute carrier family 8 (sodium/calcium exchanger), member 1 (SLC8A1), transcript variant A, mRNA.	-0.08	-0.09	-0.015	-0.11
1179	710.737	0.6028	5592	ILMN_1693519	PRKG1	NM_001098512.1	Homo sapiens protein kinase, cGMP-dependent, type I (PRKG1), transcript variant 1, mRNA.	-0.075	-0.11	-0.035	0.02
1181	712.274	0.6031	55850	ILMN_1664243	USE1	NM_018467.3	Homo sapiens unconventional SNARE in the ER 1 homolog (S. cerevisiae) (USE1), mRNA.	-0.105	0.255	0.36	-0.22
1182	712.445	0.6027	650296	ILMN_1778098	LOC650296	XM_939382.1	PREDICTED: Homo sapiens similar to CG30429-PA (LOC650296), mRNA.	0.11	-0.235	-0.35	0.2
1183	712.787	0.6025	26471	ILMN_1810560	P8	NM_012385.1	Homo sapiens p8 protein (candidate of metastasis 1) (P8), mRNA.	0.43	0.51	0.085	-0.19
1185	713.471	0.6021	641860	ILMN_1808754	LOC641860	XM_935765.1	PREDICTED: Homo sapiens hypothetical protein LOC641860 (LOC641860), mRNA.	-0.025	-0.025	0	-0.185
1186	715.01	0.6029	10529	ILMN_1808824	NEBL	NM_006393.1	Homo sapiens nebulette (NEBL), transcript variant 1, mRNA.	-0.095	-0.13	-0.03	-0.14
1187	715.524	0.6028		ILMN_1911565		AW052042	wx25e02.x1 NCI_CGAP_Kid11 Homo sapiens cDNA clone IMAGE:2544698 3, mRNA sequence	-0.07	0.325	0.39	-0.3
1188	716.038	0.6027	84938	ILMN_2383727	ATG4C	NM_032852.2	Homo sapiens ATG4 autophagy related 4 homolog C (S. cerevisiae) (ATG4C), transcript variant 7, mRNA.	-0.49	-0.13	0.36	-0.18
1189	716.723	0.6028	650159	ILMN_1779795	LOC650159	XM_939241.1	PREDICTED: Homo sapiens hypothetical protein LOC650159 (LOC650159), mRNA.	-0.205	-0.57	-0.36	-0.095
1190	716.895	0.6024	23598	ILMN_1759297	PATZ1	NM_014323.2	Homo sapiens POZ (BTB) and AT hook containing zinc finger 1 (PATZ1), transcript variant 1, mRNA.	0.055	-0.295	-0.35	0.285
1191	718.953	0.6037	684	ILMN_1723480	BST2	NM_004335.2	Homo sapiens bone marrow stromal cell antigen 2 (BST2), mRNA.	-0.085	0.285	0.37	-0.1
1192	720.155	0.6042	134218	ILMN_1711089	DNAJC21	NM_194283.3	Homo sapiens DnaJ (Hsp40) homolog, subfamily C, member 21 (DNAJC21), transcript variant 1, mRNA.	0.225	0.25	0.035	-0.56
1193	721.702	0.6049	50945	ILMN_2161194	TBX22	NM_016954.2	Homo sapiens T-box 22 (TBX22), transcript variant 2, mRNA.	0.32	-0.06	-0.38	0.065
1194	721.874	0.6046	8739	ILMN_2193706	HRK	NM_003806.1	Homo sapiens harakiri, BCL2 interacting protein (contains only BH3 domain) (HRK), mRNA.	-0.055	0.39	0.445	0.35
1195	722.734	0.6048	84570	ILMN_1666523	COL25A1	NM_198721.1	Homo sapiens collagen, type XXV, alpha 1 (COL25A1), transcript variant 1, mRNA.	-0.13	0.235	0.36	-0.145
1196	723.078	0.6046	649174	ILMN_1711371	LOC649174	XM_938240.1	PREDICTED: Homo sapiens hypothetical protein LOC649174 (LOC649174), mRNA.	-0.13	-0.24	-0.11	0.02
1197	724.629	0.6054	643396	ILMN_1809094	LOC643396	XM_926731.1	PREDICTED: Homo sapiens hypothetical protein LOC643396 (LOC643396), mRNA.	0.35	0.29	-0.06	0.085
1198	726.525	0.6064	400360	ILMN_1812249	C15orf54	NM_207445.1	Homo sapiens chromosome 15 open reading frame 54 (C15orf54), mRNA.	0.12	-0.23	-0.35	0.115
1199	726.87	0.6062	254887	ILMN_1736901	ZDHHC23	NM_173570.2	Homo sapiens zinc finger, DHHC-type containing 23 (ZDHHC23), mRNA.	0.18	0.055	-0.12	0.455
1200	727.043	0.6059	79903	ILMN_1813423	NAT15	NM_001083601.1	Homo sapiens N-acetyltransferase 15 (GCN5-related, putative) (NAT15), transcript variant 1, mRNA.	-0.2	0.15	0.345	-0.405
1201	727.734	0.6059	440673	ILMN_1730957	NBPF10	XM_930703.1	PREDICTED: Homo sapiens neuroblastoma breakpoint family, member 10, transcript variant 4 (NBPF10), mRNA.	-0.495	-0.48	0.015	0.135
1202	728.597	0.6062	730417	ILMN_1773002	LOC730417	XM_001125098.1	PREDICTED: Homo sapiens hypothetical protein LOC730417 (LOC730417), mRNA.	0.165	0.21	0.045	0.16
1203	728.943	0.6059	2286	ILMN_1678080	FKBP2	NM_057092.1	Homo sapiens FK506 binding protein 2, 13kDa (FKBP2), transcript variant 2, mRNA.	0.16	0.07	-0.085	0
1204	729.116	0.6056	5013	ILMN_1691180	OTX1	NM_014562.2	Homo sapiens orthodenticle homeobox 1 (OTX1), mRNA.	0.26	-0.23	-0.49	-0.01
1205	730.326	0.6061	10370	ILMN_1663092	CITED2	NM_006079.3	Homo sapiens Cbp/p300-interacting transactivator, with Glu/Asp-rich carboxy-terminal domain, 2 (CITED2), mRNA.	0.655	1.005	0.355	-0.48
1206	731.884	0.6069	284428	ILMN_1779195	LOC284428	XM_208203.5	PREDICTED: Homo sapiens similar to methyl-CpG binding domain protein 3-like 2 (LOC284428), mRNA.	-0.075	0.27	0.345	-0.665
1207	732.577	0.6069	643401	ILMN_1700280	LOC643401	XM_932015.1	PREDICTED: Homo sapiens hypothetical protein LOC643401, transcript variant 2 (LOC643401), mRNA.	-0.11	0.24	0.35	-0.09
1208	733.097	0.6069	7571	ILMN_1720027	ZNF23	NM_145911.1	Homo sapiens zinc finger protein 23 (KOX 16) (ZNF23), mRNA.	0.615	0.59	-0.025	0.315
1209	733.444	0.6067	130872	ILMN_1798308	AHSA2	NM_152392.2	Homo sapiens AHA1, activator of heat shock 90kDa protein ATPase homolog 2 (yeast) (AHSA2), mRNA.	0.75	0.405	-0.345	0.12
1210	733.617	0.6063	259296	ILMN_1802731	TAS2R50	NM_176890.1	Homo sapiens taste receptor, type 2, member 50 (TAS2R50), mRNA.	-0.2	0.165	0.365	-0.15
1211	734.311	0.6064	643272	ILMN_1681260	LOC643272	XM_926633.1	PREDICTED: Homo sapiens hypothetical protein LOC643272 (LOC643272), mRNA.	0.105	0.135	0.02	0.545
1212	734.831	0.6063	650662	ILMN_2067421	PP8961	NM_001080113.1	Homo sapiens hypothetical protein LOC650662 (PP8961), mRNA.	0.225	0.185	-0.04	-0.125
1213	736.047	0.6063	221477	ILMN_1665117	C6orf89	NM_152734.2	Homo sapiens chromosome 6 open reading frame 89 (C6orf89), mRNA.	-0.065	0.275	0.345	-0.045
1214	736.047	0.6063	388558	ILMN_2116242	ZNF808	NM_001039886.1	Homo sapiens zinc finger protein 808 (ZNF808), mRNA.	-0.175	0.19	0.365	-0.145
1216	739.698	0.6083	2162	ILMN_1717163	F13A1	NM_000129.3	Homo sapiens coagulation factor XIII, A1 polypeptide (F13A1), mRNA.	-0.175	-0.1	0.08	-0.01
1217	741.092	0.6089	646537	ILMN_1651760	LOC646537	XM_933685.1	PREDICTED: Homo sapiens hypothetical protein LOC646537 (LOC646537), mRNA.	-0.055	-0.075	-0.02	-0.03
1218	741.615	0.6089	129049	ILMN_1762207	SGSM1	NM_001039948.2	Homo sapiens small G protein signaling modulator 1 (SGSM1), transcript variant 1, mRNA.	-0.395	-0.055	0.345	-0.395
1219	742.836	0.6094	10060	ILMN_2366473	ABCC9	NM_020298.2	Homo sapiens ATP-binding cassette, sub-family C (CFTR/MRP), member 9 (ABCC9), transcript variant SUR2A-delta-14, mRNA.	-0.095	-0.025	0.075	0.055
1220	743.359	0.6093	339230	ILMN_1743506	CCDC137	NM_199287.2	Homo sapiens coiled-coil domain containing 137 (CCDC137), mRNA.	0.335	-0.045	-0.385	0.24
1221	745.106	0.6097	9792	ILMN_1651347	SERTAD2	NM_014755.1	Homo sapiens SERTA domain containing 2 (SERTAD2), mRNA.	-0.17	-0.685	-0.515	-0.145
1223	745.98	0.61	51162	ILMN_1669898	EGFL7	NM_201446.1	Homo sapiens EGF-like-domain, multiple 7 (EGFL7), transcript variant 2, mRNA.	0.21	0.57	0.36	-0.175
1225	746.679	0.6095	25849	ILMN_1656560	DKFZP564O0823	NM_015393.2	Homo sapiens DKFZP564O0823 protein (DKFZP564O0823), mRNA.	-0.2	0.145	0.34	-0.54
1226	746.854	0.6092	51104	ILMN_1660440	FAM108B1	NM_016014.2	Homo sapiens family with sequence similarity 108, member B1 (FAM108B1), transcript variant 1, mRNA.	-0.04	-0.4	-0.355	-0.055
1227	748.429	0.6095	1479	ILMN_1762002	CSTF3	NM_001033505.1	Homo sapiens cleavage stimulation factor, 3 pre-RNA, subunit 3, 77kDa (CSTF3), transcript variant 2, mRNA.	-0.295	0.065	0.37	-0.445
1228	748.429	0.6095	255061	ILMN_2304878	TAC4	NM_001077504.1	Homo sapiens tachykinin 4 (hemokinin) (TAC4), transcript variant gamma, mRNA.	0.025	0.03	0.01	0.06
1229	750.883	0.611		ILMN_1900513		AW449499	UI-H-BI3-aku-c-11-0-UI.s1 NCI_CGAP_Sub5 Homo sapiens cDNA clone IMAGE:2735612 3, mRNA sequence	-0.15	0.195	0.345	-0.17
1230	752.287	0.6116	10891	ILMN_1750062	PPARGC1A	NM_013261.3	Homo sapiens peroxisome proliferator-activated receptor gamma, coactivator 1 alpha (PPARGC1A), mRNA.	-0.455	-0.1	0.355	-0.27
1231	752.463	0.6108	79867	ILMN_1706345	TCTN2	NM_024809.2	Homo sapiens tectonic family member 2 (TCTN2), mRNA.	-0.2	-0.075	0.12	0.04
1232	752.463	0.6108	6674	ILMN_1712773	SPAG1	NM_172218.1	Homo sapiens sperm associated antigen 1 (SPAG1), transcript variant 2, mRNA.	0.245	-0.16	-0.405	0.425
1233	753.693	0.6108	731835	ILMN_1847363	LOC731835	XM_001133935.1	PREDICTED: Homo sapiens hypothetical protein LOC731835 (LOC731835), mRNA.	0.26	-0.085	-0.35	-0.16
1234	753.693	0.6108		ILMN_1889731		DA430127	DA430127 COLON2 Homo sapiens cDNA clone COLON2006333 5, mRNA sequence	-0.06	-0.105	-0.045	0.125
1235	755.099	0.6109	10392	ILMN_2114422	NOD1	NM_006092.1	Homo sapiens nucleotide-binding oligomerization domain containing 1 (NOD1), mRNA.	0.27	-0.115	-0.39	0.21
1236	755.099	0.6109	22924	ILMN_1734290	MAPRE3	NM_012326.2	Homo sapiens microtubule-associated protein, RP/EB family, member 3 (MAPRE3), mRNA.	-0.285	0.11	0.395	-0.23
1237	755.275	0.6106	653962	ILMN_1729613	LOC653962	XM_937227.1	PREDICTED: Homo sapiens similar to Teratocarcinoma-derived growth factor 2 (Epidermal growth factor-like cripto protein CR3) (Cripto-3 growth factor) (LOC653962), mRNA.	0.16	-0.19	-0.355	0.14
1240	758.974	0.6121	26521	ILMN_1738938	TIMM8B	NM_012459.1	Homo sapiens translocase of inner mitochondrial membrane 8 homolog B (yeast) (TIMM8B), nuclear gene encoding mitochondrial protein, mRNA.	-0.03	0.315	0.345	-0.145
1241	759.151	0.6112	10474	ILMN_1674866	TADA3L	NM_006354.2	Homo sapiens transcriptional adaptor 3 (NGG1 homolog, yeast)-like (TADA3L), transcript variant 1, mRNA.	0.19	0.59	0.405	-0.21
1242	759.151	0.6112	441331	ILMN_1751044	FAM90A11P	XM_496960.3	PREDICTED: Homo sapiens family with sequence similarity 90, member A11 pseudogene (FAM90A11P), mRNA.	0.08	0.115	0.035	-0.03
1243	759.327	0.6109	2287	ILMN_2104784	FKBP3	NM_002013.2	Homo sapiens FK506 binding protein 3, 25kDa (FKBP3), mRNA.	0.005	0.46	0.455	-0.21
1244	760.033	0.611	84513	ILMN_1675406	PPAPDC1B	NM_032483.2	Homo sapiens phosphatidic acid phosphatase type 2 domain containing 1B (PPAPDC1B), mRNA.	0.22	0.565	0.345	-0.015
1245	761.092	0.6113	79872	ILMN_1705433	CBLL1	NM_024814.1	Homo sapiens Cas-Br-M (murine) ecotropic retroviral transforming sequence-like 1 (CBLL1), mRNA.	0.57	0.23	-0.345	0.39
1246	761.269	0.611	26524	ILMN_1703412	LATS2	NM_014572.2	Homo sapiens LATS, large tumor suppressor, homolog 2 (Drosophila) (LATS2), mRNA.	-0.16	-0.58	-0.42	0.42
1247	761.445	0.6106	8821	ILMN_2198878	INPP4B	NM_003866.1	Homo sapiens inositol polyphosphate-4-phosphatase, type II, 105kDa (INPP4B), mRNA.	-0.52	-0.17	0.35	0.21
1248	762.682	0.6111	8545	ILMN_1797806	CGGBP1	NM_001008390.1	Homo sapiens CGG triplet repeat binding protein 1 (CGGBP1), transcript variant 1, mRNA.	-0.165	-0.26	-0.1	0.055
1249	763.567	0.6113	23764	ILMN_2322375	MAFF	NM_012323.2	Homo sapiens v-maf musculoaponeurotic fibrosarcoma oncogene homolog F (avian) (MAFF), transcript variant 1, mRNA.	0.675	0.725	0.045	0.1
1250	764.451	0.6116	25	ILMN_1713732	ABL1	NM_005157.3	Homo sapiens c-abl oncogene 1, receptor tyrosine kinase (ABL1), transcript variant a, mRNA.	-0.255	-0.645	-0.39	0.135
1251	768.173	0.614	284098	ILMN_1743397	PIGW	NM_178517.3	Homo sapiens phosphatidylinositol glycan anchor biosynthesis, class W (PIGW), mRNA.	0.58	0.155	-0.425	0.32
1252	770.659	0.6155	376412	ILMN_1737698	RNF126P1	NR_002818.2	Homo sapiens ring finger protein 126 pseudogene 1 (RNF126P1), non-coding RNA.	0.24	-0.1	-0.345	0.04
1253	771.37	0.6156	5281	ILMN_1808938	PIGF	NM_002643.3	Homo sapiens phosphatidylinositol glycan anchor biosynthesis, class F (PIGF), transcript variant 1, mRNA.	0.375	0.72	0.345	-0.17
1255	772.259	0.6153	1954	ILMN_1714181	MEGF8	NM_001410.2	Homo sapiens multiple EGF-like-domains 8 (MEGF8), mRNA.	-0.075	0.095	0.17	-0.09
1256	772.793	0.6153	22927	ILMN_2107991	HABP4	NM_014282.1	Homo sapiens hyaluronan binding protein 4 (HABP4), mRNA.	-0.315	0.03	0.34	-0.31
1257	773.149	0.6151		ILMN_1832664		BE391770	601281962F1 NIH_MGC_44 Homo sapiens cDNA clone IMAGE:3603975 5, mRNA sequence	-0.085	0.26	0.345	-0.275
1258	773.505	0.6149	652623	ILMN_1744608	LOC652623	XM_942164.1	PREDICTED: Homo sapiens similar to Baculoviral IAP repeat-containing protein 1 (Neuronal apoptosis inhibitory protein) (LOC652623), mRNA.	0.04	-0.025	-0.065	0.005
1259	773.861	0.6147	339184	ILMN_1809491	MGC87631	NM_001004306.1	Homo sapiens similar to hypothetical protein FLJ36492 (MGC87631), mRNA.	-0.99	-1.585	-0.595	0.43
1261	775.286	0.6148	9587	ILMN_1798454	MAD2L1BP	NM_014628.2	Homo sapiens MAD2L1 binding protein (MAD2L1BP), transcript variant 2, mRNA.	0.655	0.31	-0.345	0.065
1262	775.465	0.6145	2258	ILMN_1671777	FGF13	NM_004114.2	Homo sapiens fibroblast growth factor 13 (FGF13), transcript variant 1A, mRNA.	-0.44	-0.1	0.345	-0.175
1263	775.821	0.6143	27075	ILMN_2130525	TSPAN13	NM_014399.3	Homo sapiens tetraspanin 13 (TSPAN13), mRNA.	0	0.35	0.345	0.03
1264	776	0.6139	8513	ILMN_1781517	LIPF	NM_004190.1	Homo sapiens lipase, gastric (LIPF), mRNA.	-0.125	0.225	0.355	-0.22
1265	776.713	0.614	11075	ILMN_2126038	STMN2	NM_007029.2	Homo sapiens stathmin-like 2 (STMN2), mRNA.	0.48	0.495	0.015	-0.27
1266	778.677	0.6151	84909	ILMN_1674629	C9orf3	NM_032823.3	Homo sapiens chromosome 9 open reading frame 3 (C9orf3), mRNA.	-0.285	0.065	0.35	-0.33
1267	779.213	0.615	26960	ILMN_2048647	NBEA	NM_015678.3	Homo sapiens neurobeachin (NBEA), mRNA.	-0.46	-0.095	0.365	-0.19
1268	779.57	0.6148	90809	ILMN_1770742	TMEM55B	NM_144568.1	Homo sapiens transmembrane protein 55B (TMEM55B), mRNA.	-0.115	-0.01	0.11	-0.055
1269	779.749	0.6145	647993	ILMN_1764654	LOC647993	XM_937048.1	PREDICTED: Homo sapiens hypothetical protein LOC647993 (LOC647993), mRNA.	-0.02	-0.095	-0.07	-0.075
1270	780.285	0.6144	2247	ILMN_2105919	FGF2	NM_002006.3	Homo sapiens fibroblast growth factor 2 (basic) (FGF2), mRNA.	-0.485	-0.14	0.345	-0.79
1271	780.643	0.6142	29926	ILMN_1693878	GMPPA	NM_205847.1	Homo sapiens GDP-mannose pyrophosphorylase A (GMPPA), transcript variant 2, mRNA.	0.25	-0.095	-0.345	0.31
1272	784.045	0.6164	6146	ILMN_2079386	RPL22	NM_000983.3	Homo sapiens ribosomal protein L22 (RPL22), mRNA.	-0.1	0.255	0.36	-0.775
1273	785.3	0.6169	114790	ILMN_1690085	STK11IP	NM_052902.2	Homo sapiens serine/threonine kinase 11 interacting protein (STK11IP), mRNA.	0.01	0.365	0.355	-0.05
1274	786.197	0.6171		ILMN_1885233		AI860517	wl03f11.x1 NCI_CGAP_Ut1 Homo sapiens cDNA clone IMAGE:2423853 3, mRNA sequence	-0.185	-0.185	0	0.045
1275	786.736	0.6166		ILMN_1847202		AW173314	xj85h08.x1 Soares_NFL_T_GBC_S1 Homo sapiens cDNA clone IMAGE:2664063 3 similar to contains TAR1.t2 TAR1 repetitive element ;, mRNA sequence	0.3	-0.04	-0.345	0.325
1276	786.736	0.6166	80223	ILMN_1692219	RAB11FIP1	NM_001002814.1	Homo sapiens RAB11 family interacting protein 1 (class I) (RAB11FIP1), transcript variant 3, mRNA.	-0.22	-0.595	-0.37	0.2
1277	787.634	0.6168	8864	ILMN_1738095	PER2	NM_022817.2	Homo sapiens period homolog 2 (Drosophila) (PER2), mRNA.	-0.45	-0.795	-0.345	0.11
1278	788.712	0.6171		ILMN_1834431		AI349604	ta73g11.x2 NCI_CGAP_HSC2 Homo sapiens cDNA clone IMAGE:2049764 3, mRNA sequence	-0.045	0.06	0.1	-0.13
1279	790.871	0.6184	81788	ILMN_2094952	NUAK2	NM_030952.1	Homo sapiens NUAK family, SNF1-like kinase, 2 (NUAK2), mRNA.	0.06	-0.32	-0.38	0.23
1280	795.559	0.6215	57714	ILMN_1674891	KIAA1618	XM_941239.2	PREDICTED: Homo sapiens KIAA1618 (KIAA1618), mRNA.	-0.08	-0.15	-0.075	-0.06
1281	796.101	0.6215	57616	ILMN_1743933	TSHZ3	NM_020856.2	Homo sapiens teashirt zinc finger homeobox 3 (TSHZ3), mRNA.	-1.495	-1.96	-0.465	-0.355
1282	798.27	0.6227	3655	ILMN_2267488	ITGA6	NM_000210.2	Homo sapiens integrin, alpha 6 (ITGA6), transcript variant 2, mRNA.	-0.08	-0.43	-0.35	0.14
1283	798.812	0.6226		ILMN_1863012		BX092135	BX092135 Soares_NFL_T_GBC_S1 Homo sapiens cDNA clone IMAGp998C215852 ; IMAGE:2357708, mRNA sequence	-0.05	-0.025	0.02	-0.045
1284	799.174	0.6219		ILMN_1915958		AA419553	zv03e08.r1 Soares_NhHMPu_S1 Homo sapiens cDNA clone IMAGE:752582 5 similar to contains L1.t2 L1 repetitive element ;, mRNA sequence	0.385	0.475	0.095	-0.015
1285	799.174	0.6219	140460	ILMN_1680419	ASB7	NM_024708.2	Homo sapiens ankyrin repeat and SOCS box-containing 7 (ASB7), transcript variant 1, mRNA.	0.02	-0.16	-0.185	0.305
1286	799.898	0.622	646257	ILMN_1777491	LOC646257	XM_929202.1	PREDICTED: Homo sapiens similar to vomeronasal 1 receptor, c19 (LOC646257), mRNA.	0.705	0.305	-0.405	0.3
1287	800.261	0.6218	90024	ILMN_1754114	FLJ20021	XM_028217.4	PREDICTED: Homo sapiens hypothetical LOC90024 (FLJ20021), mRNA.	0.075	-0.01	-0.09	-0.26
1288	800.985	0.6219	59343	ILMN_1801121	SENP2	NM_021627.2	Homo sapiens SUMO1/sentrin/SMT3 specific peptidase 2 (SENP2), mRNA.	-0.185	-0.54	-0.355	0.085
1289	802.073	0.6222	343450	ILMN_2053345	KCNT2	NM_198503.2	Homo sapiens potassium channel, subfamily T, member 2 (KCNT2), mRNA.	-0.04	-0.01	0.03	-0.01
1290	802.254	0.6219	9966	ILMN_2106380	TNFSF15	NM_005118.2	Homo sapiens tumor necrosis factor (ligand) superfamily, member 15 (TNFSF15), mRNA.	0.25	-0.085	-0.34	0.285
1291	803.161	0.6221	57348	ILMN_1758497	TTYH1	NM_020659.2	Homo sapiens tweety homolog 1 (Drosophila) (TTYH1), transcript variant 1, mRNA.	0.01	0.37	0.36	-0.255
1292	804.794	0.6229		ILMN_1892260		AW004038	wq85c04.x1 NCI_CGAP_GC6 Homo sapiens cDNA clone IMAGE:2478822 3, mRNA sequence	-0.195	0.145	0.34	-0.205
1293	805.703	0.6231	84672	ILMN_2211956	TTTY6	NR_001527.1	Homo sapiens testis-specific transcript, Y-linked 6 (TTTY6), non-coding RNA.	-0.085	0.265	0.35	-0.225
1294	808.067	0.6245	51804	ILMN_1743402	SIX4	NM_017420.3	Homo sapiens SIX homeobox 4 (SIX4), mRNA.	-0.16	-0.5	-0.34	-0.08
1295	808.431	0.6243	118433	ILMN_2222750	RPL23AP7	NR_000029.1	Homo sapiens ribosomal protein L23a pseudogene 7 (RPL23AP7) on chromosome 2.	0.18	0.53	0.35	-0.075
1296	810.981	0.6258	55646	ILMN_1764362	LYAR	NM_017816.1	Homo sapiens Ly1 antibody reactive homolog (mouse) (LYAR), mRNA.	0.275	-0.105	-0.38	0.365
1297	811.71	0.6258		ILMN_1882543		BM986885	UI-H-CO0-aqj-c-02-0-UI.s1 NCI_CGAP_Sub9 Homo sapiens cDNA clone IMAGE: 3104210 3, mRNA sequence	0.205	-0.13	-0.34	0.085
1298	811.893	0.6255	1820	ILMN_1670130	ARID3A	NM_005224.2	Homo sapiens AT rich interactive domain 3A (BRIGHT-like) (ARID3A), mRNA.	-0.69	-1.04	-0.35	0.285
1299	813.353	0.6261	55876	ILMN_2260756	GSDMB	NM_018530.2	Homo sapiens gasdermin B (GSDMB), transcript variant 2, mRNA.	0.24	0.215	-0.025	-0.125
1300	814.083	0.6262	23161	ILMN_1797082	SNX13	NM_015132.3	Homo sapiens sorting nexin 13 (SNX13), mRNA.	-0.695	-0.685	0.005	-0.09
1301	814.631	0.6262	64083	ILMN_1708841	GOLPH3	NM_022130.3	Homo sapiens golgi phosphoprotein 3 (coat-protein) (GOLPH3), mRNA.	-0.585	-1.035	-0.45	-0.015
1302	816.093	0.6268	333	ILMN_2396198	APLP1	NM_005166.3	Homo sapiens amyloid beta (A4) precursor-like protein 1 (APLP1), transcript variant 2, mRNA.	0.12	0.505	0.38	-0.19
1304	816.459	0.6261		ILMN_1909686		CR748147	CR748147 Soares_NFL_T_GBC_S1 Homo sapiens cDNA clone IMAGp971D2497 ; IMAGE:2330782 5, mRNA sequence	0.015	-0.015	-0.03	0.065
1305	817.74	0.6266	64399	ILMN_1675453	HHIP	NM_022475.1	Homo sapiens hedgehog interacting protein (HHIP), mRNA.	0.135	-0.22	-0.355	0.155
1307	819.205	0.6268	54849	ILMN_1656718	DEF8	NM_017702.2	Homo sapiens differentially expressed in FDCP 8 homolog (mouse) (DEF8), transcript variant 2, mRNA.	0.125	0.465	0.345	0.16
1309	823.058	0.6288		ILMN_1863075		AW269778	xv45b11.x1 Soares_NFL_T_GBC_S1 Homo sapiens cDNA clone IMAGE:2816061 3, mRNA sequence	-0.175	0.175	0.345	-0.25
1310	824.16	0.6291	284110	ILMN_2115974	GSDM1	NM_178171.2	Homo sapiens gasdermin 1 (GSDM1), mRNA.	-0.02	0.07	0.09	-0.21
1311	824.528	0.6289	1785	ILMN_1656822	DNM2	NM_001005361.1	Homo sapiens dynamin 2 (DNM2), transcript variant 2, mRNA.	-0.37	0.175	0.54	-0.29
1312	824.895	0.6287	64318	ILMN_2187727	NOC3L	NM_022451.9	Homo sapiens nucleolar complex associated 3 homolog (S. cerevisiae) (NOC3L), mRNA.	-0.125	-0.495	-0.37	0.09
1313	825.079	0.6284	11174	ILMN_1767362	ADAMTS6	NM_197941.2	Homo sapiens ADAM metallopeptidase with thrombospondin type 1 motif, 6 (ADAMTS6), mRNA.	-0.45	-0.855	-0.405	0.085
1314	828.024	0.6297	23256	ILMN_1687332	SCFD1	NM_016106.2	Homo sapiens sec1 family domain containing 1 (SCFD1), transcript variant 1, mRNA.	-0.06	-0.115	-0.06	0
1315	828.024	0.6297	3053	ILMN_1707975	SERPIND1	NM_000185.3	Homo sapiens serpin peptidase inhibitor, clade D (heparin cofactor), member 1 (SERPIND1), mRNA.	-0.155	0.195	0.35	-0.165
1316	828.761	0.6298	7392	ILMN_1756696	USF2	NM_207291.1	Homo sapiens upstream transcription factor 2, c-fos interacting (USF2), transcript variant 2, mRNA.	0.19	0.535	0.35	-0.09
1317	828.945	0.6294	10164	ILMN_1696590	CHST4	NM_005769.1	Homo sapiens carbohydrate (N-acetylglucosamine 6-O) sulfotransferase 4 (CHST4), mRNA.	0.155	-0.18	-0.34	0.63
1318	830.42	0.6301	7056	ILMN_1759787	THBD	NM_000361.2	Homo sapiens thrombomodulin (THBD), mRNA.	-0.01	0.11	0.12	-0.125
1319	830.974	0.63	128506	ILMN_1677441	C20orf123	XM_938433.2	PREDICTED: Homo sapiens chromosome 20 open reading frame 123 (C20orf123), mRNA.	0.235	-0.11	-0.345	0.2
1320	831.897	0.6302	4134	ILMN_1708064	MAP4	NM_002375.3	Homo sapiens microtubule-associated protein 4 (MAP4), transcript variant 1, mRNA.	-0.37	-0.24	0.135	0.195
1321	832.451	0.6302		ILMN_1820586		BI561255	603256406F1 NIH_MGC_97 Homo sapiens cDNA clone IMAGE:5298936 5, mRNA sequence	0.055	-0.02	-0.075	-0.035
1322	833.19	0.6302		ILMN_1852506		AW451585	UI-H-BI3-ald-g-09-0-UI.s1 NCI_CGAP_Sub5 Homo sapiens cDNA clone IMAGE:2736569 3, mRNA sequence	-0.09	-0.09	-0.005	-0.02
1323	834.854	0.631	80204	ILMN_2285112	FBXO11	NM_025133.3	Homo sapiens F-box protein 11 (FBXO11), transcript variant 1, mRNA.	-0.93	-1.27	-0.34	-0.16
1324	835.224	0.6308	29967	ILMN_2092441	LRP12	NM_013437.2	Homo sapiens low density lipoprotein-related protein 12 (LRP12), mRNA.	0.17	-0.295	-0.465	0.305
1325	835.964	0.6309	965	ILMN_1785268	CD58	NM_001779.1	Homo sapiens CD58 molecule (CD58), mRNA.	0.085	-0.255	-0.335	0.34
1326	839.113	0.6328		ILMN_1867188		BX090843	BX090843 Soares_testis_NHT Homo sapiens cDNA clone IMAGp998C074110 ; IMAGE:1620414, mRNA sequence	-0.16	0.185	0.345	-0.08
1327	840.041	0.633		ILMN_1831245		AA777445	zi93a05.s1 Soares_fetal_liver_spleen_1NFLS_S1 Homo sapiens cDNA clone IMAGE:448304 3, mRNA sequence	0.005	-0.08	-0.085	0.055
1328	841.154	0.6334	405754	ILMN_1755392	HERV-FRD	NM_207582.1	Homo sapiens HERV-FRD provirus ancestral Env polyprotein (HERV-FRD), mRNA.	-0.09	0.255	0.34	-0.175
1329	841.712	0.6333	112942	ILMN_1792456	CCDC104	NM_080667.4	Homo sapiens coiled-coil domain containing 104 (CCDC104), mRNA.	0.01	0.375	0.365	-0.115
1330	843.756	0.6344		ILMN_1903082		AI769787	wj26e11.x1 NCI_CGAP_Kid12 Homo sapiens cDNA clone IMAGE:2403980 3, mRNA sequence	0.01	0.12	0.11	-0.055
1331	845.43	0.6352	8639	ILMN_1782086	AOC3	NM_003734.2	Homo sapiens amine oxidase, copper containing 3 (vascular adhesion protein 1) (AOC3), mRNA.	0.215	0.065	-0.145	0.03
1332	845.989	0.6351	51309	ILMN_2180677	ARMCX1	NM_016608.1	Homo sapiens armadillo repeat containing, X-linked 1 (ARMCX1), mRNA.	0.365	0.715	0.35	-0.435
1333	846.361	0.6349	647335	ILMN_1706277	LOC647335	XM_936401.1	PREDICTED: Homo sapiens similar to T-box 1 isoform C (LOC647335), mRNA.	0.035	0.04	0	0.025
1334	846.547	0.6346	4731	ILMN_1765500	NDUFV3	NM_021075.3	Homo sapiens NADH dehydrogenase (ubiquinone) flavoprotein 3, 10kDa (NDUFV3), nuclear gene encoding mitochondrial protein, transcript variant 1, mRNA.	0.02	-0.355	-0.38	0.345
1335	848.411	0.6355	3226	ILMN_1725899	HOXC10	NM_017409.3	Homo sapiens homeobox C10 (HOXC10), mRNA.	0.02	-0.07	-0.095	0.06
1336	848.784	0.6353	441155	ILMN_1790162	LOC441155	XM_936434.2	PREDICTED: Homo sapiens similar to Zinc finger CCCH-type domain-containing protein 11A, transcript variant 1 (LOC441155), mRNA.	-0.04	-0.38	-0.34	0.025
1337	849.157	0.6351	4792	ILMN_1773154	NFKBIA	NM_020529.1	Homo sapiens nuclear factor of kappa light polypeptide gene enhancer in B-cells inhibitor, alpha (NFKBIA), mRNA.	0.45	0.05	-0.395	0.23
1338	850.09	0.6349	83941	ILMN_1763670	TM2D1	NM_032027.2	Homo sapiens TM2 domain containing 1 (TM2D1), mRNA.	-0.415	-0.04	0.375	-0.185
1339	850.09	0.6349	59285	ILMN_1779043	CACNG6	NM_031897.2	Homo sapiens calcium channel, voltage-dependent, gamma subunit 6 (CACNG6), transcript variant 3, mRNA.	-0.04	0	0.04	-0.2
1340	852.518	0.6362	387694	ILMN_1664762	SH2D4B	NM_207372.1	Homo sapiens SH2 domain containing 4B (SH2D4B), mRNA.	0.05	0.05	-0.005	-0.015
1341	852.705	0.6359	10520	ILMN_1811195	ZNF211	NM_006385.2	Homo sapiens zinc finger protein 211 (ZNF211), transcript variant 1, mRNA.	0.485	0.495	0.01	0.01
1342	852.892	0.6355	201895	ILMN_1713892	C4orf34	NM_174921.1	Homo sapiens chromosome 4 open reading frame 34 (C4orf34), mRNA.	-0.05	0.29	0.335	-0.86
1343	853.64	0.6351	5329	ILMN_1691508	PLAUR	NM_001005376.1	Homo sapiens plasminogen activator, urokinase receptor (PLAUR), transcript variant 2, mRNA.	-0.07	0.27	0.34	-0.44
1344	853.64	0.6351	23630	ILMN_1711650	KCNE1L	NM_012282.2	Homo sapiens KCNE1-like (KCNE1L), mRNA.	0.23	0.175	-0.06	0.36
1345	854.575	0.6354	23014	ILMN_2358647	FBXO21	NM_033624.2	Homo sapiens F-box protein 21 (FBXO21), transcript variant 1, mRNA.	-0.09	-0.115	-0.025	-0.145
1346	855.137	0.6353	29798	ILMN_1684726	C2orf27	NM_013310.3	Homo sapiens chromosome 2 open reading frame 27 (C2orf27), mRNA.	-0.115	0.265	0.38	-0.18
1347	856.073	0.6355	160728	ILMN_1811221	SLC5A8	NM_145913.2	Homo sapiens solute carrier family 5 (iodide transporter), member 8 (SLC5A8), mRNA.	0.15	-0.19	-0.335	0.165
1348	856.635	0.6355		ILMN_1859259		BU167332	AGENCOURT_7971794 NIH_MGC_67 Homo sapiens cDNA clone IMAGE:6169756 5, mRNA sequence	0.15	0.115	-0.035	-0.29
1349	857.01	0.6353	127544	ILMN_1682081	RNF19B	NM_153341.1	Homo sapiens ring finger protein 19B (RNF19B), mRNA.	1.195	0.795	-0.395	0.13
1350	857.947	0.6355	23219	ILMN_2045911	FBXO28	NM_015176.1	Homo sapiens F-box protein 28 (FBXO28), mRNA.	-0.385	-0.725	-0.335	0.045
1351	859.073	0.6359	1812	ILMN_1773210	DRD1	NM_000794.3	Homo sapiens dopamine receptor D1 (DRD1), mRNA.	-0.485	-0.13	0.35	-0.335
1352	860.762	0.6367	25898	ILMN_2386732	RCHY1	NM_001009922.1	Homo sapiens ring finger and CHY zinc finger domain containing 1 (RCHY1), transcript variant 3, mRNA.	0.08	0.425	0.345	-0.155
1353	862.077	0.6372	10766	ILMN_1748884	TOB2	NM_016272.3	Homo sapiens transducer of ERBB2, 2 (TOB2), mRNA.	0.6	0.245	-0.35	-0.07
1354	862.265	0.6368	2013	ILMN_1671270	EMP2	NM_001424.3	Homo sapiens epithelial membrane protein 2 (EMP2), mRNA.	-0.17	0.165	0.34	-0.215
1355	863.958	0.6376	29072	ILMN_1769473	SETD2	NM_014159.4	Homo sapiens SET domain containing 2 (SETD2), mRNA.	-0.95	-1.31	-0.36	0.16
1357	864.711	0.6372		ILMN_1816338		BF511024	UI-H-BI4-apl-e-02-0-UI.s1 NCI_CGAP_Sub8 Homo sapiens cDNA clone IMAGE:3087819 3, mRNA sequence	-0.03	0.3	0.335	-0.19
1358	865.464	0.6373	66035	ILMN_1748090	SLC2A11	NM_001024938.1	Homo sapiens solute carrier family 2 (facilitated glucose transporter), member 11 (SLC2A11), transcript variant 3, mRNA.	0.01	0.065	0.055	-0.105
1359	869.99	0.6402	94163	ILMN_1741944	SNORD38B	NR_001457.1	Homo sapiens small nucleolar RNA, C/D box 38B (SNORD38B), non-coding RNA.	0.205	0.305	0.105	0.1
1361	870.178	0.6389	22911	ILMN_1741869	WDR47	NM_014969.4	Homo sapiens WD repeat domain 47 (WDR47), mRNA.	-0.045	-0.425	-0.375	-0.04
1362	870.178	0.6389	10882	ILMN_1716957	C1QL1	NM_006688.3	Homo sapiens complement component 1, q subcomponent-like 1 (C1QL1), mRNA.	0.27	0.66	0.39	-0.215
1363	871.123	0.6391	1907	ILMN_1680814	EDN2	NM_001956.2	Homo sapiens endothelin 2 (EDN2), mRNA.	-0.03	0.305	0.34	-0.425
1364	871.501	0.638	9451	ILMN_1724984	EIF2AK3	NM_004836.4	Homo sapiens eukaryotic translation initiation factor 2-alpha kinase 3 (EIF2AK3), mRNA.	-0.125	-0.46	-0.335	0.24
1365	871.501	0.638	51626	ILMN_1712945	DYNC2LI1	NM_016008.2	Homo sapiens dynein, cytoplasmic 2, light intermediate chain 1 (DYNC2LI1), transcript variant 1, mRNA.	0.045	-0.06	-0.11	0.01
1366	871.501	0.638	440836	ILMN_1738867	LOC440836	NM_001014440.1	Homo sapiens similar to MGC52679 protein (LOC440836), mRNA.	0.195	-0.14	-0.335	0.145
1367	873.203	0.6388	329	ILMN_1768194	BIRC2	NM_001166.3	Homo sapiens baculoviral IAP repeat-containing 2 (BIRC2), mRNA.	-0.12	-0.495	-0.375	0.035
1368	875.663	0.6401	138311	ILMN_1718446	FAM69B	XM_001130258.1	PREDICTED: Homo sapiens family with sequence similarity 69, member B (FAM69B), mRNA.	-0.14	0.215	0.35	-0.15
1369	876.232	0.6401	55661	ILMN_1676759	DDX27	NM_017895.6	Homo sapiens DEAD (Asp-Glu-Ala-Asp) box polypeptide 27 (DDX27), mRNA.	0.14	-0.22	-0.365	0.355
1370	876.422	0.6393	4254	ILMN_2341595	KITLG	NM_000899.3	Homo sapiens KIT ligand (KITLG), transcript variant b, mRNA.	-0.07	-0.52	-0.455	-0.335
1371	876.422	0.6393	79183	ILMN_2364131	TTPAL	NM_024331.3	Homo sapiens tocopherol (alpha) transfer protein-like (TTPAL), transcript variant 1, mRNA.	0.365	0.02	-0.345	-0.925
1372	877.559	0.6396		ILMN_1906794		BX093818	BX093818 NCI_CGAP_Lu5 Homo sapiens cDNA clone IMAGp998K184065, mRNA sequence	0.03	0.055	0.02	-0.085
1373	877.749	0.6393	642141	ILMN_1730138	LOC642141	XM_936286.2	PREDICTED: Homo sapiens similar to Polypeptide N-acetylgalactosaminyltransferase 9 (Protein-UDP acetylgalactosaminyltransferase 9) (UDP-GalNAc:polypeptide N-acetylgalactosaminyltransferase 9) (Polypeptide GalNAc transferase 9) (GalNAc-T9) (pp-GaNTase 9) (LOC642141), mRNA.	0.205	-0.15	-0.35	0.275
1374	879.456	0.6401	283431	ILMN_2211003	GAS2L3	NM_174942.1	Homo sapiens growth arrest-specific 2 like 3 (GAS2L3), mRNA.	-0.52	-0.63	-0.11	0.555
1375	881.166	0.6399	10763	ILMN_1738147	NES	NM_006617.1	Homo sapiens nestin (NES), mRNA.	0.215	0.645	0.43	-0.33
1376	881.166	0.6399	9949	ILMN_1779374	AMMECR1	NM_015365.2	Homo sapiens Alport syndrome, mental retardation, midface hypoplasia and elliptocytosis chromosomal region, gene 1 (AMMECR1), transcript variant 1, mRNA.	-0.515	-0.895	-0.38	0.375
1377	881.166	0.6399	3764	ILMN_1735779	KCNJ8	NM_004982.2	Homo sapiens potassium inwardly-rectifying channel, subfamily J, member 8 (KCNJ8), mRNA.	0.11	-0.03	-0.14	-0.335
1378	881.546	0.6397	648581	ILMN_1708047	LOC648581	XM_937648.2	PREDICTED: Homo sapiens similar to alveolar soft part sarcoma chromosome region, candidate 1 (LOC648581), mRNA.	-0.215	0.22	0.435	-0.24
1379	881.926	0.6395	143879	ILMN_1769382	KBTBD3	NM_198439.1	Homo sapiens kelch repeat and BTB (POZ) domain containing 3 (KBTBD3), transcript variant 2, mRNA.	-0.42	-0.03	0.39	-0.375
1380	882.116	0.6392	8554	ILMN_1780598	PIAS1	NM_016166.1	Homo sapiens protein inhibitor of activated STAT, 1 (PIAS1), mRNA.	-1.24	-1.585	-0.345	0.085
1381	882.306	0.6389	64897	ILMN_2169856	C12orf43	NM_022895.1	Homo sapiens chromosome 12 open reading frame 43 (C12orf43), mRNA.	-0.355	-0.685	-0.335	0.115
1382	883.448	0.6393		ILMN_1867672		AW021650	df26d12.y1 Morton Fetal Cochlea Homo sapiens cDNA clone IMAGE:2484527 5, mRNA sequence	-0.055	-0.025	0.03	0.005
1383	886.876	0.6413	345611	ILMN_1687277	IRGM	XM_293893.3	PREDICTED: Homo sapiens immunity-related GTPase family, M (IRGM), mRNA.	0.08	-0.015	-0.095	0.145
1384	887.448	0.6412	8997	ILMN_1812233	KALRN	NM_007064.2	Homo sapiens kalirin, RhoGEF kinase (KALRN), transcript variant 3, mRNA.	-0.1	-0.115	-0.015	0.075
1385	889.547	0.6423	9814	ILMN_1703158	SFI1	NM_001007467.1	Homo sapiens Sfi1 homolog, spindle assembly associated (yeast) (SFI1), transcript variant 1, mRNA.	-0.02	-0.085	-0.07	-0.07
1386	890.502	0.6425	28959	ILMN_2085012	TMEM176B	NM_014020.2	Homo sapiens transmembrane protein 176B (TMEM176B), mRNA.	-0.03	-0.02	0.015	-0.025
1387	890.693	0.6422		ILMN_1871601		AJ011593	Homo sapiens trapped 3 terminal exon, clone A2C4	0.055	0.02	-0.035	-0.025
1388	890.884	0.6418	81929	ILMN_1705032	SEH1L	NM_031216.3	Homo sapiens SEH1-like (S. cerevisiae) (SEH1L), transcript variant 2, mRNA.	-0.03	-0.16	-0.13	-0.325
1389	891.648	0.6419	26091	ILMN_2370160	HERC4	NM_015601.2	Homo sapiens hect domain and RLD 4 (HERC4), transcript variant 2, mRNA.	-0.52	-0.16	0.36	-0.105
1390	891.84	0.6416	10484	ILMN_2129309	SEC23A	NM_006364.2	Homo sapiens Sec23 homolog A (S. cerevisiae) (SEC23A), mRNA.	0.075	0.105	0.03	-0.335
1391	894.518	0.6431		ILMN_1836860		BM686321	UI-E-CR0-adl-b-08-0-UI.r1 UI-E-CR0 Homo sapiens cDNA clone UI-E-CR0-adl-b-08-0-UI 5, mRNA sequence	-0.015	-0.06	-0.045	0.01
1392	896.051	0.6437		ILMN_1853103		BX095908	BX095908 Soares_testis_NHT Homo sapiens cDNA clone IMAGp998J094460, mRNA sequence	-0.165	0.175	0.335	-0.105
1393	896.434	0.6435		ILMN_1854412		BF590044	naa41b05.x1 NCI_CGAP_Kid11 Homo sapiens cDNA clone IMAGE:3258944 3, mRNA sequence	0.21	-0.13	-0.34	0.25
1394	897.201	0.6436	57405	ILMN_2149400	SPC25	NM_020675.3	Homo sapiens SPC25, NDC80 kinetochore complex component, homolog (S. cerevisiae) (SPC25), mRNA.	-0.02	0.06	0.08	-0.045
1395	898.735	0.6443	104	ILMN_1679797	ADARB1	NM_001112.2	Homo sapiens adenosine deaminase, RNA-specific, B1 (RED1 homolog rat) (ADARB1), transcript variant 1, mRNA.	-0.44	-0.075	0.36	-0.385
1396	899.119	0.6441	652526	ILMN_1784445	LOC652526	XM_942005.1	PREDICTED: Homo sapiens similar to Phosphodiesterase 4D interacting protein (myomegalin) (LOC652526), mRNA.	0.025	-0.01	-0.04	-0.05
1397	900.655	0.6447	7697	ILMN_1676240	ZNF138	NM_006524.1	Homo sapiens zinc finger protein 138 (ZNF138), mRNA.	-0.21	-0.615	-0.41	0.345
1398	901.808	0.6451	648399	ILMN_1700880	LOC648399	XM_937448.1	PREDICTED: Homo sapiens similar to Ornithine aminotransferase, mitochondrial precursor (Ornithine--oxo-acid aminotransferase) (LOC648399), mRNA.	0.675	0.67	-0.005	0.24
1400	906.621	0.6471		ILMN_1915921		AI795964	wh40g01.x1 NCI_CGAP_Kid11 Homo sapiens cDNA clone IMAGE:2383248 3, mRNA sequence	0.035	0.06	0.03	-0.03
1401	906.621	0.6471	7494	ILMN_1809433	XBP1	NM_005080.2	Homo sapiens X-box binding protein 1 (XBP1), transcript variant 1, mRNA.	0.56	0.93	0.37	-0.39
1402	907.006	0.6469	2274	ILMN_2265783	FHL2	NM_201555.1	Homo sapiens four and a half LIM domains 2 (FHL2), transcript variant 2, mRNA.	-0.275	0.07	0.345	-0.13
1403	907.585	0.6469	51293	ILMN_2115633	CD320	NM_016579.2	Homo sapiens CD320 molecule (CD320), mRNA.	0.215	0.62	0.405	0.07
1404	908.357	0.647	196740	ILMN_2415617	C10orf72	NM_001031746.1	Homo sapiens chromosome 10 open reading frame 72 (C10orf72), transcript variant 1, mRNA.	-0.03	0.005	0.035	-0.035
1406	909.707	0.647	646825	ILMN_1790393	LOC646825	XM_929783.1	PREDICTED: Homo sapiens similar to zinc finger protein 91 (LOC646825), mRNA.	0.075	0.015	-0.065	0.045
1407	911.833	0.6481	23710	ILMN_2151281	GABARAPL1	NM_031412.2	Homo sapiens GABA(A) receptor-associated protein like 1 (GABARAPL1), mRNA.	0.13	0.47	0.335	-0.66
1408	912.22	0.6479	5414	ILMN_1776157	2009-09-04	NM_080415.1	Homo sapiens septin 4 (SEPT4), transcript variant 2, mRNA.	-0.015	0.355	0.37	-0.275
1409	912.993	0.648	2580	ILMN_1731268	GAK	XM_938227.1	PREDICTED: Homo sapiens cyclin G associated kinase, transcript variant 2 (GAK), mRNA.	-0.27	0.135	0.405	-0.23
1410	913.96	0.6482	168374	ILMN_1665327	ZNF92	NM_007139.2	Homo sapiens zinc finger protein 92 (ZNF92), transcript variant 1, mRNA.	0.13	-0.245	-0.375	0.25
1411	914.735	0.6483	8644	ILMN_1713124	AKR1C3	NM_003739.4	Homo sapiens aldo-keto reductase family 1, member C3 (3-alpha hydroxysteroid dehydrogenase, type II) (AKR1C3), mRNA.	0.17	0.51	0.335	-0.66
1412	915.703	0.6485	3305	ILMN_1654566	HSPA1L	NM_005527.3	Homo sapiens heat shock 70kDa protein 1-like (HSPA1L), mRNA.	-0.325	0.015	0.335	-0.305
1413	915.897	0.6482	59351	ILMN_1729864	PBOV1	NM_021635.1	Homo sapiens prostate and breast cancer overexpressed 1 (PBOV1), mRNA.	0.09	-0.24	-0.335	0.145
1414	918.029	0.6492	85378	ILMN_1770203	TUBGCP6	NM_001008658.1	Homo sapiens tubulin, gamma complex associated protein 6 (TUBGCP6), transcript variant 2, mRNA.	0.125	-0.22	-0.345	0.18
1415	918.417	0.6491	115939	ILMN_1713884	C16orf42	NM_001001410.2	Homo sapiens chromosome 16 open reading frame 42 (C16orf42), mRNA.	0.03	0.37	0.34	0.03
1416	918.805	0.6489	23406	ILMN_1788283	COTL1	NM_021149.2	Homo sapiens coactosin-like 1 (Dictyostelium) (COTL1), mRNA.	-0.065	0.405	0.47	-0.285
1417	920.552	0.6496	167	ILMN_1758212	CRISP1	NM_001131.2	Homo sapiens cysteine-rich secretory protein 1 (CRISP1), transcript variant 1, mRNA.	-0.04	0.04	0.08	0
1418	920.747	0.6493		ILMN_1869173		BU734319	UI-E-CI1-age-m-12-0-UI.s1 UI-E-CI1 Homo sapiens cDNA clone UI-E-CI1-age-m-12-0-UI 3, mRNA sequence	-0.04	-0.025	0.015	0.005
1419	921.135	0.6491	9474	ILMN_1718265	ATG5	NM_004849.1	Homo sapiens ATG5 autophagy related 5 homolog (S. cerevisiae) (ATG5), mRNA.	-0.46	-0.03	0.43	-0.59
1420	921.718	0.6491		ILMN_1835587		CA393098	cs33e05.y1 Human Retinal pigment epithelium/choroid cDNA (Un-normalized, unamplified): cs Homo sapiens cDNA clone cs33e05 5, mRNA sequence	-0.075	-0.155	-0.08	0.01
1421	923.079	0.6496	10102	ILMN_2097954	TSFM	NM_005726.2	Homo sapiens Ts translation elongation factor, mitochondrial (TSFM), mRNA.	0.03	-0.015	-0.045	0.125
1422	923.468	0.649	55902	ILMN_1742859	ACSS2	NM_139274.1	Homo sapiens acyl-CoA synthetase short-chain family member 2 (ACSS2), transcript variant 2, mRNA.	-0.145	0.235	0.38	-0.18
1423	923.468	0.649		ILMN_1835452		AI798732	we91h12.x1 Soares_NFL_T_GBC_S1 Homo sapiens cDNA clone IMAGE:2348519 3, mRNA sequence	0.21	-0.23	-0.435	0.055
1424	923.663	0.6486	651565	ILMN_1760971	LOC651565	XM_940737.1	PREDICTED: Homo sapiens hypothetical protein LOC651565 (LOC651565), mRNA.	0.1	0.055	-0.045	0.06
1425	923.857	0.6479	728269	ILMN_1670255	LOC728269	NM_001080790.1	Homo sapiens melanoma antigen family A, 9 -like (LOC728269), mRNA.	0.275	0.295	0.02	-0.105
1426	923.857	0.6479	3383	ILMN_1812226	ICAM1	NM_000201.1	Homo sapiens intercellular adhesion molecule 1 (CD54), human rhinovirus receptor (ICAM1), mRNA.	0.12	0.02	-0.1	0.09
1427	924.83	0.6481		ILMN_1908356		BI831937	603076674F1 NIH_MGC_119 Homo sapiens cDNA clone IMAGE:5168226 5, mRNA sequence	0.19	-0.14	-0.33	0.16
1428	926.973	0.6491	641649	ILMN_2211065	TMEM91	NM_001042595.1	Homo sapiens transmembrane protein 91 (TMEM91), mRNA.	0.21	0.575	0.365	-0.305
1429	927.363	0.649	114787	ILMN_1653263	GPRIN1	NM_052899.2	Homo sapiens G protein regulated inducer of neurite outgrowth 1 (GPRIN1), mRNA.	0.28	-0.095	-0.375	0.385
1430	928.143	0.6491	652595	ILMN_1702783	LOC652595	XM_942117.1	PREDICTED: Homo sapiens similar to U2 small nuclear ribonucleoprotein A (U2 snRNP-A) (LOC652595), mRNA.	-0.235	-0.185	0.045	0.005
1431	931.461	0.6509	839	ILMN_1659350	CASP6	NM_001226.3	Homo sapiens caspase 6, apoptosis-related cysteine peptidase (CASP6), transcript variant alpha, mRNA.	-0.105	-0.075	0.03	-0.085
1432	932.438	0.6507	286527	ILMN_1731640	MGC39900	NM_194324.1	Homo sapiens hypothetical protein MGC39900 (MGC39900), mRNA.	0.11	0.475	0.36	-0.24
1433	932.438	0.6507		ILMN_1864292		AW295258	UI-H-BI2-aht-c-08-0-UI.s1 NCI_CGAP_Sub4 Homo sapiens cDNA clone IMAGE:2727927 3, mRNA sequence	-0.145	0.225	0.37	-0.1
1434	933.807	0.6512	2113	ILMN_2122103	ETS1	NM_005238.2	Homo sapiens v-ets erythroblastosis virus E26 oncogene homolog 1 (avian) (ETS1), mRNA.	-0.365	-0.725	-0.365	-0.425
1435	935.569	0.652	79915	ILMN_1686835	C17orf41	XM_001134002.1	PREDICTED: Homo sapiens chromosome 17 open reading frame 41 (C17orf41), mRNA.	-0.26	-0.625	-0.36	0.37
1436	937.136	0.6526	2551	ILMN_1750029	GABPA	NM_002040.2	Homo sapiens GA binding protein transcription factor, alpha subunit 60kDa (GABPA), mRNA.	0.19	0.095	-0.095	-0.475
1437	937.332	0.6523	647805	ILMN_1733436	LOC647805	XM_943032.2	PREDICTED: Homo sapiens hypothetical LOC647805 (LOC647805), mRNA.	-0.025	0.09	0.11	-0.13
1438	938.508	0.6526	55272	ILMN_1733696	IMP3	NM_018285.2	Homo sapiens IMP3, U3 small nucleolar ribonucleoprotein, homolog (yeast) (IMP3), mRNA.	0.13	-0.22	-0.35	0.07
1439	938.704	0.6523	653539	ILMN_1671465	LOC653539	XM_930288.1	PREDICTED: Homo sapiens similar to amyotrophic lateral sclerosis 2 (juvenile) chromosome region, candidate 16, transcript variant 1 (LOC653539), mRNA.	0.21	-0.125	-0.335	0.275
1440	940.274	0.653		ILMN_1904283		BG195167	RST14346 Athersys RAGE Library Homo sapiens cDNA, mRNA sequence	0.135	0.11	-0.02	-0.05
1441	942.435	0.654	4832	ILMN_1669456	NME3	NM_002513.2	Homo sapiens non-metastatic cells 3, protein expressed in (NME3), mRNA.	0.02	0.355	0.33	-0.21
1442	944.794	0.6552	644830	ILMN_1707699	LOC644830	XM_927926.1	PREDICTED: Homo sapiens hypothetical protein LOC644830 (LOC644830), mRNA.	0.065	0.04	-0.02	0.015
1443	945.385	0.6552	84319	ILMN_2215545	C3orf26	NM_032359.2	Homo sapiens chromosome 3 open reading frame 26 (C3orf26), mRNA.	-0.3	0.04	0.345	0.01
1444	945.976	0.6551	222194	ILMN_1712027	RSBN1L	NM_198467.1	Homo sapiens round spermatid basic protein 1-like (RSBN1L), mRNA.	-0.925	-1.325	-0.395	0.015
1445	946.172	0.6548	64776	ILMN_1811082	C11orf1	NM_022761.1	Homo sapiens chromosome 11 open reading frame 1 (C11orf1), mRNA.	-0.185	0.17	0.35	-0.11
1446	946.96	0.6544		ILMN_1845886		AA884445	am16f11.s1 Soares_NFL_T_GBC_S1 Homo sapiens cDNA clone IMAGE:1467021 3, mRNA sequence	0.35	0.02	-0.33	0.23
1447	946.96	0.6544	51375	ILMN_2400613	SNX7	NM_152238.1	Homo sapiens sorting nexin 7 (SNX7), transcript variant 2, mRNA.	-0.245	0.175	0.415	-0.105
1448	947.354	0.6543	55054	ILMN_1725707	ATG16L1	NM_030803.5	Homo sapiens ATG16 autophagy related 16-like 1 (S. cerevisiae) (ATG16L1), transcript variant 1, mRNA.	0.08	-0.26	-0.34	-0.19
1450	950.509	0.6555	1725	ILMN_2326997	DHPS	NM_013406.1	Homo sapiens deoxyhypusine synthase (DHPS), transcript variant 2, mRNA.	0.005	0.34	0.335	-0.285
1451	951.102	0.6555	255758	ILMN_1700955	TCTEX1D2	NM_152773.2	Homo sapiens Tctex1 domain containing 2 (TCTEX1D2), mRNA.	0.07	0.42	0.35	-0.445
1452	951.891	0.6556	283554	ILMN_1741224	GPR137C	NM_001099652.1	Homo sapiens G protein-coupled receptor 137C (GPR137C), mRNA.	-0.22	0.13	0.35	-0.61
1453	952.287	0.6554		ILMN_1877455		AW337309	xw83e08.x1 NCI_CGAP_Pan1 Homo sapiens cDNA clone IMAGE:2834630 3, mRNA sequence	0.03	0.085	0.05	-0.19
1454	952.682	0.6552	2215	ILMN_1728639	FCGR3B	NM_000570.3	Homo sapiens Fc fragment of IgG, low affinity IIIb, receptor (CD16b) (FCGR3B), mRNA.	0.255	-0.205	-0.455	0.31
1456	953.077	0.6546	734	ILMN_1757732	OSGIN2	NM_004337.1	Homo sapiens oxidative stress induced growth inhibitor family member 2 (OSGIN2), mRNA.	0.615	0.555	-0.06	-0.625
1457	954.065	0.6548	55611	ILMN_1723871	OTUB1	NM_017670.1	Homo sapiens OTU domain, ubiquitin aldehyde binding 1 (OTUB1), mRNA.	0.08	0.455	0.37	-0.165
1458	954.461	0.6546	64785	ILMN_1754272	GINS3	NM_022770.2	Homo sapiens GINS complex subunit 3 (Psf3 homolog) (GINS3), mRNA.	0.24	-0.1	-0.345	0.205
1459	954.856	0.6545	140578	ILMN_1726575	CHODL	NM_024944.2	Homo sapiens chondrolectin (CHODL), mRNA.	-0.455	0.04	0.5	-0.36
1460	956.638	0.6552	81539	ILMN_2266948	SLC38A1	NM_030674.3	Homo sapiens solute carrier family 38, member 1 (SLC38A1), transcript variant 1, mRNA.	-0.005	-0.445	-0.44	0.22
1461	957.43	0.6553	124872	ILMN_1707200	B4GALNT2	NM_153446.1	Homo sapiens beta-1,4-N-acetyl-galactosaminyl transferase 2 (B4GALNT2), mRNA.	0.145	-0.185	-0.33	0.17
1463	960.205	0.6559	22921	ILMN_1657977	MSRB2	NM_012228.2	Homo sapiens methionine sulfoxide reductase B2 (MSRB2), mRNA.	-0.015	0.37	0.385	-0.84
1464	960.205	0.6559	56160	ILMN_1738622	NDNL2	NM_138704.2	Homo sapiens necdin-like 2 (NDNL2), mRNA.	-0.07	0.27	0.345	-0.31
1465	964.574	0.6584	5576	ILMN_1681888	PRKAR2A	NM_004157.2	Homo sapiens protein kinase, cAMP-dependent, regulatory, type II, alpha (PRKAR2A), mRNA.	-0.215	-0.275	-0.06	0.115
1466	965.767	0.6588	6880	ILMN_2343332	TAF9	NM_016283.4	Homo sapiens TAF9 RNA polymerase II, TATA box binding protein (TBP)-associated factor, 32kDa (TAF9), transcript variant 2, mRNA.	-0.315	0.03	0.34	-0.205
1467	966.165	0.6586	3398	ILMN_1793990	ID2	NM_002166.4	Homo sapiens inhibitor of DNA binding 2, dominant negative helix-loop-helix protein (ID2), mRNA.	0.855	1.335	0.48	-0.355
1468	968.754	0.6599	196743	ILMN_1765116	PAOX	NM_207127.1	Homo sapiens polyamine oxidase (exo-N4-amino) (PAOX), transcript variant 4, mRNA. XM_001125092 XM_001125093	-0.03	0.125	0.16	-0.055
1469	969.351	0.6594	151531	ILMN_1652037	UPP2	NM_173355.2	Homo sapiens uridine phosphorylase 2 (UPP2), mRNA.	0.175	0.13	-0.045	0.045
1470	969.351	0.6594	167691	ILMN_2052686	LCA5	NM_181714.1	Homo sapiens Leber congenital amaurosis 5 (LCA5), mRNA.	-0.07	-0.08	-0.01	-0.08
1471	973.342	0.6617	9454	ILMN_1811579	HOMER3	NM_004838.2	Homo sapiens homer homolog 3 (Drosophila) (HOMER3), mRNA.	0.135	0.47	0.33	0.05
1472	974.54	0.6621	55180	ILMN_1669624	LINS1	NM_181739.1	Homo sapiens lines homolog 1 (Drosophila) (LINS1), transcript variant 2, mRNA.	0.095	-0.24	-0.33	0.06
1473	976.54	0.663	1660	ILMN_1690965	DHX9	NM_001357.2	Homo sapiens DEAH (Asp-Glu-Ala-His) box polypeptide 9 (DHX9), transcript variant 1, mRNA.	0.27	0.21	-0.06	0.135
1474	980.745	0.6654	2246	ILMN_1699735	FGF1	NM_000800.2	Homo sapiens fibroblast growth factor 1 (acidic) (FGF1), transcript variant 1, mRNA.	-0.165	0.17	0.33	0.03
1475	981.347	0.6653	84870	ILMN_1681983	RSPO3	NM_032784.3	Homo sapiens R-spondin 3 homolog (Xenopus laevis) (RSPO3), mRNA.	-0.355	-0.02	0.335	-0.425
1476	981.748	0.6651	107	ILMN_2120555	ADCY1	NM_021116.1	Homo sapiens adenylate cyclase 1 (brain) (ADCY1), mRNA.	-0.56	-0.235	0.33	-0.305
1477	982.551	0.6652	440067	ILMN_1813978	LOC440067	XM_495898.2	PREDICTED: Homo sapiens similar to caspase 1 isoform alpha precursor (LOC440067), mRNA.	-0.165	0.215	0.385	-0.06
1478	983.956	0.6657	5915	ILMN_1671151	RARB	NM_000965.2	Homo sapiens retinoic acid receptor, beta (RARB), transcript variant 1, mRNA.	-0.36	-0.39	-0.03	-0.05
1479	984.96	0.6655	26013	ILMN_1658277	L3MBTL	NM_032107.3	Homo sapiens l(3)mbt-like (Drosophila) (L3MBTL), transcript variant II, mRNA.	0.015	-0.08	-0.09	-0.095
1480	984.96	0.6655		ILMN_1895313		BI753564	603028630F1 NIH_MGC_114 Homo sapiens cDNA clone IMAGE:5199103 5, mRNA sequence	-0.035	-0.045	0	0.07
1481	985.161	0.6652	56142	ILMN_2364414	PCDHA6	NM_031849.1	Homo sapiens protocadherin alpha 6 (PCDHA6), transcript variant 3, mRNA.	0.175	0.205	0.025	-0.265
1482	988.177	0.6668	375484	ILMN_1778320	FLJ44216	XM_496787.2	PREDICTED: Homo sapiens FLJ44216 protein (FLJ44216), mRNA.	-0.015	-0.07	-0.055	0.005
1483	988.379	0.6665	10869	ILMN_1718679	USP19	NM_006677.1	Homo sapiens ubiquitin specific peptidase 19 (USP19), mRNA.	-0.16	0.27	0.435	-0.105
1484	989.184	0.6666	137970	ILMN_1703826	UNC5D	NM_080872.1	Homo sapiens unc-5 homolog D (C. elegans) (UNC5D), mRNA.	-0.215	-0.3	-0.085	0.36
1485	991.198	0.6675	339977	ILMN_1808537	LRRC66	NM_001024611.1	Homo sapiens leucine rich repeat containing 66 (LRRC66), mRNA.	0.04	0.015	-0.025	-0.15
1486	992.005	0.6676	390152	ILMN_1768161	OR8H3	NM_001005201.1	Homo sapiens olfactory receptor, family 8, subfamily H, member 3 (OR8H3), mRNA.	-0.03	0.085	0.12	-0.325
1487	992.206	0.6673	646561	ILMN_1792979	LOC646561	XM_929496.2	PREDICTED: Homo sapiens similar to WW45 protein (LOC646561), mRNA.	0.145	0.04	-0.1	-0.035
1488	993.618	0.6669	387522	ILMN_1749212	TMEM189-UBE2V1	NM_199203.1	Homo sapiens TMEM189-UBE2V1 (TMEM189-UBE2V1), transcript variant 1, mRNA.	-0.055	-0.39	-0.34	0.065
1489	993.618	0.6669		ILMN_1874721		AW449056	UI-H-BI3-akf-b-01-0-UI.s1 NCI_CGAP_Sub5 Homo sapiens cDNA clone IMAGE:2734009 3, mRNA sequence	0.165	-0.21	-0.38	0.17
1490	993.618	0.6669	7280	ILMN_2044813	TUBB2A	NM_001069.2	Homo sapiens tubulin, beta 2A (TUBB2A), mRNA.	0.86	1.2	0.345	-0.215
1491	995.233	0.6675	199692	ILMN_2197519	ZNF627	NM_145295.2	Homo sapiens zinc finger protein 627 (ZNF627), mRNA.	0.045	-0.415	-0.46	-0.29
1492	996.243	0.6677	644162	ILMN_1716492	LOC644162	XM_929776.1	PREDICTED: Homo sapiens similar to septin 7, transcript variant 2 (LOC644162), mRNA.	-0.18	0.15	0.33	-0.19
1493	997.052	0.6678	57144	ILMN_1770938	PAK7	NM_177990.1	Homo sapiens p21(CDKN1A)-activated kinase 7 (PAK7), transcript variant 2, mRNA.	-0.345	-0.325	0.02	0.015
1494	997.658	0.6678	8462	ILMN_1751656	KLF11	XM_001129527.1	PREDICTED: Homo sapiens Kruppel-like factor 11 (KLF11), mRNA.	0.1	-0.375	-0.475	-0.085
1495	997.86	0.6675	11215	ILMN_2293758	AKAP11	NM_016248.2	Homo sapiens A kinase (PRKA) anchor protein 11 (AKAP11), mRNA.	-0.29	-0.385	-0.09	-0.29
1496	1001.1	0.6692	388561	ILMN_1764854	ZNF761	NM_001008401.2	Homo sapiens zinc finger protein 761 (ZNF761), mRNA.	0.56	0.63	0.065	-0.005
1497	1001.3	0.6689	200810	ILMN_2131293	LOC200810	NM_001015050.1	Homo sapiens similar to beta-1,4-mannosyltransferase; beta-1,4 mannosyltransferase (LOC200810), mRNA.	0.075	0.55	0.48	-0.475
1498	1001.5	0.6686		ILMN_1872343		DB298763	DB298763 BRACE3 Homo sapiens cDNA clone BRACE3007097 3, mRNA sequence	-0.01	0	0.01	-0.075
1499	1001.71	0.6682	220988	ILMN_1761083	HNRNPA3	NM_194247.2	Homo sapiens heterogeneous nuclear ribonucleoprotein A3 (HNRNPA3), mRNA.	-0.555	-0.105	0.445	0.07
1500	1002.11	0.6681	5999	ILMN_1758067	RGS4	NM_005613.3	Homo sapiens regulator of G-protein signalling 4 (RGS4), mRNA.	0.21	0.075	-0.13	0.205
1501	1002.31	0.6678	924	ILMN_1792538	CD7	NM_006137.6	Homo sapiens CD7 molecule (CD7), mRNA.	-0.13	0.215	0.345	-0.305
1502	1003.73	0.6683	7408	ILMN_1743646	VASP	NM_003370.3	Homo sapiens vasodilator-stimulated phosphoprotein (VASP), mRNA.	0.135	0.155	0.02	0.225
1503	1003.94	0.668	27147	ILMN_1666503	DENND2A	NM_015689.2	Homo sapiens DENN/MADD domain containing 2A (DENND2A), mRNA.	0.21	0.54	0.33	0.025
1504	1006.17	0.669	3170	ILMN_1763712	FOXA2	NM_021784.3	Homo sapiens forkhead box A2 (FOXA2), transcript variant 1, mRNA.	0.175	-0.235	-0.405	0.095
1505	1006.98	0.6691	6990	ILMN_1681890	DYNLT3	NM_006520.1	Homo sapiens dynein, light chain, Tctex-type 3 (DYNLT3), mRNA.	0.475	0.485	0.01	-0.515
1506	1007.39	0.6689	124936	ILMN_1696254	CYB5D2	NM_144611.2	Homo sapiens cytochrome b5 domain containing 2 (CYB5D2), mRNA.	-0.035	0.1	0.14	-0.335
1507	1008	0.6689	92999	ILMN_1699440	ZBTB47	NM_145166.2	Homo sapiens zinc finger and BTB domain containing 47 (ZBTB47), mRNA.	0.245	-0.1	-0.345	0.01
1508	1009.83	0.6696	80279	ILMN_1658579	CDK5RAP3	NM_176095.1	Homo sapiens CDK5 regulatory subunit associated protein 3 (CDK5RAP3), transcript variant 1, mRNA.	0.355	0.235	-0.12	0.085
1509	1011.25	0.6701	64061	ILMN_2347298	TSPYL2	NM_022117.1	Homo sapiens TSPY-like 2 (TSPYL2), mRNA.	1.13	1.215	0.09	0.08
1510	1013.29	0.6711	9976	ILMN_1784608	CLEC2B	NM_005127.2	Homo sapiens C-type lectin domain family 2, member B (CLEC2B), mRNA.	-0.02	0.34	0.36	-0.19
1511	1013.7	0.6704	84146	ILMN_1730118	ZNF644	NM_032186.3	Homo sapiens zinc finger protein 644 (ZNF644), transcript variant 3, mRNA.	-0.53	-0.865	-0.325	-0.28
1512	1013.7	0.6704	285074	ILMN_1729269	LOC285074	NM_001012626.1	Homo sapiens hypothetical protein LOC285074 (LOC285074), mRNA.	-0.31	-0.125	0.185	-0.12
1513	1013.9	0.6701	136	ILMN_1703946	ADORA2B	NM_000676.2	Homo sapiens adenosine A2b receptor (ADORA2B), mRNA.	-0.36	-0.82	-0.455	0.75
1514	1014.31	0.6695	8548	ILMN_2106656	BLZF1	NM_003666.2	Homo sapiens basic leucine zipper nuclear factor 1 (BLZF1), mRNA.	0.45	-0.06	-0.51	0.36
1515	1014.31	0.6695	65250	ILMN_2232494	C5orf42	NM_023073.2	Homo sapiens chromosome 5 open reading frame 42 (C5orf42), mRNA.	-0.09	0.275	0.365	-0.2
1516	1014.51	0.6692		ILMN_1914643		AW518277	xx83h05.x1 NCI_CGAP_Lym12 Homo sapiens cDNA clone IMAGE:2850297 3, mRNA sequence	0.03	-0.005	-0.035	0.075
1517	1016.35	0.67	22841	ILMN_2072541	RAB11FIP2	NM_014904.1	Homo sapiens RAB11 family interacting protein 2 (class I) (RAB11FIP2), mRNA.	-0.25	-0.595	-0.345	0.43
1518	1016.96	0.6699	23779	ILMN_2342851	ARHGAP8	NM_181335.2	Homo sapiens Rho GTPase activating protein 8 (ARHGAP8), transcript variant 2, mRNA.	0.125	-0.205	-0.33	0.345
1519	1017.16	0.6692	219493	ILMN_1758663	OR5AR1	NM_001004730.1	Homo sapiens olfactory receptor, family 5, subfamily AR, member 1 (OR5AR1), mRNA.	0.135	-0.19	-0.325	0.235
1520	1017.16	0.6692	389816	ILMN_1680757	LRRC26	NM_001013653.2	Homo sapiens leucine rich repeat containing 26 (LRRC26), mRNA.	0.26	0.34	0.075	0.14
1521	1017.57	0.669	284114	ILMN_1755224	TMEM102	NM_178518.2	Homo sapiens transmembrane protein 102 (TMEM102), mRNA.	-0.05	0.275	0.325	-0.155
1522	1017.78	0.6687	390535	ILMN_1773111	GOLGA8E	NM_001012423.1	Homo sapiens golgi autoantigen, golgin subfamily a, 8E (GOLGA8E), mRNA.	0.045	0.07	0.025	0.09
1523	1018.8	0.6689	653140	ILMN_1741049	LOC653140	XM_931412.1	PREDICTED: Homo sapiens similar to FLJ30851 protein, transcript variant 2 (LOC653140), mRNA.	-0.015	-0.055	-0.04	0.055
1524	1019.21	0.6688	30844	ILMN_1720083	EHD4	NM_139265.2	Homo sapiens EH-domain containing 4 (EHD4), mRNA.	-0.37	-0.695	-0.325	0.35
1525	1019.62	0.6686	7597	ILMN_1658728	ZBTB25	NM_006977.2	Homo sapiens zinc finger and BTB domain containing 25 (ZBTB25), mRNA.	-0.23	-0.595	-0.37	0.335
1527	1020.43	0.6683	3360	ILMN_2410905	HTR4	NM_001040174.1	Homo sapiens 5-hydroxytryptamine (serotonin) receptor 4 (HTR4), transcript variant n, mRNA.	0.13	-0.2	-0.325	0.06
1528	1021.05	0.6678	57804	ILMN_1803772	POLD4	NM_021173.2	Homo sapiens polymerase (DNA-directed), delta 4 (POLD4), mRNA.	0.135	0.13	-0.005	-0.07
1529	1021.05	0.6678	11156	ILMN_1662427	PTP4A3	NM_007079.2	Homo sapiens protein tyrosine phosphatase type IVA, member 3 (PTP4A3), transcript variant 2, mRNA.	0.12	0.455	0.335	-0.075
1530	1021.25	0.6675	56969	ILMN_2124757	RPL23AP13	NR_002229.1	Homo sapiens ribosomal protein L23a pseudogene 13 (RPL23AP13), non-coding RNA.	0.26	0.625	0.365	-0.205
1531	1023.09	0.6683	283767	ILMN_1651980	LOC283767	XM_929339.2	PREDICTED: Homo sapiens FLJ40198 protein (LOC283767), mRNA.	-0.01	0.345	0.355	-0.145
1532	1023.3	0.6675	4316	ILMN_1685403	MMP7	NM_002423.3	Homo sapiens matrix metallopeptidase 7 (matrilysin, uterine) (MMP7), mRNA.	-0.01	0.325	0.325	0.005
1533	1023.3	0.6675	168537	ILMN_1776678	GIMAP7	NM_153236.3	Homo sapiens GTPase, IMAP family member 7 (GIMAP7), mRNA.	0.065	-0.285	-0.355	0.15
1534	1024.53	0.6679	392843	ILMN_1690856	LOC392843	XM_374586.3	PREDICTED: Homo sapiens similar to IQ motif containing with AAA domain, transcript variant 1 (LOC392843), mRNA.	0.03	0.035	0.005	0.04
1535	1025.55	0.6681	5585	ILMN_1662687	PKN1	NM_002741.3	Homo sapiens protein kinase N1 (PKN1), transcript variant 2, mRNA.	-0.04	-0.005	0.03	-0.105
1536	1026.58	0.6683	54886	ILMN_1780576	PRG-3	NM_207299.1	Homo sapiens plasticity related gene 3 (PRG-3), transcript variant 1, mRNA.	0.23	-0.1	-0.33	0.14
1537	1027.19	0.6683	5292	ILMN_1815023	PIM1	NM_002648.2	Homo sapiens pim-1 oncogene (PIM1), mRNA.	0.145	0.185	0.04	0.14
1538	1029.86	0.6696	3572	ILMN_1797861	IL6ST	NM_002184.2	Homo sapiens interleukin 6 signal transducer (gp130, oncostatin M receptor) (IL6ST), transcript variant 1, mRNA.	0.24	-0.11	-0.35	-0.175
1539	1031.51	0.6702	644919	ILMN_1679106	LOC644919	XM_928006.1	PREDICTED: Homo sapiens hypothetical protein LOC644919 (LOC644919), mRNA.	-0.215	0.11	0.325	-0.085
1540	1032.95	0.6707	4736	ILMN_1808041	RPL10A	NM_007104.4	Homo sapiens ribosomal protein L10a (RPL10A), mRNA.	-0.055	0.29	0.34	-0.085
1541	1035.42	0.6719	54993	ILMN_1712051	ZSCAN2	NM_001007072.1	Homo sapiens zinc finger and SCAN domain containing 2 (ZSCAN2), transcript variant 3, mRNA.	-0.21	-0.02	0.19	-0.11
1542	1035.62	0.6716	5026	ILMN_1677793	P2RX5	NM_175080.1	Homo sapiens purinergic receptor P2X, ligand-gated ion channel, 5 (P2RX5), transcript variant 2, mRNA.	0.295	-0.035	-0.325	0.365
1543	1036.45	0.6713	57532	ILMN_1765829	NUFIP2	NM_020772.1	Homo sapiens nuclear fragile X mental retardation protein interacting protein 2 (NUFIP2), mRNA.	-0.385	-0.71	-0.33	-0.24
1544	1036.45	0.6713	171489	ILMN_1732781	SPANXE	NM_145665.1	Homo sapiens SPANX family, member E (SPANXE), mRNA.	0.115	0.445	0.335	-0.22
1545	1037.27	0.6714	11009	ILMN_1774685	IL24	NM_006850.2	Homo sapiens interleukin 24 (IL24), transcript variant 1, mRNA.	0.205	0.295	0.09	0.53
1546	1038.3	0.6716	28985	ILMN_1751816	MCTS1	NM_014060.1	Homo sapiens malignant T cell amplified sequence 1 (MCTS1), mRNA.	0.025	0.59	0.565	-0.305
1547	1038.92	0.6716	401123	ILMN_1699216	FLJ45721	NM_207490.1	Homo sapiens FLJ45721 protein (FLJ45721), mRNA.	-0.035	-0.105	-0.07	-0.005
1548	1039.54	0.6715		ILMN_1890045		BF514154	UI-H-BW1-anc-c-06-0-UI.s1 NCI_CGAP_Sub7 Homo sapiens cDNA clone IMAGE:3071986 3, mRNA sequence	0.125	-0.2	-0.325	0.205
1549	1041.81	0.6726		ILMN_1887131		AW444448	UI-H-BI3-akb-b-06-0-UI.s1 NCI_CGAP_Sub5 Homo sapiens cDNA clone IMAGE:2733635 3, mRNA sequence	-0.065	-0.055	0.01	-0.065
1550	1045.53	0.6745	326343	ILMN_1757867	MTM	NM_175620.1	Homo sapiens metallothionein M (MTM), mRNA.	0.1	0.105	-0.005	-0.005
1551	1045.74	0.6742	10691	ILMN_2383419	GMEB1	NM_024482.1	Homo sapiens glucocorticoid modulatory element binding protein 1 (GMEB1), transcript variant 2, mRNA.	-0.385	-0.73	-0.345	0.09
1552	1045.95	0.6739	255252	ILMN_1777106	LRRC57	NM_153260.1	Homo sapiens leucine rich repeat containing 57 (LRRC57), mRNA.	0.165	-0.175	-0.34	-0.06
1553	1047.81	0.6747	26999	ILMN_2264981	CYFIP2	NM_001037333.1	Homo sapiens cytoplasmic FMR1 interacting protein 2 (CYFIP2), transcript variant 1, mRNA.	-0.185	0.145	0.325	-0.255
1554	1048.43	0.6747	7025	ILMN_1786197	NR2F1	NM_005654.4	Homo sapiens nuclear receptor subfamily 2, group F, member 1 (NR2F1), mRNA.	0.435	0.06	-0.375	0.195
1555	1048.85	0.6745	8623	ILMN_1804384	ASMTL	NM_004192.2	Homo sapiens acetylserotonin O-methyltransferase-like (ASMTL), mRNA.	0.015	0.535	0.515	-0.33
1556	1050.72	0.6753	30061	ILMN_2053103	SLC40A1	NM_014585.3	Homo sapiens solute carrier family 40 (iron-regulated transporter), member 1 (SLC40A1), mRNA.	0.59	0.215	-0.38	-0.88
1557	1051.34	0.6752	7189	ILMN_2392143	TRAF6	NM_004620.2	Homo sapiens TNF receptor-associated factor 6 (TRAF6), transcript variant 2, mRNA.	-0.365	-0.735	-0.37	-0.015
1558	1051.96	0.6752	84293	ILMN_2118472	C10orf58	NM_032333.2	Homo sapiens chromosome 10 open reading frame 58 (C10orf58), mRNA.	-0.155	-0.525	-0.37	0.255
1559	1052.38	0.675	55687	ILMN_1733703	TRMU	NM_018006.4	Homo sapiens tRNA 5-methylaminomethyl-2-thiouridylate methyltransferase (TRMU), nuclear gene encoding mitochondrial protein, transcript variant 1, mRNA.	0.005	0.335	0.33	0.045
1560	1052.58	0.6747	79759	ILMN_1739236	ZNF668	NM_024706.3	Homo sapiens zinc finger protein 668 (ZNF668), mRNA.	-0.085	-0.42	-0.335	0.195
1561	1053.21	0.6743	10734	ILMN_1787275	STAG3	NM_012447.2	Homo sapiens stromal antigen 3 (STAG3), mRNA.	-0.075	0.255	0.33	-0.035
1562	1053.21	0.6743	219402	ILMN_1718271	MTIF3	NM_152912.3	Homo sapiens mitochondrial translational initiation factor 3 (MTIF3), nuclear gene encoding mitochondrial protein, mRNA.	-0.53	-0.1	0.435	-0.1
1563	1054.87	0.6749	401238	ILMN_1675946	LOC401238	XR_000272.2	PREDICTED: Homo sapiens similar to interferon stimulated exonuclease gene 20kDa-like 2 (LOC401238), mRNA.	0.01	-0.35	-0.355	0.205
1564	1056.95	0.6758	128372	ILMN_1754929	OR6N1	NM_001005185.1	Homo sapiens olfactory receptor, family 6, subfamily N, member 1 (OR6N1), mRNA.	-0.145	0.18	0.325	-0.19
1565	1057.57	0.6758	163590	ILMN_1758057	TOR1AIP2	NM_145034.2	Homo sapiens torsin A interacting protein 2 (TOR1AIP2), mRNA.	0.615	0.195	-0.42	-0.07
1566	1058.82	0.6761		ILMN_1859908		BC017440	Homo sapiens cDNA clone MGC:13035 IMAGE:3613409, complete cds	0.375	0.045	-0.325	0.05
1567	1059.24	0.676	653610	ILMN_1695435	LOC653610	XM_928387.1	PREDICTED: Homo sapiens similar to Histone H2A.o (H2A/o) (H2A.2) (H2a-615) (LOC653610), mRNA.	-0.01	0.325	0.33	0.435
1568	1059.45	0.6752	348738	ILMN_1720833	C2orf48	NM_182626.1	Homo sapiens chromosome 2 open reading frame 48 (C2orf48), mRNA.	0.15	-0.175	-0.325	0.24
1569	1059.45	0.6752	5287	ILMN_2117323	PIK3C2B	NM_002646.2	Homo sapiens phosphoinositide-3-kinase, class 2, beta polypeptide (PIK3C2B), mRNA.	-0.205	-0.545	-0.34	0.045
1570	1059.66	0.6749	5520	ILMN_1788961	PPP2R2A	NM_002717.2	Homo sapiens protein phosphatase 2 (formerly 2A), regulatory subunit B, alpha isoform (PPP2R2A), mRNA.	-0.265	-0.595	-0.33	0.15
1571	1060.49	0.675		ILMN_1827287		CB305782	UI-CF-EN1-aeg-k-22-0-UI.s1 UI-CF-EN1 Homo sapiens cDNA clone UI-CF-EN1-aeg-k-22-0-UI 3, mRNA sequence	-0.005	-0.075	-0.07	-0.03
1572	1061.33	0.6751	10260	ILMN_2041161	DENND4A	NM_005848.2	Homo sapiens DENN/MADD domain containing 4A (DENND4A), mRNA.	-0.58	-0.225	0.35	-0.08
1573	1061.95	0.6751	91748	ILMN_1763091	C14orf43	NM_194278.3	Homo sapiens chromosome 14 open reading frame 43 (C14orf43), transcript variant 1, mRNA.	-0.81	-1.275	-0.465	0.27
1574	1062.58	0.6751	121274	ILMN_1731666	ZNF641	NM_152320.1	Homo sapiens zinc finger protein 641 (ZNF641), mRNA.	0.27	-0.105	-0.375	0.09
1575	1062.99	0.6749	149469	ILMN_1716517	C1orf84	NM_001012961.1	Homo sapiens chromosome 1 open reading frame 84 (C1orf84), mRNA.	-0.075	-0.175	-0.105	0.335
1576	1063.83	0.675	57683	ILMN_1740711	KIAA1571	XM_937234.2	PREDICTED: Homo sapiens KIAA1571 protein (KIAA1571), mRNA.	-0.055	-0.04	0.02	0.04
1577	1065.92	0.6755	148932	ILMN_1798288	MOBKL2C	NM_145279.4	Homo sapiens MOB1, Mps One Binder kinase activator-like 2C (yeast) (MOBKL2C), transcript variant 1, mRNA.	0.21	-0.115	-0.325	0.3
1578	1065.92	0.6755		ILMN_1847703		BX111476	BX111476 Soares_NFL_T_GBC_S1 Homo sapiens cDNA clone IMAGp998B215327, mRNA sequence	0.15	-0.18	-0.325	0.185
1579	1069.06	0.6766	6098	ILMN_1811234	ROS1	NM_002944.2	Homo sapiens c-ros oncogene 1 , receptor tyrosine kinase (ROS1), mRNA.	0.085	0.44	0.36	0.125
1580	1069.06	0.6766		ILMN_1862169		BM979422	UI-CF-DU1-adr-f-01-0-UI.s1 UI-CF-DU1 Homo sapiens cDNA clone UI-CF-DU1-adr-f-01-0-UI 3, mRNA sequence	-0.01	-0.06	-0.055	0.18
1581	1069.89	0.6767	22955	ILMN_1714738	SCMH1	NM_012236.2	Homo sapiens sex comb on midleg homolog 1 (Drosophila) (SCMH1), transcript variant 2, mRNA.	-0.26	-0.175	0.09	0.005
1582	1070.73	0.6768		ILMN_1833899		BM979131	UI-CF-DU1-adl-j-11-0-UI.s1 UI-CF-DU1 Homo sapiens cDNA clone UI-CF-DU1-adl-j-11-0-UI 3, mRNA sequence	-0.225	0.11	0.335	-0.115
1583	1071.99	0.6772	10681	ILMN_2412294	GNB5	NM_006578.3	Homo sapiens guanine nucleotide binding protein (G protein), beta 5 (GNB5), transcript variant 1, mRNA.	0.155	0.08	-0.075	-0.025
1584	1072.83	0.6773	283651	ILMN_1693344	C15orf21	NM_173609.2	Homo sapiens chromosome 15 open reading frame 21 (C15orf21), transcript variant 5, mRNA.	-0.025	0	0.03	-0.01
1585	1079.13	0.6808	4357	ILMN_1764596	MPST	NM_001013436.1	Homo sapiens mercaptopyruvate sulfurtransferase (MPST), nuclear gene encoding mitochondrial protein, transcript variant 2, mRNA.	-0.04	0.045	0.085	-0.12
1586	1080.18	0.6811	3565	ILMN_2389080	IL4	NM_000589.2	Homo sapiens interleukin 4 (IL4), transcript variant 1, mRNA.	-0.08	-0.115	-0.035	0.115
1587	1080.39	0.6808	7283	ILMN_1728024	TUBG1	NM_001070.3	Homo sapiens tubulin, gamma 1 (TUBG1), mRNA.	0.375	0.045	-0.335	0.16
1588	1080.81	0.6806		ILMN_1912424		BX119024	BX119024 Soares_total_fetus_Nb2HF8_9w Homo sapiens cDNA clone IMAGp998F172587, mRNA sequence	0.19	-0.185	-0.38	0.255
1589	1081.23	0.6804	4921	ILMN_2410523	DDR2	NM_006182.2	Homo sapiens discoidin domain receptor tyrosine kinase 2 (DDR2), transcript variant 2, mRNA.	-0.12	-0.08	0.035	0.16
1590	1081.86	0.6804	80350	ILMN_2312817	LPAL2	NM_145727.1	Homo sapiens lipoprotein, Lp(a)-like 2 (LPAL2), transcript variant 2, mRNA.	-0.205	0.115	0.32	-0.125
1591	1082.28	0.6803	5324	ILMN_1696270	PLAG1	NM_002655.1	Homo sapiens pleiomorphic adenoma gene 1 (PLAG1), mRNA.	-0.125	-0.475	-0.355	0.025
1592	1083.13	0.6804	6495	ILMN_1812702	SIX1	NM_005982.2	Homo sapiens SIX homeobox 1 (SIX1), mRNA.	0.775	0.35	-0.425	0.14
1593	1083.97	0.68	23247	ILMN_1753426	KIAA0556	NM_015202.1	Homo sapiens KIAA0556 (KIAA0556), mRNA.	-0.34	-0.225	0.115	-0.01
1594	1083.97	0.68		ILMN_1859461		AI214903	qg46g09.x1 Soares_testis_NHT Homo sapiens cDNA clone IMAGE:1838272 3, mRNA sequence	0.005	-0.065	-0.065	0.09
1595	1084.18	0.6797	285268	ILMN_1785926	ZNF621	NM_001098414.1	Homo sapiens zinc finger protein 621 (ZNF621), transcript variant 2, mRNA.	0.23	0.555	0.325	-0.26
1596	1085.02	0.6798	26112	ILMN_1657680	CCDC69	NM_015621.2	Homo sapiens coiled-coil domain containing 69 (CCDC69), mRNA.	0.33	-0.015	-0.335	-0.04
1597	1085.44	0.6797	728454	ILMN_1680965	LOC728454	XM_001128061.1	PREDICTED: Homo sapiens similar to Beta-defensin 2 precursor (BD-2) (hBD-2) (Defensin, beta 2) (Skin-antimicrobial peptide 1) (SAP1) (LOC728454), mRNA.	0.19	-0.155	-0.345	0.165
1598	1086.29	0.6798	8475	ILMN_2148012	EPR1	NR_002219.1	Homo sapiens effector cell peptidase receptor 1 (non-protein coding) (EPR1), non-coding RNA.	-0.08	-0.075	0.005	0.1
1599	1087.77	0.6803	149647	ILMN_1709472	FAM71A	NM_153606.2	Homo sapiens family with sequence similarity 71, member A (FAM71A), mRNA.	-0.045	0.365	0.405	-0.255
1600	1087.98	0.6796	23784	ILMN_1717783	A26C3	NM_001004053.2	Homo sapiens ANKRD26-like family C, member 3 (A26C3), mRNA.	0.2	-0.14	-0.34	0.2
1601	1087.98	0.6796	5049	ILMN_1743319	PAFAH1B2	NM_002572.2	Homo sapiens platelet-activating factor acetylhydrolase, isoform Ib, beta subunit 30kDa (PAFAH1B2), mRNA.	-0.105	-0.44	-0.325	0.49
1602	1088.61	0.6795	57231	ILMN_2361575	SNX14	NM_020468.2	Homo sapiens sorting nexin 14 (SNX14), transcript variant 2, mRNA.	-0.205	0.12	0.32	-0.03
1603	1089.45	0.6796	652424	ILMN_1754198	LOC652424	XM_941864.1	PREDICTED: Homo sapiens similar to similar to KIAA0592 protein (LOC652424), mRNA.	0.145	-0.18	-0.32	0.18
1604	1092.41	0.6811	79803	ILMN_1718537	HPS6	NM_024747.4	Homo sapiens Hermansky-Pudlak syndrome 6 (HPS6), mRNA.	0.22	-0.16	-0.38	-0.045
1605	1092.63	0.6808	81620	ILMN_1651237	CDT1	NM_030928.2	Homo sapiens chromatin licensing and DNA replication factor 1 (CDT1), mRNA.	-0.055	-0.545	-0.49	-0.14
1606	1092.84	0.6805		ILMN_1895046		DA291519	DA291519 BRHIP2 Homo sapiens cDNA clone BRHIP2003146 5, mRNA sequence	0.005	0.025	0.02	-0.045
1607	1094.96	0.6814	728308	ILMN_1674308	LOC728308	XM_001129809.1	PREDICTED: Homo sapiens similar to EP400 N-terminal like (LOC728308), mRNA.	0.065	0.05	-0.02	0.11
1608	1096.02	0.6816	5166	ILMN_1684982	PDK4	NM_002612.3	Homo sapiens pyruvate dehydrogenase kinase, isozyme 4 (PDK4), mRNA.	0.145	0.495	0.355	-0.375
1609	1096.44	0.6814	644979	ILMN_1699058	LOC644979	XM_928051.1	PREDICTED: Homo sapiens hypothetical LOC644979 (LOC644979), mRNA.	0.25	0.61	0.365	-0.595
1610	1097.29	0.6815	10223	ILMN_1729170	GPA33	NM_005814.1	Homo sapiens glycoprotein A33 (transmembrane) (GPA33), mRNA.	0.015	-0.065	-0.08	-0.06
1611	1097.71	0.6814	645369	ILMN_2236726	TTMA	NM_001080209.1	Homo sapiens two transmembrane domain family member A (TTMA), mRNA.	-0.135	0.2	0.345	-0.03
1612	1100.05	0.6824	4026	ILMN_1651254	LPP	NM_005578.2	Homo sapiens LIM domain containing preferred translocation partner in lipoma (LPP), mRNA.	-0.44	-0.115	0.325	-0.39
1613	1101.11	0.6826	221955	ILMN_1658885	DAGLB	NM_139179.1	Homo sapiens diacylglycerol lipase, beta (DAGLB), mRNA.	-0.115	-0.51	-0.395	0.29
1614	1101.96	0.6827	104	ILMN_2319326	ADARB1	NM_015833.2	Homo sapiens adenosine deaminase, RNA-specific, B1 (RED1 homolog rat) (ADARB1), transcript variant 2, mRNA.	-0.225	0.115	0.34	-0.275
1615	1103.02	0.683	22947	ILMN_1694277	DUX4	NM_033178.1	Homo sapiens double homeobox, 4 (DUX4), mRNA.	0.02	-0.07	-0.085	0.135
1616	1104.72	0.6836	643868	ILMN_1667124	LOC643868	XM_927138.1	PREDICTED: Homo sapiens hypothetical protein LOC643868 (LOC643868), mRNA.	0.215	-0.125	-0.335	0.085
1617	1105.15	0.6835	22916	ILMN_2297161	NCBP2	NM_007362.3	Homo sapiens nuclear cap binding protein subunit 2, 20kDa (NCBP2), transcript variant 1, mRNA.	0.115	0.44	0.325	0.245
1618	1105.36	0.6832	649293	ILMN_1718609	LOC649293	XM_938357.1	PREDICTED: Homo sapiens similar to Kinase suppressor of ras-1 (Kinase suppressor of ras) (LOC649293), mRNA.	0.23	-0.195	-0.42	0.085
1620	1106	0.6827	6294	ILMN_1722059	SAFB	NM_002967.2	Homo sapiens scaffold attachment factor B (SAFB), mRNA.	-0.28	-0.67	-0.39	0.125
1621	1106.21	0.6824		ILMN_1822278		BG541873	602569766F1 NIH_MGC_77 Homo sapiens cDNA clone IMAGE:4693984 5, mRNA sequence	0.115	-0.21	-0.325	0.055
1622	1106.42	0.6821	283578	ILMN_1676670	TMED8	NM_213601.1	Homo sapiens transmembrane emp24 protein transport domain containing 8 (TMED8), mRNA.	-0.065	-0.105	-0.04	0.1
1623	1107.49	0.6824	8330	ILMN_1694699	HIST1H2AK	NM_003510.2	Homo sapiens histone cluster 1, H2ak (HIST1H2AK), mRNA.	-0.07	0.255	0.325	-0.1
1624	1108.34	0.6825		ILMN_1826046		BX119465	BX119465 Soares_NFL_T_GBC_S1 Homo sapiens cDNA clone IMAGp998P193909 ; IMAGE:1543554, mRNA sequence	0.245	-0.08	-0.325	0.205
1625	1109.83	0.6826	57589	ILMN_1689965	KIAA1432	NM_020829.1	Homo sapiens KIAA1432 (KIAA1432), mRNA.	0.01	-0.36	-0.37	0.33
1626	1109.83	0.6826	4239	ILMN_1766914	MFAP4	NM_002404.1	Homo sapiens microfibrillar-associated protein 4 (MFAP4), mRNA.	-0.045	0.285	0.325	-0.31
1627	1110.47	0.6825	596	ILMN_2246956	BCL2	NM_000633.2	Homo sapiens B-cell CLL/lymphoma 2 (BCL2), nuclear gene encoding mitochondrial protein, transcript variant alpha, mRNA.	-0.64	-0.98	-0.335	0.425
1628	1110.69	0.6822	5080	ILMN_1789905	PAX6	NM_000280.2	Homo sapiens paired box 6 (PAX6), transcript variant 1, mRNA.	0.18	-0.205	-0.385	0.23
1629	1111.11	0.6821	5558	ILMN_1742922	PRIM2A	XM_001134299.1	PREDICTED: Homo sapiens primase, polypeptide 2A, 58kDa (PRIM2A), mRNA.	-0.525	-0.465	0.06	-0.14
1630	1111.97	0.6822	1287	ILMN_1742534	COL4A5	NM_000495.3	Homo sapiens collagen, type IV, alpha 5 (COL4A5), transcript variant 1, mRNA.	-0.145	0.19	0.325	-0.42
1631	1113.25	0.6826	284521	ILMN_2044061	OR2L13	NM_175911.2	Homo sapiens olfactory receptor, family 2, subfamily L, member 13 (OR2L13), mRNA.	-0.115	-0.045	0.07	0.015
1632	1114.1	0.6827	142678	ILMN_2282077	MIB2	NM_080875.1	Homo sapiens mindbomb homolog 2 (Drosophila) (MIB2), mRNA.	0.27	0.68	0.405	-0.24
1633	1114.32	0.682	402317	ILMN_1744109	OR2A42	NM_001001802.1	Homo sapiens olfactory receptor, family 2, subfamily A, member 42 (OR2A42), mRNA.	0.08	0.235	0.155	-0.105
1634	1114.32	0.682		ILMN_1864687		BU599664	AGENCOURT_8827738 NIH_MGC_142 Homo sapiens cDNA clone IMAGE:6458730 5, mRNA sequence	0.135	-0.215	-0.355	0.11
1635	1114.53	0.6817	84193	ILMN_1679577	SETD3	NM_032233.2	Homo sapiens SET domain containing 3 (SETD3), transcript variant 1, mRNA.	-0.08	-0.135	-0.06	0.195
1636	1115.6	0.6819	833	ILMN_1696066	CARS	NM_001014438.1	Homo sapiens cysteinyl-tRNA synthetase (CARS), transcript variant 4, mRNA.	-0.18	0.265	0.445	-0.225
1637	1116.24	0.6819	8328	ILMN_1742548	GFI1B	NM_004188.3	Homo sapiens growth factor independent 1B transcription repressor (GFI1B), mRNA.	-0.215	0.11	0.325	-0.135
1638	1119.67	0.6836	26999	ILMN_1677200	CYFIP2	NM_014376.2	Homo sapiens cytoplasmic FMR1 interacting protein 2 (CYFIP2), transcript variant 3, mRNA.	-0.205	0.115	0.32	-0.485
1639	1120.74	0.6838	5128	ILMN_1780824	PCTK2	NM_002595.2	Homo sapiens PCTAIRE protein kinase 2 (PCTK2), mRNA.	0.07	-0.255	-0.33	0.09
1640	1123.52	0.6851	10204	ILMN_1655046	NUTF2	NM_005796.1	Homo sapiens nuclear transport factor 2 (NUTF2), mRNA.	0.15	0.01	-0.14	0.11
1641	1124.6	0.6849	1643	ILMN_1660817	DDB2	NM_000107.1	Homo sapiens damage-specific DNA binding protein 2, 48kDa (DDB2), mRNA.	0.245	0.195	-0.045	-0.22
1643	1125.46	0.685	50837	ILMN_1739653	TAS2R7	NM_023919.2	Homo sapiens taste receptor, type 2, member 7 (TAS2R7), mRNA.	0.025	0.015	0	0.045
1644	1125.89	0.6848	653664	ILMN_1654240	LOC653664	XM_928744.1	PREDICTED: Homo sapiens similar to TAF1 RNA polymerase II, TATA box binding protein (TBP)-associated factor, 250kDa (LOC653664), mRNA.	0	-0.045	-0.045	0.005
1645	1129.11	0.6864	54788	ILMN_1781098	DNAJB12	NM_017626.3	Homo sapiens DnaJ (Hsp40) homolog, subfamily B, member 12 (DNAJB12), transcript variant 2, mRNA.	-0.3	-0.21	0.09	-0.165
1646	1129.33	0.6861	11234	ILMN_2411731	HPS5	NM_007216.3	Homo sapiens Hermansky-Pudlak syndrome 5 (HPS5), transcript variant 2, mRNA.	-0.035	-0.37	-0.335	0.105
1647	1129.54	0.6858		ILMN_1913542		BM921537	AGENCOURT_6707848 NIH_MGC_115 Homo sapiens cDNA clone IMAGE:5753022 5, mRNA sequence	0.185	-0.145	-0.33	0.14
1649	1130.19	0.6854	57471	ILMN_1736357	ERMN	NM_001009959.1	Homo sapiens ermin, ERM-like protein (ERMN), transcript variant 1, mRNA.	0.15	-0.17	-0.32	0.12
1650	1130.62	0.6852	55900	ILMN_2307450	ZNF302	NM_018443.2	Homo sapiens zinc finger protein 302 (ZNF302), transcript variant 1, mRNA.	0.485	0.44	-0.045	-0.12
1651	1133.42	0.6865	284371	ILMN_1744395	LOC284371	XM_942702.1	PREDICTED: Homo sapiens hypothetical protein LOC284371, transcript variant 4 (LOC284371), mRNA.	-0.09	-0.08	0.01	0.245
1652	1134.06	0.6865	183	ILMN_1813530	AGT	NM_000029.2	Homo sapiens angiotensinogen (serpin peptidase inhibitor, clade A, member 8) (AGT), mRNA.	0.04	0.365	0.325	-0.03
1653	1136	0.6872		ILMN_1830402		BU632586	UI-H-FE1-bdw-d-23-0-UI.s1 NCI_CGAP_FE1 Homo sapiens cDNA clone UI-H-FE1-bdw-d-23-0-UI 3, mRNA sequence	-0.185	0.14	0.325	-0.205
1654	1137.52	0.6877		ILMN_1911889		DB311803	DB311803 BRTHA2 Homo sapiens cDNA clone BRTHA2028591 3, mRNA sequence	-0.295	0.025	0.32	-0.145
1655	1142.49	0.6903	649754	ILMN_1735176	LOC649754	XM_941963.1	PREDICTED: Homo sapiens hypothetical protein LOC649753, transcript variant 1 (LOC649754), mRNA.	0.225	-0.11	-0.34	0.16
1656	1143.79	0.6903	650491	ILMN_1743724	LOC650491	XM_939579.1	PREDICTED: Homo sapiens similar to Trafficking protein particle complex protein 2 (Sedlin) (MBP-1 interacting protein 2A) (MIP-2A) (LOC650491), mRNA.	0.27	-0.095	-0.365	0.17
1657	1143.79	0.6903	91369	ILMN_1758846	ANKRD40	NM_052855.2	Homo sapiens ankyrin repeat domain 40 (ANKRD40), mRNA.	-0.165	-0.485	-0.32	0.44
1658	1144.44	0.6903	642361	ILMN_1697006	LOC642361	XM_930748.2	PREDICTED: Homo sapiens hypothetical LOC642361 (LOC642361), mRNA.	0.385	0.345	-0.045	0.16
1659	1144.65	0.69	54938	ILMN_1655684	SARS2	NM_017827.2	Homo sapiens seryl-tRNA synthetase 2, mitochondrial (SARS2), nuclear gene encoding mitochondrial protein, mRNA.	-0.015	0.31	0.325	0.025
1660	1145.3	0.6899	54951	ILMN_2210713	COMMD8	NM_017845.2	Homo sapiens COMM domain containing 8 (COMMD8), mRNA.	0.18	0.145	-0.04	-0.08
1661	1145.52	0.6892	92335	ILMN_2315694	STRADA	NM_001003786.1	Homo sapiens STE20-related kinase adaptor alpha (STRADA), transcript variant 2, mRNA.	-0.355	-0.025	0.325	-0.275
1662	1145.52	0.6892		ILMN_1897310		AI821112	ns68e03.y5 NCI_CGAP_Pr2 Homo sapiens cDNA clone IMAGE:1188796, mRNA sequence	-0.055	-0.4	-0.345	0.55
1663	1147.69	0.6901	645018	ILMN_1760089	LOC645018	XM_930178.1	PREDICTED: Homo sapiens similar to ribosomal protein S2 (LOC645018), mRNA.	0.205	0.545	0.34	-0.09
1665	1152.68	0.6923	400745	ILMN_1754126	SH2D5	XM_375698.3	PREDICTED: Homo sapiens SH2 domain containing 5 (SH2D5), mRNA.	0.315	-0.24	-0.555	0.745
1666	1152.9	0.692	10333	ILMN_1654560	TLR6	NM_006068.2	Homo sapiens toll-like receptor 6 (TLR6), mRNA.	0	-0.37	-0.37	0.31
1667	1153.55	0.692	8654	ILMN_2408024	PDE5A	NM_001083.3	Homo sapiens phosphodiesterase 5A, cGMP-specific (PDE5A), transcript variant 1, mRNA.	-0.285	-0.635	-0.35	0.585
1668	1154.64	0.6918	23046	ILMN_1692060	KIF21B	XM_935437.1	PREDICTED: Homo sapiens kinesin family member 21B, transcript variant 3 (KIF21B), mRNA.	-0.015	0.12	0.13	0.07
1669	1154.64	0.6918	79072	ILMN_1750160	FASTKD3	NM_024091.2	Homo sapiens FAST kinase domains 3 (FASTKD3), mRNA.	0.15	-0.225	-0.375	0.235
1670	1155.07	0.6917	255022	ILMN_1679130	FAM26C	NM_001001412.1	Homo sapiens family with sequence similarity 26, member C (FAM26C), mRNA.	0.245	0.215	-0.03	0.105
1671	1156.6	0.6922	122769	ILMN_1778890	PPIL5	NM_152329.3	Homo sapiens peptidylprolyl isomerase (cyclophilin)-like 5 (PPIL5), transcript variant 1, mRNA.	-0.16	-0.48	-0.32	0.015
1672	1157.25	0.6921	2744	ILMN_2188722	GLS	NM_014905.2	Homo sapiens glutaminase (GLS), mRNA.	0.67	0.345	-0.32	-0.235
1673	1159.21	0.6929	55051	ILMN_1740165	C14orf102	NM_017970.2	Homo sapiens chromosome 14 open reading frame 102 (C14orf102), transcript variant 1, mRNA.	-0.74	-0.63	0.115	-0.085
1674	1160.52	0.6933	63979	ILMN_2389114	FIGNL1	NM_001042762.1	Homo sapiens fidgetin-like 1 (FIGNL1), transcript variant 1, mRNA.	0.155	-0.38	-0.535	0.48
1675	1160.74	0.693	83862	ILMN_1654516	TMEM120A	NM_031925.1	Homo sapiens transmembrane protein 120A (TMEM120A), mRNA.	0.075	0.395	0.32	0.155
1676	1162.7	0.6937	9100	ILMN_1721116	USP10	NM_005153.2	Homo sapiens ubiquitin specific peptidase 10 (USP10), mRNA.	-0.27	-0.77	-0.5	0.255
1677	1165.54	0.695		ILMN_1885596		AW173069	xj82g09.x1 Soares_NFL_T_GBC_S1 Homo sapiens cDNA clone IMAGE:2663776 3, mRNA sequence	-0.055	0.015	0.065	-0.05
1678	1167.29	0.6956	3875	ILMN_1803408	KRT18	NM_000224.2	Homo sapiens keratin 18 (KRT18), transcript variant 1, mRNA.	-0.045	-0.07	-0.03	0.085
1679	1167.51	0.6954	3344	ILMN_1736510	FOXN2	NM_002158.3	Homo sapiens forkhead box N2 (FOXN2), mRNA.	0.135	-0.255	-0.39	0.005
1680	1169.69	0.6962	730241	ILMN_1897987	LOC730241	XM_001133221.1	PREDICTED: Homo sapiens similar to deiodinase, iodothyronine, type III opposite strand (LOC730241), mRNA.	0.24	-0.105	-0.345	0.145
1681	1169.91	0.696	9744	ILMN_1808395	ACAP1	NM_014716.2	Homo sapiens ArfGAP with coiled-coil, ankyrin repeat and PH domains 1 (ACAP1), mRNA.	-0.11	0.255	0.37	-0.045
1682	1170.57	0.6959		ILMN_1871664		BQ687367	AGENCOURT_8046722 NIH_MGC_110 Homo sapiens cDNA clone IMAGE:6209073 5, mRNA sequence	0.125	-0.215	-0.345	0.15
1683	1171.45	0.6956		ILMN_1868872		DA193375	DA193375 BRAMY3 Homo sapiens cDNA clone BRAMY3017262 5, mRNA sequence	-0.215	0.1	0.32	-0.155
1684	1171.45	0.6956	123016	ILMN_1652309	TTC8	NM_198310.2	Homo sapiens tetratricopeptide repeat domain 8 (TTC8), transcript variant 3, mRNA.	-0.2	0.135	0.33	-0.105
1685	1175.61	0.6977	253982	ILMN_1662390	ASPHD1	NM_181718.3	Homo sapiens aspartate beta-hydroxylase domain containing 1 (ASPHD1), mRNA.	0.565	0.175	-0.39	0.455
1686	1180.45	0.7001	9022	ILMN_1796423	CLIC3	NM_004669.2	Homo sapiens chloride intracellular channel 3 (CLIC3), mRNA.	0.205	0.62	0.415	-0.565
1687	1180.67	0.6999	3842	ILMN_1786347	TNPO1	NM_153188.2	Homo sapiens transportin 1 (TNPO1), transcript variant 2, mRNA.	0.23	-0.135	-0.36	0.47
1688	1181.33	0.6998	1073	ILMN_2291891	CFL2	NM_021914.5	Homo sapiens cofilin 2 (muscle) (CFL2), transcript variant 1, mRNA.	0.02	0.03	0.01	-0.175
1689	1182.21	0.6999	10566	ILMN_1808905	AKAP3	NM_006422.2	Homo sapiens A kinase (PRKA) anchor protein 3 (AKAP3), mRNA.	-0.045	-0.01	0.035	-0.025
1690	1182.43	0.6997	11222	ILMN_2230592	MRPL3	NM_007208.2	Homo sapiens mitochondrial ribosomal protein L3 (MRPL3), nuclear gene encoding mitochondrial protein, mRNA.	-0.1	0.3	0.4	-0.02
1691	1183.53	0.6999	25894	ILMN_1736242	PLEKHG4	NM_015432.2	Homo sapiens pleckstrin homology domain containing, family G (with RhoGef domain) member 4 (PLEKHG4), mRNA.	0.405	-0.015	-0.42	0.495
1692	1183.97	0.6997	84166	ILMN_1716704	NLRC5	NM_032206.3	Homo sapiens NLR family, CARD domain containing 5 (NLRC5), mRNA.	0.01	-0.02	-0.03	0.1
1693	1186.39	0.7008	4069	ILMN_2162972	LYZ	NM_000239.1	Homo sapiens lysozyme (renal amyloidosis) (LYZ), mRNA.	0	0.105	0.11	0.01
1694	1186.83	0.7006	4643	ILMN_1754943	MYO1E	NM_004998.2	Homo sapiens myosin IE (MYO1E), mRNA.	-0.01	-0.33	-0.325	0.305
1695	1187.94	0.7008	3091	ILMN_1763260	HIF1A	NM_001530.2	Homo sapiens hypoxia-inducible factor 1, alpha subunit (basic helix-loop-helix transcription factor) (HIF1A), transcript variant 1, mRNA.	-0.215	-0.205	0.005	-0.4
1696	1189.92	0.7016	55273	ILMN_1698259	TMEM100	NM_018286.2	Homo sapiens transmembrane protein 100 (TMEM100), transcript variant 2, mRNA.	0.415	0.745	0.335	-0.21
1697	1190.81	0.7017	284	ILMN_1677723	ANGPT1	NM_001146.3	Homo sapiens angiopoietin 1 (ANGPT1), mRNA.	-0.31	0.01	0.32	-0.245
1698	1191.25	0.7016	10290	ILMN_1740052	APEG1	NM_005876.3	Homo sapiens aortic preferentially expressed gene 1 (APEG1), mRNA.	0.225	-0.11	-0.335	0.19
1699	1192.13	0.7017	23530	ILMN_2336647	NNT	NM_012343.3	Homo sapiens nicotinamide nucleotide transhydrogenase (NNT), nuclear gene encoding mitochondrial protein, transcript variant 1, mRNA.	0.135	0.27	0.135	-0.15
1700	1195.45	0.7032	51077	ILMN_2189869	FCF1	NM_015962.4	Homo sapiens FCF1 small subunit (SSU) processome component homolog (S. cerevisiae) (FCF1), mRNA.	0.07	0.035	-0.035	-0.12
1701	1195.89	0.7031	79643	ILMN_1706397	CHMP6	NM_024591.3	Homo sapiens chromatin modifying protein 6 (CHMP6), mRNA.	-0.315	-0.675	-0.36	0.065
1702	1196.12	0.7028	92359	ILMN_1723092	CRB3	NM_139161.2	Homo sapiens crumbs homolog 3 (Drosophila) (CRB3), transcript variant 2, mRNA.	0.185	-0.14	-0.325	0.205
1703	1196.56	0.7026	23436	ILMN_1749515	ELA3B	NM_007352.2	Homo sapiens elastase 3B, pancreatic (ELA3B), mRNA.	0.245	-0.075	-0.32	0.15
1704	1197.22	0.7026	9260	ILMN_2396639	PDLIM7	NM_005451.3	Homo sapiens PDZ and LIM domain 7 (enigma) (PDLIM7), transcript variant 1, mRNA.	0.12	0.12	0	-0.07
1705	1197.89	0.7026	4804	ILMN_1752658	NGFR	NM_002507.1	Homo sapiens nerve growth factor receptor (TNFR superfamily, member 16) (NGFR), mRNA.	0.15	0.465	0.315	-0.345
1707	1199.88	0.7029	644231	ILMN_1747238	LOC644231	XR_016584.1	PREDICTED: Homo sapiens similar to WAS protein homology region 2 domain containing 1 (LOC644231), mRNA.	0.055	0.035	-0.02	-0.045
1708	1200.99	0.7032	161253	ILMN_1745262	REM2	NM_173527.2	Homo sapiens RAS (RAD and GEM)-like GTP binding 2 (REM2), mRNA.	0.165	0.2	0.03	0.005
1710	1203.21	0.7036	2039	ILMN_1671686	EPB49	NM_001978.1	Homo sapiens erythrocyte membrane protein band 4.9 (dematin) (EPB49), mRNA.	-0.02	0.305	0.325	-0.08
1711	1203.43	0.7034	51495	ILMN_1658746	PTPLAD1	NM_016395.2	Homo sapiens protein tyrosine phosphatase-like A domain containing 1 (PTPLAD1), mRNA.	0.315	-0.085	-0.4	0.255
1712	1204.99	0.7038	6901	ILMN_1707791	TAZ	NM_181311.1	Homo sapiens tafazzin (cardiomyopathy, dilated 3A (X-linked); endocardial fibroelastosis 2; Barth syndrome) (TAZ), transcript variant 2, mRNA.	-0.22	0.245	0.47	-0.13
1713	1206.1	0.7041	1977	ILMN_2050761	EIF4E	NM_001968.2	Homo sapiens eukaryotic translation initiation factor 4E (EIF4E), mRNA.	-0.09	0.005	0.095	-0.06
1714	1206.99	0.7042	200350	ILMN_2085441	FOXD4L1	NM_012184.3	Homo sapiens forkhead box D4-like 1 (FOXD4L1), mRNA.	0.035	0.025	-0.01	-0.215
1715	1208.77	0.7048	9128	ILMN_1697440	PRPF4	NM_004697.3	Homo sapiens PRP4 pre-mRNA processing factor 4 homolog (yeast) (PRPF4), mRNA.	0.175	-0.165	-0.335	0.2
1716	1209.88	0.7051		ILMN_1871085		BM665298	UI-E-CL1-afg-j-18-0-UI.s1 UI-E-CL1 Homo sapiens cDNA clone UI-E-CL1-afg-j-18-0-UI 3, mRNA sequence	0.04	-0.035	-0.075	-0.04
1717	1212.78	0.7063	23550	ILMN_2154115	PSD4	NM_012455.2	Homo sapiens pleckstrin and Sec7 domain containing 4 (PSD4), mRNA.	0.07	-0.32	-0.395	0.31
1719	1215.68	0.7072	9372	ILMN_2381994	ZFYVE9	NM_007324.2	Homo sapiens zinc finger, FYVE domain containing 9 (ZFYVE9), transcript variant 1, mRNA.	-0.315	-0.31	0	0.18
1720	1216.12	0.707	7112	ILMN_1795340	TMPO	NM_001032283.1	Homo sapiens thymopoietin (TMPO), transcript variant 2, mRNA.	0.245	-0.15	-0.4	0.285
1721	1216.57	0.7069	55681	ILMN_1711919	SCYL2	NM_017988.4	Homo sapiens SCY1-like 2 (S. cerevisiae) (SCYL2), mRNA.	-0.035	-0.39	-0.355	0.22
1722	1217.91	0.7069	9759	ILMN_1764396	HDAC4	NM_006037.3	Homo sapiens histone deacetylase 4 (HDAC4), mRNA.	-0.545	-0.155	0.395	-0.485
1723	1217.91	0.7069	120	ILMN_1814526	ADD3	NM_001121.2	Homo sapiens adducin 3 (gamma) (ADD3), transcript variant 3, mRNA.	-0.335	0.02	0.355	-0.335
1724	1220.37	0.7079	10580	ILMN_1749792	SORBS1	NM_001034954.1	Homo sapiens sorbin and SH3 domain containing 1 (SORBS1), transcript variant 3, mRNA.	-0.44	-0.275	0.165	-0.19
1725	1220.59	0.7076		ILMN_1822778		AA243529	zs15f02.r1 NCI_CGAP_GCB1 Homo sapiens cDNA clone IMAGE:685275 5, mRNA sequence	0.285	-0.04	-0.32	0.095
1726	1220.82	0.7073	8763	ILMN_1783852	CD164	NM_006016.3	Homo sapiens CD164 molecule, sialomucin (CD164), mRNA.	0.275	0.22	-0.055	-0.31
1727	1222.83	0.7081	80213	ILMN_1697472	TM2D3	NM_078474.2	Homo sapiens TM2 domain containing 3 (TM2D3), transcript variant 1, mRNA.	-0.33	-0.655	-0.32	0.175
1728	1223.05	0.7078	80821	ILMN_2208455	DDHD1	NM_030637.1	Homo sapiens DDHD domain containing 1 (DDHD1), mRNA.	0.12	-0.03	-0.15	0.19
1729	1223.28	0.7075	644280	ILMN_1686663	LOC644280	XM_938823.2	PREDICTED: Homo sapiens similar to hCG2041260 (LOC644280), mRNA.	-0.08	0.235	0.315	-0.29
1730	1224.85	0.708	4862	ILMN_1765558	NPAS2	NM_002518.3	Homo sapiens neuronal PAS domain protein 2 (NPAS2), mRNA.	-0.49	-0.165	0.32	-0.155
1731	1227.09	0.7085	26071	ILMN_1686254	FAM127B	NM_001078172.1	Homo sapiens family with sequence similarity 127, member B (FAM127B), transcript variant 1, mRNA.	-0.225	0.095	0.32	-0.22
1732	1227.09	0.7085	400073	ILMN_1753265	FLJ40142	NM_207435.1	Homo sapiens FLJ40142 protein (FLJ40142), mRNA.	0.105	-0.215	-0.32	0.04
1733	1229.33	0.709	1759	ILMN_1805200	DNM1	NM_001005336.1	Homo sapiens dynamin 1 (DNM1), transcript variant 2, mRNA.	0.045	0.37	0.325	0.1
1734	1229.33	0.709		ILMN_1902948		BG528800	602580167F1 NIH_MGC_60 Homo sapiens cDNA clone IMAGE:4718992 5, mRNA sequence	0.15	-0.165	-0.315	0.27
1735	1230.9	0.7095	25945	ILMN_2188521	PVRL3	NM_015480.1	Homo sapiens poliovirus receptor-related 3 (PVRL3), mRNA.	-0.715	-1.055	-0.34	0.355
1736	1231.13	0.7092	728269	ILMN_2075292	LOC728269	NM_001080790.1	Homo sapiens melanoma antigen family A, 9 -like (LOC728269), mRNA.	-0.19	0.135	0.325	-0.22
1737	1231.58	0.709		ILMN_1824498		BQ889978	AGENCOURT_8228790 Lupski_dorsal_root_ganglion Homo sapiens cDNA clone IMAGE:6182217 5, mRNA sequence	0	-0.1	-0.095	0.08
1739	1232.7	0.7089	51475	ILMN_1720136	CABP2	NM_016366.2	Homo sapiens calcium binding protein 2 (CABP2), transcript variant 1, mRNA.	-0.085	-0.02	0.055	-0.025
1740	1233.82	0.7087	581	ILMN_2321064	BAX	NM_138765.2	Homo sapiens BCL2-associated X protein (BAX), transcript variant sigma, mRNA.	-0.025	0.125	0.15	-0.07
1741	1233.82	0.7087	3359	ILMN_2371079	HTR3A	NM_000869.2	Homo sapiens 5-hydroxytryptamine (serotonin) receptor 3A (HTR3A), transcript variant 2, mRNA.	0.035	0.36	0.325	0.965
1742	1234.95	0.7089	23518	ILMN_1754547	R3HDM1	NM_015361.2	Homo sapiens R3H domain containing 1 (R3HDM1), mRNA.	-0.3	0.065	0.365	-0.01
1743	1235.85	0.709	55170	ILMN_2234229	PRMT6	NM_018137.1	Homo sapiens protein arginine methyltransferase 6 (PRMT6), mRNA.	-0.36	-0.7	-0.34	0.065
1744	1236.75	0.7091		ILMN_1901636		H67125	yr75b06.s1 Soares fetal liver spleen 1NFLS Homo sapiens cDNA clone IMAGE:211091 3, mRNA sequence	0.095	-0.07	-0.165	0.23
1745	1238.55	0.7094	7163	ILMN_2381064	TPD52	NM_005079.2	Homo sapiens tumor protein D52 (TPD52), transcript variant 3, mRNA.	-0.015	0.31	0.325	-0.615
1746	1238.55	0.7094	23348	ILMN_1773413	DOCK9	NM_015296.1	Homo sapiens dedicator of cytokinesis 9 (DOCK9), mRNA.	-0.54	-0.225	0.32	-0.06
1747	1239	0.7088		ILMN_1887512		BQ707656	AGENCOURT_7977260 NIH_MGC_113 Homo sapiens cDNA clone IMAGE:6215966 5, mRNA sequence	-0.17	0.15	0.32	-0.19
1749	1241.03	0.7096	8560	ILMN_1667430	DEGS1	NM_003676.2	Homo sapiens degenerative spermatocyte homolog 1, lipid desaturase (Drosophila) (DEGS1), transcript variant 1, mRNA.	0.425	0.1	-0.325	0.05
1750	1241.71	0.7095	51202	ILMN_1814859	DDX47	NM_201224.1	Homo sapiens DEAD (Asp-Glu-Ala-Asp) box polypeptide 47 (DDX47), transcript variant 2, mRNA.	-0.065	-0.215	-0.15	0.145
1751	1242.38	0.7095	5673	ILMN_1728734	PSG5	NM_002781.2	Homo sapiens pregnancy specific beta-1-glycoprotein 5 (PSG5), mRNA.	0.255	0.315	0.065	-0.115
1752	1242.61	0.7093		ILMN_1906451		BX102602	BX102602 Soares_testis_NHT Homo sapiens cDNA clone IMAGp998O051826, mRNA sequence	0.175	-0.145	-0.315	0.135
1753	1243.06	0.7091	5597	ILMN_1757287	MAPK6	NM_002748.2	Homo sapiens mitogen-activated protein kinase 6 (MAPK6), mRNA.	-0.3	-0.71	-0.41	-0.13
1754	1243.51	0.709	261729	ILMN_2259308	STEAP2	NM_152999.3	Homo sapiens six transmembrane epithelial antigen of the prostate 2 (STEAP2), transcript variant 1, mRNA.	-0.16	0.155	0.32	-0.13
1755	1244.42	0.7091	3340	ILMN_1807283	NDST1	NM_001543.3	Homo sapiens N-deacetylase/N-sulfotransferase (heparan glucosaminyl) 1 (NDST1), mRNA.	-0.075	0.015	0.085	0.185
1756	1244.64	0.7088	8189	ILMN_1802089	SYMPK	NM_004819.2	Homo sapiens symplekin (SYMPK), mRNA.	0.29	0.61	0.32	-0.06
1757	1246	0.7092	10398	ILMN_1675062	MYL9	NM_006097.3	Homo sapiens myosin, light chain 9, regulatory (MYL9), transcript variant 1, mRNA.	0.27	0.585	0.32	0.055
1758	1247.81	0.7098	8520	ILMN_1693905	HAT1	NM_003642.2	Homo sapiens histone acetyltransferase 1 (HAT1), transcript variant 1, mRNA.	-0.47	-0.045	0.42	-0.615
1759	1248.48	0.7094	5973	ILMN_1780057	RENBP	NM_002910.4	Homo sapiens renin binding protein (RENBP), mRNA.	0.25	0.59	0.335	-0.015
1760	1248.48	0.7094		ILMN_1859300		AW972675	EST384766 MAGE resequences, MAGL Homo sapiens cDNA, mRNA sequence	0.02	0.065	0.05	0.075
1761	1249.16	0.7093	652433	ILMN_1742468	LOC652433	XM_941875.1	PREDICTED: Homo sapiens similar to tripartite motif protein 17 (LOC652433), mRNA.	0.075	0.07	-0.005	-0.06
1762	1249.84	0.7093	54776	ILMN_1685286	PPP1R12C	NM_017607.2	Homo sapiens protein phosphatase 1, regulatory (inhibitor) subunit 12C (PPP1R12C), mRNA.	0.26	0.41	0.15	-0.02
1763	1250.75	0.7094	339122	ILMN_1781182	RAB43	NM_198490.1	Homo sapiens RAB43, member RAS oncogene family (RAB43), mRNA.	-0.265	-0.575	-0.315	0.49
1764	1250.97	0.7088	23547	ILMN_1702385	LILRA4	NM_012276.3	Homo sapiens leukocyte immunoglobulin-like receptor, subfamily A (with TM domain), member 4 (LILRA4), mRNA.	0.015	0.065	0.05	-0.02
1765	1250.97	0.7088	5966	ILMN_1766085	REL	NM_002908.2	Homo sapiens v-rel reticuloendotheliosis viral oncogene homolog (avian) (REL), mRNA.	0.01	-0.315	-0.32	0.245
1766	1252.56	0.7093	1607	ILMN_1697914	DGKB	NM_145695.1	Homo sapiens diacylglycerol kinase, beta 90kDa (DGKB), transcript variant 2, mRNA.	0.035	-0.04	-0.075	-0.03
1767	1253.24	0.7092	970	ILMN_1760247	CD70	NM_001252.3	Homo sapiens CD70 molecule (CD70), mRNA.	-0.03	0.12	0.15	0.015
1768	1254.15	0.7094	10952	ILMN_1801852	SEC61B	NM_006808.2	Homo sapiens Sec61 beta subunit (SEC61B), mRNA.	-0.15	0.18	0.33	-0.115
1769	1255.51	0.7097	8576	ILMN_1803774	STK16	NM_003691.2	Homo sapiens serine/threonine kinase 16 (STK16), transcript variant 1, mRNA.	-0.205	0.14	0.345	-0.35
1770	1258.23	0.7105	113	ILMN_1655935	ADCY7	NM_001114.3	Homo sapiens adenylate cyclase 7 (ADCY7), mRNA.	-0.185	0.155	0.34	-0.25
1772	1259.14	0.7106	79844	ILMN_1694514	ZDHHC11	NM_024786.1	Homo sapiens zinc finger, DHHC-type containing 11 (ZDHHC11), mRNA.	0.11	0.425	0.315	-0.49
1773	1260.05	0.7107	3310	ILMN_1658383	HSPA6	NM_002155.3	Homo sapiens heat shock 70kDa protein 6 (HSP70B) (HSPA6), mRNA.	1.09	1.43	0.335	-0.045
1774	1260.73	0.7107	5797	ILMN_1744937	PTPRM	NM_002845.2	Homo sapiens protein tyrosine phosphatase, receptor type, M (PTPRM), mRNA.	-0.485	-0.135	0.35	0.44
1775	1261.41	0.7107	8195	ILMN_2274180	MKKS	NM_170784.1	Homo sapiens McKusick-Kaufman syndrome (MKKS), transcript variant 2, mRNA.	-0.34	-0.02	0.325	0.27
1776	1265.05	0.7123	158358	ILMN_1674486	KIAA2026	NM_001017969.2	Homo sapiens KIAA2026 (KIAA2026), mRNA.	-0.375	-0.055	0.325	-0.225
1777	1265.73	0.7119	5230	ILMN_1755749	PGK1	NM_000291.2	Homo sapiens phosphoglycerate kinase 1 (PGK1), mRNA.	-0.08	0.235	0.315	-0.18
1778	1265.73	0.7119	25853	ILMN_1786328	WDR40A	NM_015397.1	Homo sapiens WD repeat domain 40A (WDR40A), mRNA.	-0.135	-0.475	-0.345	0.24
1779	1266.19	0.7117	3993	ILMN_1707283	LLGL2	XM_946149.1	PREDICTED: Homo sapiens lethal giant larvae homolog 2 (Drosophila), transcript variant 6 (LLGL2), mRNA.	0.11	-0.225	-0.335	0.18
1780	1267.1	0.7119	79643	ILMN_1731609	CHMP6	XM_001132548.1	PREDICTED: Homo sapiens chromatin modifying protein 6 (CHMP6), mRNA.	-0.5	-0.41	0.09	0.01
1781	1267.78	0.7118	995	ILMN_2407619	CDC25C	NM_001790.3	Homo sapiens cell division cycle 25 homolog C (S. pombe) (CDC25C), transcript variant 1, mRNA.	-0.56	-0.24	0.32	-0.02
1782	1269.38	0.7123	6441	ILMN_1768575	SFTPD	NM_003019.4	Homo sapiens surfactant protein D (SFTPD), mRNA.	-0.25	0.06	0.315	-0.215
1783	1271.43	0.7131	284207	ILMN_1790014	METRNL	XM_941466.2	PREDICTED: Homo sapiens meteorin, glial cell differentiation regulator-like (METRNL), mRNA.	0.34	0.255	-0.09	-0.015
1784	1272.12	0.7131	55553	ILMN_2287958	SOX6	NM_017508.1	Homo sapiens SRY (sex determining region Y)-box 6 (SOX6), transcript variant 1, mRNA.	-0.045	0.015	0.065	-0.005
1785	1272.58	0.7129	1746	ILMN_1692368	DLX2	NM_004405.3	Homo sapiens distal-less homeobox 2 (DLX2), mRNA.	-0.245	0.1	0.35	-0.205
1786	1273.26	0.7129	646237	ILMN_1686490	LOC646237	XM_933484.1	PREDICTED: Homo sapiens hypothetical LOC646237 (LOC646237), mRNA.	-0.035	0.015	0.05	-0.08
1787	1275.55	0.7134	644113	ILMN_1769024	LOC644113	XM_927336.1	PREDICTED: Homo sapiens hypothetical protein LOC644113 (LOC644113), mRNA.	-0.24	0.1	0.34	-0.105
1788	1275.55	0.7134		ILMN_1847494		BG434785	602507996F1 NIH_MGC_79 Homo sapiens cDNA clone IMAGE:4605190 5, mRNA sequence	-0.22	-0.275	-0.06	0.175
1790	1278.06	0.714	57030	ILMN_1770629	SLC17A7	NM_020309.2	Homo sapiens solute carrier family 17 (sodium-dependent inorganic phosphate cotransporter), member 7 (SLC17A7), mRNA.	0.125	0.475	0.35	-0.325
1791	1278.29	0.7137	401535	ILMN_2121848	FLJ45537	NM_001001709.1	Homo sapiens FLJ45537 protein (FLJ45537), mRNA.	-0.065	-0.03	0.045	-0.055
1792	1278.75	0.7136	4205	ILMN_1661888	MEF2A	NM_005587.1	Homo sapiens myocyte enhancer factor 2A (MEF2A), mRNA.	-0.21	-0.525	-0.32	0.2
1793	1279.21	0.7134	441050	ILMN_1711492	LOC441050	XM_496721.2	PREDICTED: Homo sapiens similar to unactive progesterone receptor, 23 kD (LOC441050), mRNA.	0.135	-0.055	-0.18	0.13
1794	1279.44	0.7132	3098	ILMN_1761829	HK1	NM_000188.1	Homo sapiens hexokinase 1 (HK1), nuclear gene encoding mitochondrial protein, transcript variant 1, mRNA.	-0.14	-0.455	-0.315	-0.095
1795	1279.66	0.7125	2534	ILMN_2380801	FYN	NM_153048.1	Homo sapiens FYN oncogene related to SRC, FGR, YES (FYN), transcript variant 3, mRNA.	-0.365	-0.405	-0.045	0.205
1796	1279.66	0.7125	80169	ILMN_1755711	C17orf68	XM_938283.2	PREDICTED: Homo sapiens chromosome 17 open reading frame 68 (C17orf68), mRNA.	0.225	-0.11	-0.34	0.42
1797	1281.5	0.7131	23517	ILMN_1651513	SKIV2L2	NM_015360.3	Homo sapiens superkiller viralicidic activity 2-like 2 (S. cerevisiae) (SKIV2L2), mRNA.	-0.455	-0.13	0.32	0.045
1798	1281.73	0.7129	219931	ILMN_1726873	TPCN2	NM_139075.2	Homo sapiens two pore segment channel 2 (TPCN2), mRNA.	-0.205	-0.56	-0.36	0.48
1799	1281.96	0.7126	54680	ILMN_1668540	C1orf181	NM_017953.2	Homo sapiens chromosome 1 open reading frame 181 (C1orf181), mRNA.	-0.215	-0.53	-0.31	0.235
1800	1282.19	0.7123	11235	ILMN_2365196	PDCD10	NM_145860.1	Homo sapiens programmed cell death 10 (PDCD10), transcript variant 3, mRNA.	-0.06	-0.375	-0.315	0.16
1801	1282.41	0.7121	112	ILMN_2311674	ADCY6	NM_020983.2	Homo sapiens adenylate cyclase 6 (ADCY6), transcript variant 2, mRNA.	0.17	0.18	0.01	0.015
1802	1283.56	0.7123		ILMN_1816527		BM474801	AGENCOURT_6476596 NIH_MGC_88 Homo sapiens cDNA clone IMAGE:5562580 5, mRNA sequence	-0.165	-0.245	-0.075	0.155
1803	1284.25	0.7123	148534	ILMN_1782429	TMEM56	NM_152487.1	Homo sapiens transmembrane protein 56 (TMEM56), mRNA.	-0.14	-0.045	0.09	-0.085
1804	1284.71	0.7121	80705	ILMN_1680430	TSGA10	NM_025244.1	Homo sapiens testis specific, 10 (TSGA10), mRNA.	0.055	-0.265	-0.32	0.16
1805	1287.69	0.713	145226	ILMN_1792182	RDH12	NM_152443.1	Homo sapiens retinol dehydrogenase 12 (all-trans/9-cis/11-cis) (RDH12), mRNA.	0.16	0.1	-0.055	0.12
1807	1288.84	0.7132	23644	ILMN_1665212	EDC4	NM_014329.3	Homo sapiens enhancer of mRNA decapping 4 (EDC4), mRNA.	0.455	0.11	-0.35	0.31
1808	1290.68	0.7131	54915	ILMN_1753885	YTHDF1	NM_017798.2	Homo sapiens YTH domain family, member 1 (YTHDF1), mRNA.	0.04	-0.32	-0.36	0.085
1809	1290.68	0.7131	55589	ILMN_2299045	BMP2K	NM_017593.3	Homo sapiens BMP2 inducible kinase (BMP2K), transcript variant 2, mRNA.	-0.07	-0.39	-0.32	0.47
1810	1290.68	0.7131	647691	ILMN_1756998	LOC647691	XM_936748.1	PREDICTED: Homo sapiens similar to dicer1 (LOC647691), mRNA.	0.115	-0.21	-0.33	0.56
1811	1290.91	0.7128	53354	ILMN_1740292	PANK1	NM_148977.1	Homo sapiens pantothenate kinase 1 (PANK1), transcript variant alpha, mRNA.	-0.07	-0.27	-0.2	0.045
1812	1292.06	0.7131	5724	ILMN_1746836	PTAFR	NM_000952.3	Homo sapiens platelet-activating factor receptor (PTAFR), mRNA.	-0.08	-0.045	0.035	-0.085
1813	1292.29	0.7128	643430	ILMN_1718542	LOC643430	XM_928115.1	PREDICTED: Homo sapiens similar to Endoplasmin precursor (94 kDa glucose-regulated protein) (GRP94) (gp96 homolog) (Tumor rejection antigen 1) (LOC643430), mRNA.	0.135	-0.2	-0.335	0.205
1814	1292.52	0.7125		ILMN_1838282		BE326500	hw04g11.x1 NCI_CGAP_Lu24 Homo sapiens cDNA clone IMAGE:3181988 3, mRNA sequence	0.04	-0.035	-0.085	0.06
1815	1293.9	0.7129		ILMN_1822075		BU570434	AGENCOURT_10405054 NIH_MGC_82 Homo sapiens cDNA clone IMAGE:6622157 5, mRNA sequence	0.085	0.145	0.05	-0.055
1816	1294.59	0.7129	55954	ILMN_2337955	ZMAT5	NM_019103.2	Homo sapiens zinc finger, matrin type 5 (ZMAT5), transcript variant 1, mRNA.	-0.155	0.175	0.33	-0.225
1817	1295.98	0.7133	91942	ILMN_1682857	NDUFAF2	NM_174889.3	Homo sapiens NADH dehydrogenase (ubiquinone) 1 alpha subcomplex, assembly factor 2 (NDUFAF2), mRNA.	-0.28	0.04	0.32	0.145
1819	1298.05	0.7136	260293	ILMN_1669338	CYP4X1	NM_178033.1	Homo sapiens cytochrome P450, family 4, subfamily X, polypeptide 1 (CYP4X1), mRNA.	0.23	0.035	-0.195	0.09
1820	1300.13	0.7144	388121	ILMN_1682099	TNFAIP8L3	NM_207381.2	Homo sapiens tumor necrosis factor, alpha-induced protein 8-like 3 (TNFAIP8L3), mRNA.	0.195	-0.115	-0.315	0.37
1822	1303.36	0.7153	26054	ILMN_2054236	SENP6	NM_015571.1	Homo sapiens SUMO1/sentrin specific peptidase 6 (SENP6), mRNA.	-0.085	0	0.085	0.01
1823	1305.44	0.7161	84072	ILMN_2215025	HORMAD1	NM_032132.2	Homo sapiens HORMA domain containing 1 (HORMAD1), mRNA.	-0.265	0.06	0.33	-0.22
1824	1305.67	0.7158	26277	ILMN_1697420	TINF2	NM_012461.1	Homo sapiens TERF1 (TRF1)-interacting nuclear factor 2 (TINF2), mRNA.	-0.62	-0.615	0.01	-0.405
1825	1307.29	0.7163	79609	ILMN_2394193	C14orf138	NM_024558.2	Homo sapiens chromosome 14 open reading frame 138 (C14orf138), transcript variant 1, mRNA.	0.57	0.24	-0.33	0.02
1826	1307.76	0.7158	4116	ILMN_2215656	MAGOH	NM_002370.2	Homo sapiens mago-nashi homolog, proliferation-associated (Drosophila) (MAGOH), mRNA.	-0.06	0.315	0.375	-0.135
1827	1307.76	0.7158	10026	ILMN_1772743	PIGK	NM_005482.2	Homo sapiens phosphatidylinositol glycan anchor biosynthesis, class K (PIGK), mRNA.	-0.005	0.055	0.065	-0.015
1828	1307.99	0.7155	64855	ILMN_2294989	FAM129B	NM_001035534.1	Homo sapiens family with sequence similarity 129, member B (FAM129B), transcript variant 2, mRNA.	-0.145	0.21	0.355	-0.185
1829	1308.45	0.7154	5093	ILMN_1673215	PCBP1	NM_006196.2	Homo sapiens poly(rC) binding protein 1 (PCBP1), mRNA.	-0.24	-0.555	-0.315	-0.01
1830	1310.07	0.7159	29102	ILMN_1790410	RNASEN	NM_013235.3	Homo sapiens ribonuclease III, nuclear (RNASEN), mRNA.	-0.41	-0.095	0.315	0.115
1832	1310.54	0.7154	29999	ILMN_1689635	FSCN3	NM_020369.1	Homo sapiens fascin homolog 3, actin-bundling protein, testicular (Strongylocentrotus purpuratus) (FSCN3), mRNA.	-0.195	0.145	0.34	-0.145
1833	1312.85	0.7162	138429	ILMN_2103774	PIP5KL1	NM_173492.1	Homo sapiens phosphatidylinositol-4-phosphate 5-kinase-like 1 (PIP5KL1), transcript variant 2, mRNA.	-0.085	-0.01	0.07	-0.055
1834	1314.94	0.717	170958	ILMN_1748432	ZNF525	XM_375646.3	PREDICTED: Homo sapiens zinc finger protein 525 (ZNF525), mRNA.	0.58	0.27	-0.315	0.395
1835	1315.64	0.717		ILMN_1857810		DA646629	DA646629 MAMMA1 Homo sapiens cDNA clone MAMMA1001545 5, mRNA sequence	0.195	-0.135	-0.33	0.225
1836	1317.96	0.7178	647246	ILMN_1663096	LOC647246	XM_930292.1	PREDICTED: Homo sapiens similar to PTPRF interacting protein alpha 2 (LOC647246), mRNA.	0.09	0.04	-0.05	-0.01
1837	1318.89	0.718	548593	ILMN_2368575	GIYD1	NM_001014999.1	Homo sapiens GIY-YIG domain containing 1 (GIYD1), transcript variant 1, mRNA.	0.025	0.365	0.345	-0.05
1838	1319.82	0.7181	337972	ILMN_1805469	KRTAP19-5	NM_181611.1	Homo sapiens keratin associated protein 19-5 (KRTAP19-5), mRNA.	0.02	0.055	0.035	0.02
1839	1320.05	0.7178	8648	ILMN_2335198	NCOA1	NM_147233.2	Homo sapiens nuclear receptor coactivator 1 (NCOA1), transcript variant 3, mRNA.	-0.51	-0.2	0.31	-0.165
1840	1320.52	0.7177	10803	ILMN_1664316	CCR9	NM_031200.1	Homo sapiens chemokine (C-C motif) receptor 9 (CCR9), transcript variant A, mRNA.	-0.09	-0.12	-0.03	-0.055
1841	1321.45	0.7178	147657	ILMN_2126423	ZNF480	NM_144684.1	Homo sapiens zinc finger protein 480 (ZNF480), mRNA.	0.045	-0.29	-0.335	0.255
1842	1321.68	0.7171	1756	ILMN_1653434	DMD	NM_004006.1	Homo sapiens dystrophin (DMD), transcript variant Dp427m, mRNA.	-0.16	0.16	0.32	-0.17
1843	1321.68	0.7171	283518	ILMN_2404589	KCNRG	NM_173605.1	Homo sapiens potassium channel regulator (KCNRG), transcript variant 1, mRNA.	0.265	-0.06	-0.325	0.195
1844	1322.15	0.717	79733	ILMN_1811006	E2F8	NM_024680.2	Homo sapiens E2F transcription factor 8 (E2F8), mRNA.	-0.02	-0.39	-0.37	0.18
1845	1322.38	0.7163	92610	ILMN_1686454	TIFA	NM_052864.2	Homo sapiens TRAF-interacting protein with forkhead-associated domain (TIFA), mRNA.	-0.015	-0.35	-0.335	-0.19
1846	1322.38	0.7163	5099	ILMN_1766668	PCDH7	NM_032456.1	Homo sapiens protocadherin 7 (PCDH7), transcript variant b, mRNA.	0.425	0.115	-0.31	0.18
1847	1323.08	0.7163	54537	ILMN_1724309	FAM35A	XM_936220.1	PREDICTED: Homo sapiens family with sequence similarity 35, member A (FAM35A), mRNA.	0.15	-0.17	-0.32	0.295
1848	1323.31	0.7161	6498	ILMN_1736834	SKIL	NM_005414.2	Homo sapiens SKI-like oncogene (SKIL), mRNA.	0.215	-0.095	-0.315	0.175
1849	1323.55	0.7158		ILMN_1823160		DA276856	DA276856 BRCOC2 Homo sapiens cDNA clone BRCOC2003969 5, mRNA sequence	-0.075	0.245	0.32	-0.255
1850	1324.01	0.7157	63893	ILMN_1746579	UBE2O	NM_022066.2	Homo sapiens ubiquitin-conjugating enzyme E2O (UBE2O), mRNA.	-0.285	-0.64	-0.35	0.405
1851	1326.11	0.7164	50855	ILMN_2323848	PARD6A	NM_016948.2	Homo sapiens par-6 partitioning defective 6 homolog alpha (C. elegans) (PARD6A), transcript variant 1, mRNA.	0.17	-0.14	-0.31	0.16
1852	1329.61	0.7179		ILMN_1888074		CN268422	17000531973183 GRN_ES Homo sapiens cDNA 5, mRNA sequence	0.16	0.485	0.325	-0.035
1853	1330.07	0.7174	85007	ILMN_1673529	AGXT2L2	NM_153373.1	Homo sapiens alanine-glyoxylate aminotransferase 2-like 2 (AGXT2L2), mRNA.	0.16	0.47	0.315	-0.275
1854	1330.07	0.7174	55362	ILMN_1728349	TMEM63B	NM_018426.1	Homo sapiens transmembrane protein 63B (TMEM63B), mRNA.	-0.09	0.32	0.41	0.035
1855	1330.31	0.7171	2155	ILMN_2267025	F7	NM_000131.3	Homo sapiens coagulation factor VII (serum prothrombin conversion accelerator) (F7), transcript variant 1, mRNA.	0.025	0.015	-0.005	-0.03
1856	1331.94	0.7176	4673	ILMN_2408815	NAP1L1	NM_139207.1	Homo sapiens nucleosome assembly protein 1-like 1 (NAP1L1), transcript variant 1, mRNA.	0.37	0.025	-0.34	0.15
1857	1332.18	0.7174		ILMN_1833300		BG461844	RST44785 Athersys RAGE Library Homo sapiens cDNA, mRNA sequence	0.07	-0.295	-0.37	0.25
1858	1332.41	0.7171	22856	ILMN_1791576	CHSY1	NM_014918.3	Homo sapiens chondroitin sulfate synthase 1 (CHSY1), mRNA.	-0.59	-1.02	-0.43	-0.015
1860	1333.58	0.717	27243	ILMN_1671893	CHMP2A	NM_014453.2	Homo sapiens chromatin modifying protein 2A (CHMP2A), transcript variant 1, mRNA.	0.15	0.49	0.34	-0.125
1861	1333.81	0.7163	4632	ILMN_1805526	MYL1	NM_079422.1	Homo sapiens myosin, light polypeptide 1, alkali; skeletal, fast (MYL1), transcript variant 3f, mRNA.	0.05	0.05	0	0.08
1862	1333.81	0.7163	81931	ILMN_1724158	ZNF93	NM_031218.2	Homo sapiens zinc finger protein 93 (ZNF93), mRNA.	0.145	0.47	0.325	-0.155
1863	1334.98	0.7166		ILMN_1880513		BQ028043	UI-H-CO0-arh-c-12-0-UI.s1 NCI_CGAP_Sub9 Homo sapiens cDNA clone IMAGE:3106534 3, mRNA sequence	0.26	-0.055	-0.315	0.04
1864	1336.15	0.7168	23036	ILMN_1714412	ZNF292	NM_015021.1	Homo sapiens zinc finger protein 292 (ZNF292), mRNA.	0.01	-0.325	-0.33	0.145
1865	1336.39	0.7166	56052	ILMN_1718093	ALG1	NM_019109.3	Homo sapiens asparagine-linked glycosylation 1 homolog (S. cerevisiae, beta-1,4-mannosyltransferase) (ALG1), mRNA.	-0.02	0.315	0.33	-0.035
1866	1336.62	0.7163		ILMN_1878894		BG214628	RST34271 Athersys RAGE Library Homo sapiens cDNA, mRNA sequence	-0.035	-0.025	0.01	-0.005
1867	1337.09	0.7162	649044	ILMN_1753043	LOC649044	XM_944545.1	PREDICTED: Homo sapiens hypothetical protein LOC649043, transcript variant 1 (LOC649044), mRNA.	0.1	-0.23	-0.33	0.08
1868	1337.56	0.716	8711	ILMN_1724096	TNK1	NM_003985.1	Homo sapiens tyrosine kinase, non-receptor, 1 (TNK1), mRNA.	-0.15	0.165	0.315	-0.01
1869	1341.3	0.7177	257177	ILMN_1691299	C1orf192	NM_001013625.2	Homo sapiens chromosome 1 open reading frame 192 (C1orf192), mRNA.	-0.045	0.025	0.065	-0.13
1870	1342.01	0.7173	197370	ILMN_1697962	NSMCE1	NM_145080.3	Homo sapiens non-SMC element 1 homolog (S. cerevisiae) (NSMCE1), mRNA.	-0.035	0.33	0.37	-0.21
1871	1342.01	0.7173	23509	ILMN_1776076	POFUT1	NM_015352.1	Homo sapiens protein O-fucosyltransferase 1 (POFUT1), transcript variant 1, mRNA.	0.26	-0.065	-0.33	-0.035
1872	1343.42	0.7176	10075	ILMN_1790987	HUWE1	NM_031407.3	Homo sapiens HECT, UBA and WWE domain containing 1 (HUWE1), mRNA.	0.015	0.44	0.425	-0.32
1873	1345.76	0.7185	6904	ILMN_1673376	TBCD	NM_005993.4	Homo sapiens tubulin folding cofactor D (TBCD), mRNA.	0.015	0.33	0.315	0.105
1875	1348.82	0.7194	9836	ILMN_1667577	LCMT2	NM_014793.3	Homo sapiens leucine carboxyl methyltransferase 2 (LCMT2), mRNA.	0.03	-0.335	-0.36	0.135
1876	1350.7	0.72	5756	ILMN_1681203	TWF1	NM_002822.3	Homo sapiens twinfilin, actin-binding protein, homolog 1 (Drosophila) (TWF1), mRNA.	0.205	-0.025	-0.23	0.18
1877	1352.58	0.7206		ILMN_1829412		AL046301	DKFZp434H057_s1 434 (synonym: htes3) Homo sapiens cDNA clone DKFZp434H057 3, mRNA sequence	-0.045	-0.015	0.035	0.05
1878	1353.76	0.7209	10848	ILMN_1669390	PPP1R13L	NM_006663.2	Homo sapiens protein phosphatase 1, regulatory (inhibitor) subunit 13 like (PPP1R13L), mRNA.	-0.055	0.275	0.33	-0.155
1879	1354.23	0.7207	6248	ILMN_1726704	RSC1A1	NM_006511.1	Homo sapiens regulatory solute carrier protein, family 1, member 1 (RSC1A1), mRNA.	0.035	-0.38	-0.415	0.385
1880	1355.41	0.721	8544	ILMN_1761247	PIR	NM_001018109.1	Homo sapiens pirin (iron-binding nuclear protein) (PIR), transcript variant 2, mRNA.	-0.045	0.38	0.42	-0.425
1882	1355.88	0.7204	115004	ILMN_1706645	C6orf150	NM_138441.2	Homo sapiens chromosome 6 open reading frame 150 (C6orf150), mRNA.	0.25	-0.125	-0.37	0.495
[truncated: 30,777 more rows]
